# Supplementary material for: Comparative genomics reveals a unique nitrogen-carbon balance system in Asteraceae
Source: Nat Commun. 2023 Jul 20;14:4334. doi: 10.1038/s41467-023-40002-9 (PMC10359422; doi:10.1038/s41467-023-40002-9)
Supplement: Supplementary file 4 — Supplementary Data 1 [file 41467_2023_40002_MOESM4_ESM.xls]

## Sheet: Supplementary Data 1
Supplementary Data 1. Statistics of the enriched gene ontology (GO) terms based on the retention genes in the triplicated genomic regions of different species
Classification	Species	GO-ID	P-value	corrected P-value	x	n	X	N	Description
Cell Wall	Mikania micrantha	5618	7.4708e-05	0.00051265	6	39	385	20829	cell wall	Note: x,n,X,N represents the number of genes in the test set, the number of genes in the bankground set, the total number of genes in the test set and the total number of genes in the background set, respectively. A one-sided Fisher's test was adopted to identified the enriched GO terms. False discovery rate (FDR) method was adopted to correct the mutiple testing and the GO terms with corrected p…
	Mikania micrantha	10382	0.00043231	0.0014833	5	35	385	20829	cellular cell wall macromolecule metabolic process
	Mikania micrantha	10383	0.00043231	0.0014833	5	35	385	20829	cell wall polysaccharide metabolic process
	Cynara cardunculus	42545	0.0020625	0.012901	9	50	852	14709	cell wall modification
	Helianthus annuus	42545	2.7846e-05	0.00015832	8	86	347	24800	cell wall modification
	Lactuca sativa	42545	4.2327e-07	1.2955e-05	14	59	986	21007	cell wall modification
	Mikania micrantha	44036	0.00043231	0.0014833	5	35	385	20829	cell wall macromolecule metabolic process
	Mikania micrantha	70882	0.0012625	0.0035384	5	44	385	20829	cellular cell wall organization or biogenesis
	Helianthus annuus	71554	0.0026014	0.0077232	8	168	347	24800	cell wall organization or biogenesis
	Mikania micrantha	71554	0.0012625	0.0035384	5	44	385	20829	cell wall organization or biogenesis
	Helianthus annuus	71555	0.0011212	0.00375	8	147	347	24800	cell wall organization
	Lactuca sativa	71555	0.00029045	0.0029285	14	102	986	21007	cell wall organization
Protein phosphatase	Cynara cardunculus	159	0.003791	0.020033	5	19	852	14709	protein phosphatase type 2A complex
	Helianthus annuus	159	2.0472e-10	4.2883e-09	9	30	347	24800	protein phosphatase type 2A complex
	Lactuca sativa	159	0.0011579	0.0087815	5	18	986	21007	protein phosphatase type 2A complex
	Mikania micrantha	159	1.1744e-07	3.3388e-06	8	33	385	20829	protein phosphatase type 2A complex
Lipid	Cynara cardunculus	6629	0.0007451	0.005311	40	407	852	14709	lipid metabolic process
	Helianthus annuus	6629	0.000255	0.0010683	19	542	347	24800	lipid metabolic process
	Lactuca sativa	6629	0.0085139	0.044221	43	627	986	21007	lipid metabolic process
	Mikania micrantha	6629	0.0012409	0.0035384	15	328	385	20829	lipid metabolic process
	Lactuca sativa	6869	0.00052644	0.0046036	14	108	986	21007	lipid transport
	Cynara cardunculus	10876	0.011067	0.046786	7	43	852	14709	lipid localization
	Lactuca sativa	10876	1.6124e-05	0.00032135	17	111	986	21007	lipid localization
	Cynara cardunculus	19915	0.00074125	0.005311	3	4	852	14709	lipid storage
	Lactuca sativa	19915	0.0001031	0.0012104	3	3	986	21007	lipid storage
	Lactuca sativa	46486	0.0060697	0.033778	16	169	986	21007	glycerolipid metabolic process
Oxidoreductase activity	Mikania micrantha	16675	0.00092588	0.0028346	3	11	385	20829	oxidoreductase activity, acting on heme group of donors
	Mikania micrantha	16676	0.00092588	0.0028346	3	11	385	20829	oxidoreductase activity, acting on heme group of donors
	Mikania micrantha	16705	0.00040778	0.0014833	8	96	385	20829	oxidoreductase activity, acting on paired donors
	Cynara cardunculus	16717	0.0047735	0.024204	7	37	852	14709	oxidoreductase activity, acting on paired donors
	Helianthus annuus	16717	6.9416e-07	7.4669e-06	8	53	347	24800	oxidoreductase activity, acting on paired donors
	Mikania micrantha	16717	1.5023e-06	2.3828e-05	8	45	385	20829	oxidoreductase activity, acting on paired donors
Lipid	Cynara cardunculus	30599	0.0020625	0.012901	9	50	852	14709	pectinesterase activity
	Helianthus annuus	30599	2.7846e-05	0.00015832	8	86	347	24800	pectinesterase activity
	Lactuca sativa	30599	4.2327e-07	1.2955e-05	14	59	986	21007	pectinesterase activity
	Mikania micrantha	30599	2.5758e-06	2.4409e-05	9	64	385	20829	pectinesterase activity
Membrane system	Cynara cardunculus	30658	0.0074325	0.03478	5	22	852	14709	transport vesicle membrane
	Lactuca sativa	30658	0.0043979	0.027432	8	56	986	21007	transport vesicle membrane
	Cynara cardunculus	30659	0.00022898	0.0018469	8	30	852	14709	cytoplasmic vesicle membrane
	Lactuca sativa	30659	0.0012428	0.0091035	11	80	986	21007	cytoplasmic vesicle membrane
	Cynara cardunculus	30660	0.00083133	0.0057259	5	14	852	14709	Golgi-associated vesicle membrane
	Cynara cardunculus	30662	0.00022898	0.0018469	8	30	852	14709	coated vesicle membrane
	Lactuca sativa	30662	0.0012428	0.0091035	11	80	986	21007	coated vesicle membrane
	Cynara cardunculus	30663	0.0087053	0.038117	3	8	852	14709	COPI coated vesicle membrane
	Lactuca sativa	31090	0.0078275	0.041666	27	349	986	21007	organelle membrane
	Helianthus annuus	31224	0.00097897	0.0033527	32	1268	347	24800	intrinsic to membrane
	Mikania micrantha	31224	0.0040533	0.01021	18	483	385	20829	intrinsic to membrane
