# Supplementary material for: Comparative genomics reveals a unique nitrogen-carbon balance system in Asteraceae
Source: Nat Commun. 2023 Jul 20;14:4334. doi: 10.1038/s41467-023-40002-9 (PMC10359422; doi:10.1038/s41467-023-40002-9)
Supplement: Supplementary file 5 — Supplementary Data 2 [file 41467_2023_40002_MOESM5_ESM.xls]

## Sheet: Supplementary Data 2
Supplementary Data 2. Statistics of the preferential retention genes in the triplicated genomic regions of Lactuca sativa var. angustana
Syntelog in Scaevola taccada	Syntelog in the syntenic blocks1 of Lactuca sativa	Syntelog in the syntenic blocks2 of Lactuca sativa	Syntelog in the syntenic blocks3 of Lactuca sativa	Syntenic block accession1	Syntenic block accession2	Syntenic block accession3	Gene function description
Ssericea14258	LSA24254	LSA22654	LSA1198	3	30	59	GDSL esterase/lipase At5g45670
Ssericea14234	LSA24278	LSA22402	LSA1177	3	30	59	Seipin-2
Ssericea14241	LSA24283	LSA22404	LSA1181	3	30	59	Ubiquitin domain-containing protein 2
Ssericea14232	LSA24300	LSA22253	LSA1158	3	30	59	60S ribosomal protein L11
Ssericea14376	LSA24237	LSA23154	LSA1214	3	37	59	na
Ssericea14437	LSA31211	LSA15642	LSA26226	22	53	4	na
Ssericea14438	LSA31211	LSA15642	LSA26261	22	53	4	na
Ssericea13993	LSA31211	LSA15642	LSA26261	22	53	4	na
Ssericea14436	LSA31218	LSA15631	LSA26211	22	53	4	Probable purple acid phosphatase 20
Ssericea13988	LSA31218	LSA15631	LSA26211	22	53	4	Purple acid phosphatase 22
Ssericea14107	LSA31218	LSA15631	LSA26226	22	53	4	Probable purple acid phosphatase 20
Ssericea14106	LSA31218	LSA15631	LSA26226	22	53	4	Probable purple acid phosphatase 20
Ssericea13991	LSA31218	LSA15631	LSA26226	22	53	4	Purple acid phosphatase 22
Ssericea13248	LSA16112	LSA29164	LSA25793	44	19	1	na
Ssericea13226	LSA16141	LSA29176	LSA25797	44	19	1	UDP-D-apiose/UDP-D-xylose synthase 2
Ssericea13295	LSA16157	LSA29153	LSA25807	44	19	1	Aspartic proteinase-like protein 2
Ssericea13171	LSA16201	LSA29114	LSA25749	44	19	1	Probable glucuronoxylan glucuronosyltransferase IRX7
Ssericea13180	LSA16208	LSA29136	LSA25742	44	19	1	Transcription factor MYB36
Ssericea13287	LSA16230	LSA29099	LSA25689	44	19	1	Protein ENHANCED DISEASE RESISTANCE 2
Ssericea13215	LSA16231	LSA29091	LSA25705	44	19	1	na
Ssericea13565	LSA16233	LSA29102	LSA25700	44	19	1	na
Ssericea13239	LSA16236	LSA29087	LSA25693	44	19	1	Vacuolar fusion protein MON1 homolog
Ssericea13052	LSA16244	LSA29078	LSA25677	44	19	1	Zinc finger protein JACKDAW
Ssericea13411	LSA16321	LSA29021	LSA25634	44	19	1	na
Ssericea13371	LSA16075	LSA30353	LSA25825	44	20	1	Glucan endo-1,3-beta-glucosidase 14
Ssericea12955	LSA16446	LSA30517	LSA25606	46	24	1	IQ domain-containing protein IQM2
Ssericea12983	LSA16500	LSA30557	LSA25568	46	24	1	Pyruvate kinase, cytosolic isozyme
Ssericea12982	LSA16503	LSA30557	LSA25584	46	24	1	E3 ubiquitin-protein ligase RING1
Ssericea13519	LSA16536	LSA30577	LSA25550	46	24	1	CMP-sialic acid transporter 3
Ssericea13029	LSA16552	LSA30590	LSA25546	46	24	1	Inositol transporter 1
Ssericea12873	LSA16553	LSA30570	LSA25547	46	24	1	na
Ssericea12912	LSA16704	LSA25426	LSA30747	47	7	17	NEP1-interacting protein-like 1
Ssericea12684	LSA16712	LSA25424	LSA30759	47	7	17	Probable pectate lyase 8
Ssericea12888	LSA16736	LSA25430	LSA30801	47	7	17	Myosin-8
Ssericea12610	LSA16765	LSA25396	LSA30792	47	7	17	Zinc finger protein CO3
Ssericea12769	LSA16669	LSA25442	LSA30687	47	7	21	PLASMODESMATA CALLOSE-BINDING PROTEIN 2
Ssericea12949	LSA16680	LSA25443	LSA30682	47	7	21	TBC1 domain family member 13
Ssericea12941	LSA16584	LSA25520	LSA30613	47	13	21	Probable aldo-keto reductase 2
Ssericea12872	LSA16608	LSA25530	LSA30628	47	13	21	Protein PRD1
Ssericea12913	LSA16623	LSA25500	LSA30662	47	13	21	Adenosylhomocysteinase
Ssericea13941	LSA15911	LSA28965	LSA26004	48	18	9	5-methyltetrahydropteroyltriglutamate--homocysteine methyltransferase
Ssericea13552	LSA15905	LSA28994	LSA26000	48	18	11	Myosin-binding protein 7
Ssericea13511	LSA15927	LSA29005	LSA25958	48	18	11	Fasciclin-like arabinogalactan protein 17
Ssericea13749	LSA15930	LSA29045	LSA25955	48	18	11	na
Ssericea13599	LSA15956	LSA28996	LSA25993	48	18	11	Calcium-dependent protein kinase 20
Ssericea13537	LSA15956	LSA29046	LSA25954	48	18	11	Calcium-dependent protein kinase 10
Ssericea13410	LSA16002	LSA30391	LSA25839	48	20	1	Pentatricopeptide repeat-containing protein At3g13880
Ssericea13391	LSA16027	LSA30377	LSA25837	48	20	1	40S ribosomal protein S5 (Fragment)
Ssericea13704	LSA16044	LSA30367	LSA25844	48	20	1	Aquaporin SIP1-2
Ssericea13404	LSA15967	LSA30470	LSA25937	48	20	11	HVA22-like protein i
Ssericea13555	LSA15986	LSA30431	LSA25917	48	20	11	60S ribosomal protein L21-1
Ssericea13578	LSA16066	LSA30445	LSA25887	48	20	11	Kinesin-like protein KIN-7D, chloroplastic
Ssericea13579	LSA16066	LSA30445	LSA25887	48	20	11	Kinesin-like protein KIN-7K, chloroplastic
Ssericea13811	LSA15881	LSA28689	LSA26014	48	23	9	na
Ssericea14134	LSA15686	LSA28782	LSA26113	49	25	4	Heavy metal-associated isoprenylated plant protein 5
Ssericea13891	LSA15686	LSA28782	LSA26113	49	25	4	Heavy metal-associated isoprenylated plant protein 5
Ssericea14466	LSA15694	LSA28781	LSA26117	49	25	4	Transcription factor-like protein DPB
Ssericea13948	LSA15820	LSA28790	LSA26070	50	25	6	40S ribosomal protein S23
Ssericea13845	LSA15820	LSA28790	LSA26070	50	25	6	40S ribosomal protein S23
Ssericea13844	LSA15820	LSA28790	LSA26070	50	25	6	40S ribosomal protein S23
Ssericea13745	LSA15824	LSA28787	LSA26060	50	25	6	Nuclear transcription factor Y subunit B-10
Ssericea13787	LSA15842	LSA28724	LSA26063	50	25	6	APETALA2-like protein 1
Ssericea13741	LSA15861	LSA28699	LSA26033	50	26	6	UDP-glucuronic acid decarboxylase 1
Ssericea13692	LSA15872	LSA28690	LSA26018	50	26	6	Ras-related protein RABE1a
Ssericea14205	LSA15772	LSA28775	LSA26101	52	25	15	Serine/threonine-protein kinase PCRK1
Ssericea13855	LSA15772	LSA28775	LSA26101	52	25	15	Serine/threonine-protein kinase PCRK2
Ssericea13858	LSA15772	LSA28775	LSA26101	52	25	15	Serine/threonine-protein kinase PCRK2
Ssericea13857	LSA15772	LSA28775	LSA26102	52	25	15	Serine/threonine-protein kinase PCRK1
Ssericea13824	LSA15772	LSA28775	LSA26103	52	25	15	Serine/threonine-protein kinase PCRK1
Ssericea14002	LSA15809	LSA28803	LSA26082	52	25	15	29 kDa ribonucleoprotein A, chloroplastic
Ssericea12638	LSA3039	LSA5974	LSA35488	54	38	68	Probable receptor-like serine/threonine-protein kinase At4g34500
Ssericea12663	LSA3043	LSA5976	LSA35480	54	38	68	NADH dehydrogenase [ubiquinone] iron-sulfur protein 8, mitochondrial
Ssericea12660	LSA3045	LSA5973	LSA35488	54	38	68	Probable LRR receptor-like serine/threonine-protein kinase At2g16250
Ssericea12634	LSA3071	LSA5775	LSA35448	54	38	68	bZIP transcription factor 11
Ssericea12695	LSA3082	LSA5919	LSA35464	54	38	68	Phosphatidylinositol/phosphatidylcholine transfer protein SFH12
Ssericea12692	LSA3083	LSA5919	LSA35462	54	38	68	Phosphatidylinositol/phosphatidylcholine transfer protein SFH6
Ssericea12563	LSA3092	LSA5958	LSA35440	54	38	68	Purple acid phosphatase 2
Ssericea12562	LSA3092	LSA5958	LSA35440	54	38	68	Purple acid phosphatase 2
Ssericea12535	LSA3092	LSA5958	LSA35440	54	38	68	Purple acid phosphatase
Ssericea12591	LSA3094	LSA5960	LSA35439	54	38	68	V-type proton ATPase subunit a3
Ssericea12595	LSA3136	LSA6037	LSA35450	54	38	68	TATA-box-binding protein
Ssericea12581	LSA3524	LSA9048	LSA35054	54	39	69	Putative inactive G-type lectin S-receptor-like serine/threonine-protein kinase SRK
Ssericea12261	LSA3524	LSA9048	LSA35054	54	39	69	Receptor-like serine/threonine-protein kinase SD1-6
Ssericea12260	LSA3525	LSA9048	LSA35054	54	39	69	G-type lectin S-receptor-like serine/threonine-protein kinase At4g27290
Ssericea12057	LSA3532	LSA9021	LSA35040	54	39	69	Indole-3-acetic acid-amido synthetase GH3.6
Ssericea12326	LSA3552	LSA9093	LSA35034	54	39	69	Probable histone H2A.1
Ssericea12178	LSA3553	LSA9098	LSA35031	54	39	69	Formin-like protein 5
Ssericea12181	LSA3560	LSA9096	LSA35032	54	39	69	Kinesin-like protein KIN-14N
Ssericea12055	LSA3581	LSA9266	LSA34975	54	39	69	Glucose-6-phosphate/phosphate translocator 1, chloroplastic
Ssericea12147	LSA3623	LSA9178	LSA35000	54	39	69	Protein disulfide isomerase-like 5-4
Ssericea12149	LSA3624	LSA9034	LSA34991	54	39	69	na
Ssericea12229	LSA3413	LSA5726	LSA35181	54	40	69	Ubiquitin-conjugating enzyme E2 35
Ssericea12226	LSA3414	LSA5754	LSA35169	54	40	69	TPR repeat-containing thioredoxin TTL1
Ssericea12222	LSA3420	LSA6169	LSA35190	54	40	69	Sodium/calcium exchanger NCL
Ssericea12224	LSA3421	LSA5826	LSA35163	54	40	69	Sodium/calcium exchanger NCL2
Ssericea12225	LSA3421	LSA5826	LSA35163	54	40	69	Sodium/calcium exchanger NCL2
Ssericea12306	LSA3448	LSA5789	LSA35188	54	40	69	Uncharacterized protein At2g24330
Ssericea12305	LSA3450	LSA5786	LSA35171	54	40	69	Increased DNA methylation 1
Ssericea12332	LSA3473	LSA5607	LSA35109	54	40	69	Protein SPA1-RELATED 3
Ssericea12358	LSA3362	LSA5707	LSA35260	54	40	70	Gibberellin 2-beta-dioxygenase 1
Ssericea12455	LSA3378	LSA5662	LSA35248	54	40	70	Protein trichome birefringence-like 41
Ssericea12456	LSA3378	LSA5662	LSA35248	54	40	70	Protein trichome birefringence-like 42
Ssericea12418	LSA3395	LSA6029	LSA35252	54	40	70	B-box zinc finger protein 22
Ssericea12441	LSA3116	LSA5874	LSA35432	54	41	68	WRKY transcription factor 6
Ssericea12517	LSA3126	LSA5687	LSA35429	54	41	68	na
Ssericea12426	LSA3167	LSA6098	LSA35377	54	41	68	60S ribosomal protein L7-4
Ssericea12479	LSA3178	LSA6096	LSA35387	54	41	68	na
Ssericea12475	LSA3217	LSA5865	LSA35348	54	41	68	Polygalacturonase
Ssericea12378	LSA3218	LSA5866	LSA35369	54	41	68	Cytochrome b561 and DOMON domain-containing protein At5g35735
Ssericea12379	LSA3218	LSA5866	LSA35369	54	41	68	Putative MO25-like protein At5g47540
Ssericea12396	LSA3322	LSA5865	LSA35348	54	41	68	Polygalacturonase
Ssericea12336	LSA3277	LSA5733	LSA35287	54	41	70	Zinc finger protein CONSTANS-LIKE 10
Ssericea12337	LSA3297	LSA6243	LSA35295	54	41	70	Probable E3 ubiquitin-protein ligase XERICO
Ssericea12556	LSA3320	LSA6458	LSA35272	54	41	70	Ras-related protein RABB1c
Ssericea12442	LSA3326	LSA6227	LSA35268	54	41	70	UDP-glycosyltransferase TURAN
Ssericea12437	LSA3328	LSA5969	LSA35279	54	41	70	Ubiquitin carboxyl-terminal hydrolase 25
Ssericea11845	LSA3718	LSA9201	LSA34803	56	42	71	Actin-related protein 8
Ssericea11868	LSA3733	LSA9331	LSA34815	56	42	71	Probable amino acid permease 7
Ssericea11867	LSA3733	LSA9331	LSA34815	56	42	71	Probable amino acid permease 7
Ssericea11869	LSA3734	LSA9331	LSA34814	56	42	71	Probable amino acid permease 7
Ssericea11863	LSA3734	LSA9331	LSA34814	56	42	71	na
Ssericea11898	LSA3830	LSA9198	LSA34838	56	42	71	na
Ssericea14587	LSA958	LSA22089	LSA23944	57	32	14	Vesicle-associated protein 4-2
Ssericea14579	LSA966	LSA21965	LSA23953	57	32	14	Protein TRANSPORT INHIBITOR RESPONSE 1
Ssericea14580	LSA966	LSA21965	LSA23953	57	32	14	Protein TRANSPORT INHIBITOR RESPONSE 1
Ssericea15057	LSA313	LSA22635	LSA35996	58	31	29	E3 ubiquitin-protein ligase SINAT3
Ssericea15011	LSA359	LSA22687	LSA36039	58	31	29	Common plant regulatory factor 1
Ssericea14956	LSA364	LSA22573	LSA36034	58	31	29	Protein trichome birefringence-like 25
Ssericea14790	LSA436	LSA22667	LSA36089	58	31	29	Probable glycerol-3-phosphate acyltransferase 8
Ssericea15111	LSA438	LSA22696	LSA36092	58	31	29	Protein TRM32
Ssericea14838	LSA523	LSA36150	LSA22660	61	28	35	MADS-box protein SOC1
Ssericea14846	LSA523	LSA36152	LSA22660	61	28	35	Agamous-like MADS-box protein MADS3
Ssericea14998	LSA529	LSA36141	LSA22615	61	28	35	Phospholipase D beta 1
Ssericea14668	LSA577	LSA36184	LSA22801	61	28	35	Brefeldin A-inhibited guanine nucleotide-exchange protein 2
Ssericea14723	LSA582	LSA36194	LSA22791	61	28	35	LOB domain-containing protein 18
Ssericea14693	LSA582	LSA36194	LSA22791	61	28	35	LOB domain-containing protein 19
Ssericea14800	LSA1004	LSA22314	LSA23963	62	32	2	Bifunctional epoxide hydrolase 2
Ssericea14577	LSA1004	LSA22314	LSA23963	62	32	2	Bifunctional epoxide hydrolase 2
Ssericea14578	LSA1004	LSA22314	LSA23963	62	32	2	na
Ssericea14498	LSA981	LSA21995	LSA24001	62	32	2	na
Ssericea14488	LSA996	LSA22033	LSA23990	62	32	2	Secretory carrier-associated membrane protein 4
Ssericea14487	LSA996	LSA22033	LSA23990	62	32	2	Secretory carrier-associated membrane protein 5
Ssericea14928	LSA1029	LSA22128	LSA24025	62	32	16	na
Ssericea14932	LSA1087	LSA22112	LSA24090	62	34	5	Ras-related protein RABA1f
Ssericea14939	LSA1087	LSA22112	LSA24090	62	34	5	na
Ssericea14452	LSA1089	LSA22531	LSA24071	62	34	5	GDSL esterase/lipase At5g45960
Ssericea14361	LSA1089	LSA22531	LSA24071	62	34	5	GDSL esterase/lipase At5g45960
Ssericea14451	LSA1089	LSA22531	LSA24074	62	34	5	GDSL esterase/lipase At5g45960
Ssericea14450	LSA1089	LSA22531	LSA24074	62	34	5	GDSL esterase/lipase At5g45960
Ssericea11980	LSA3780	LSA9080	LSA34922	65	39	69	65-kDa microtubule-associated protein 1
Ssericea11962	LSA3805	LSA9216	LSA34899	65	39	69	Fimbrin-5
Ssericea12017	LSA3810	LSA9249	LSA34906	65	39	69	Glycerophosphodiester phosphodiesterase GDPDL3
Ssericea16832	LSA20000	LSA27120	LSA18073	82	74	112	Protein WEAK CHLOROPLAST MOVEMENT UNDER BLUE LIGHT 1
Ssericea16782	LSA20112	LSA27119	LSA18112	82	74	113	Probable protein phosphatase 2C 12
Ssericea17837	LSA20834	LSA26616	LSA5484	83	77	105	Serine/threonine protein phosphatase 2A 55 kDa regulatory subunit B beta isoform
Ssericea17813	LSA20839	LSA26595	LSA5529	83	77	105	Protein phosphatase 2C 16
Ssericea17821	LSA20862	LSA26608	LSA5444	83	77	105	Receptor-like serine/threonine-protein kinase ALE2
Ssericea17761	LSA20866	LSA26578	LSA5448	83	77	105	na
Ssericea17829	LSA21281	LSA26627	LSA5551	83	77	105	Inactive protein kinase SELMODRAFT_444075
Ssericea17923	LSA20623	LSA26646	LSA5573	83	77	107	Protein NRT1/ PTR FAMILY 1.2
Ssericea17910	LSA20623	LSA26646	LSA5573	83	77	107	Protein NRT1/ PTR FAMILY 1.2
Ssericea17950	LSA20636	LSA26678	LSA5576	83	77	107	Golgin candidate 5
Ssericea18002	LSA20703	LSA26692	LSA5814	83	77	107	Coatomer subunit beta'
Ssericea18003	LSA20703	LSA26693	LSA5814	83	77	107	Coatomer subunit beta'-2
Ssericea17936	LSA20710	LSA26667	LSA5794	83	77	107	Auxin-responsive protein IAA27
Ssericea17896	LSA20783	LSA26645	LSA5490	83	77	107	Homeobox-leucine zipper protein ATHB-15
Ssericea17419	LSA21207	LSA8896	LSA26831	84	102	80	11-beta-hydroxysteroid dehydrogenase 1A
Ssericea17421	LSA21208	LSA8896	LSA26831	84	102	80	11-beta-hydroxysteroid dehydrogenase 1A
Ssericea17563	LSA21268	LSA8767	LSA26887	84	102	80	Cytochrome P450 71A3 (Fragment)
Ssericea17564	LSA21268	LSA8770	LSA26887	84	102	80	Cytochrome P450 71A6 (Fragment)
Ssericea17493	LSA21364	LSA8950	LSA26859	84	102	80	60S ribosomal protein L17-2
Ssericea17643	LSA21389	LSA8769	LSA26921	84	102	80	60S ribosomal protein L27a-3
Ssericea17468	LSA21444	LSA9071	LSA26869	84	102	80	CBS domain-containing protein CBSCBSPB1
Ssericea17588	LSA21448	LSA8889	LSA26922	84	102	80	Plant intracellular Ras-group-related LRR protein 1
Ssericea17586	LSA21448	LSA8889	LSA26922	84	102	80	Plant intracellular Ras-group-related LRR protein 9
Ssericea17409	LSA21504	LSA8840	LSA26837	84	102	80	Heavy metal-associated isoprenylated plant protein 7
Ssericea17676	LSA21666	LSA9025	LSA26935	84	102	80	E3 ubiquitin-protein ligase SIS3
Ssericea17678	LSA21666	LSA9025	LSA26935	84	102	80	E3 ubiquitin-protein ligase SIS3
Ssericea17697	LSA21922	LSA8859	LSA26962	84	102	80	Nucleobase-ascorbate transporter 6
Ssericea17474	LSA21986	LSA8896	LSA26832	84	102	80	11-beta-hydroxysteroid dehydrogenase 1A
Ssericea17097	LSA20569	LSA5810	LSA26690	86	100	72	Auxin-induced protein AUX22
Ssericea17139	LSA20584	LSA5612	LSA26689	86	100	72	Katanin p60 ATPase-containing subunit A1
Ssericea17096	LSA20612	LSA5810	LSA26690	86	100	72	Auxin-responsive protein IAA17
Ssericea16941	LSA20145	LSA27211	LSA8432	87	74	104	Protein real-time
Ssericea16900	LSA20428	LSA27204	LSA8499	87	74	104	Protein BRASSINAZOLE-RESISTANT 1
Ssericea16984	LSA20183	LSA27270	LSA8556	87	76	104	Histone H1.2
Ssericea16997	LSA20211	LSA27257	LSA8733	87	76	104	Mitogen-activated protein kinase homolog NTF3
Ssericea17029	LSA20214	LSA27264	LSA8592	87	76	104	BEL1-like homeodomain protein 11
Ssericea17044	LSA20240	LSA27278	LSA8537	87	76	104	Coatomer subunit alpha-1
Ssericea17142	LSA20286	LSA27293	LSA8976	87	76	104	Cytochrome P450 71A1
Ssericea17063	LSA20286	LSA27294	LSA8976	87	76	104	Cytochrome P450 83B1
Ssericea17188	LSA20999	LSA5579	LSA26706	88	100	72	Palmitoyl-monogalactosyldiacylglycerol delta-7 desaturase, chloroplastic
Ssericea17349	LSA20999	LSA5579	LSA26706	88	100	72	Palmitoyl-monogalactosyldiacylglycerol delta-7 desaturase, chloroplastic
Ssericea17231	LSA20999	LSA5639	LSA26698	88	100	72	Palmitoyl-monogalactosyldiacylglycerol delta-7 desaturase, chloroplastic
Ssericea17234	LSA20999	LSA5639	LSA26698	88	100	72	Palmitoyl-monogalactosyldiacylglycerol delta-7 desaturase, chloroplastic
Ssericea17233	LSA20999	LSA5639	LSA26706	88	100	72	Palmitoyl-monogalactosyldiacylglycerol delta-7 desaturase, chloroplastic
Ssericea17300	LSA21105	LSA8994	LSA26798	88	102	72	Magnesium transporter MRS2-1
Ssericea17360	LSA21107	LSA8947	LSA26826	88	102	72	Mitochondrial phosphate carrier protein 3, mitochondrial
Ssericea17335	LSA21160	LSA9100	LSA26793	88	102	72	Calnexin homolog
Ssericea17341	LSA21252	LSA9212	LSA26809	88	102	72	Protein BONZAI 1
Ssericea17275	LSA21379	LSA9090	LSA26759	88	102	72	40S ribosomal protein S12
Ssericea17277	LSA21380	LSA9088	LSA26762	88	102	72	Stromal cell-derived factor 2-like protein
Ssericea17294	LSA21382	LSA9180	LSA26748	88	102	72	DeSI-like protein At4g17486
Ssericea17394	LSA21311	LSA9136	LSA26817	88	102	80	Bidirectional sugar transporter N3
Ssericea17407	LSA21311	LSA9339	LSA26817	88	102	80	Bidirectional sugar transporter SWEET10
Ssericea17161	LSA20956	LSA5558	LSA26702	89	100	72	Phospholipase D alpha 1
Ssericea17204	LSA20999	LSA5579	LSA26706	89	100	72	Palmitoyl-monogalactosyldiacylglycerol delta-7 desaturase, chloroplastic
Ssericea16600	LSA19838	LSA27019	LSA18095	90	74	115	Transcription factor bHLH85
Ssericea16654	LSA19868	LSA27043	LSA18087	90	74	115	na
Ssericea16660	LSA19868	LSA27045	LSA18086	90	74	115	Cytochrome P450 81F3
Ssericea16659	LSA19868	LSA27045	LSA18087	90	74	115	Cytochrome P450 81Q32
Ssericea16653	LSA19868	LSA27059	LSA18087	90	74	115	Cytochrome P450 81Q32
Ssericea16675	LSA19872	LSA27059	LSA18086	90	74	115	Cytochrome P450 81Q32
Ssericea16674	LSA19872	LSA27059	LSA18086	90	74	115	Cytochrome P450 81Q32
Ssericea16638	LSA19876	LSA27049	LSA18081	90	74	115	Pumilio homolog 12
Ssericea16655	LSA19899	LSA27059	LSA18087	90	74	115	Cytochrome P450 81Q32
Ssericea18268	LSA20904	LSA5862	LSA26584	91	106	78	Chaperone protein DnaJ
Ssericea18280	LSA20943	LSA5628	LSA26547	91	106	78	Pectinesterase/pectinesterase inhibitor U1
Ssericea18294	LSA20966	LSA5478	LSA26542	91	106	78	Ethylene-responsive transcription factor RAP2-2
Ssericea18342	LSA20979	LSA5412	LSA26534	91	106	78	na
Ssericea18249	LSA20986	LSA5429	LSA26573	91	106	78	Inter-alpha-trypsin inhibitor heavy chain H5
Ssericea18235	LSA21064	LSA5406	LSA26560	91	106	78	Oligouridylate-binding protein 1B
Ssericea18279	LSA21071	LSA5628	LSA26547	91	106	78	Pectinesterase/pectinesterase inhibitor U1
Ssericea18344	LSA21075	LSA5325	LSA26547	91	106	78	Pectinesterase 3
Ssericea18343	LSA21076	LSA5411	LSA26533	91	106	78	Alanine aminotransferase 2, mitochondrial
Ssericea18307	LSA21205	LSA5693	LSA26530	91	106	78	26S proteasome regulatory subunit 7 homolog A
Ssericea16814	LSA20029	LSA27139	LSA18102	92	74	113	Patatin-like protein 2
Ssericea16813	LSA20029	LSA27139	LSA18102	92	74	113	Patatin-like protein 2
Ssericea16815	LSA20029	LSA27139	LSA18104	92	74	113	Patatin-like protein 2
Ssericea16881	LSA20043	LSA27181	LSA18147	92	74	114	Cytochrome P450 82A3
Ssericea16879	LSA20043	LSA27181	LSA18147	92	74	114	Cytochrome P450 82A3
Ssericea16880	LSA20043	LSA27181	LSA18149	92	74	114	Cytochrome P450 82A1 (Fragment)
Ssericea16871	LSA20043	LSA27181	LSA18149	92	74	114	Cytochrome P450 82A3
Ssericea16853	LSA20043	LSA27181	LSA18149	92	74	114	Cytochrome P450 82A4
Ssericea16860	LSA20043	LSA27181	LSA18149	92	74	114	Cytochrome P450 82A4
Ssericea16873	LSA20047	LSA27181	LSA18149	92	74	114	Cytochrome P450 82A4
Ssericea16874	LSA20318	LSA27168	LSA18149	92	74	114	Cytochrome P450 82A3
Ssericea16852	LSA20318	LSA27181	LSA18149	92	74	114	Cytochrome P450 82A4
Ssericea18032	LSA8580	LSA20427	LSA27345	96	85	73	Cytochrome P450 78A5
Ssericea18019	LSA8589	LSA20375	LSA27321	96	85	73	Agamous-like MADS-box protein AGL8 homolog
Ssericea18011	LSA8589	LSA20375	LSA27323	96	85	73	MADS-box protein EJ2
Ssericea18018	LSA8590	LSA20375	LSA27321	96	85	73	Agamous-like MADS-box protein AP1
Ssericea18193	LSA8656	LSA20482	LSA27396	96	85	73	Myb-related protein 306
Ssericea18089	LSA8674	LSA20475	LSA27358	96	85	73	na
Ssericea18091	LSA8875	LSA20515	LSA27364	96	85	73	Eukaryotic translation initiation factor 5A
Ssericea18145	LSA8885	LSA20642	LSA27387	96	85	73	Probable arabinosyltransferase ARAD1
Ssericea18148	LSA9276	LSA20568	LSA27375	96	85	73	NAC domain-containing protein 100
Ssericea17996	LSA8848	LSA20490	LSA27312	96	93	73	Rhamnogalacturonan I rhamnosyltransferase 1
Ssericea15414	LSA5137	LSA1623	LSA12149	97	116	124	Profilin-2
Ssericea15445	LSA5137	LSA1624	LSA12113	97	116	124	Profilin-2
Ssericea15467	LSA5232	LSA1615	LSA12338	97	116	124	40S ribosomal protein S30
Ssericea15464	LSA5233	LSA1600	LSA12257	97	116	124	60S ribosomal protein L31
Ssericea15344	LSA5317	LSA1556	LSA12279	97	116	124	Protein transport protein Sec24-like At4g32640
Ssericea15333	LSA5750	LSA1543	LSA12080	97	116	124	Eukaryotic initiation factor 4A-8
Ssericea18232	LSA8762	LSA20640	LSA27435	101	85	79	Probable myosin-binding protein 5
Ssericea18212	LSA9262	LSA20574	LSA27430	101	85	79	HIPL1 protein
Ssericea18214	LSA9262	LSA20574	LSA27430	101	85	79	HIPL2 protein
Ssericea18211	LSA9265	LSA20575	LSA27436	101	85	79	Hydroxyproline O-galactosyltransferase GALT6
Ssericea15801	LSA6730	LSA1858	LSA11408	103	117	126	O-acyltransferase WSD1
Ssericea15793	LSA6730	LSA1864	LSA11408	103	117	126	O-acyltransferase WSD1
Ssericea15811	LSA6741	LSA1866	LSA11385	103	117	126	60S ribosomal protein L39-1
Ssericea15927	LSA6858	LSA1897	LSA11430	103	117	126	Formin-like protein 13
Ssericea15873	LSA6870	LSA1912	LSA11518	103	117	126	Probable cyclic nucleotide-gated ion channel 5
Ssericea15888	LSA6872	LSA1905	LSA11483	103	117	126	Shikimate O-hydroxycinnamoyltransferase
Ssericea15875	LSA6872	LSA1905	LSA11483	103	117	126	Shikimate O-hydroxycinnamoyltransferase
Ssericea15962	LSA6927	LSA1955	LSA11499	103	117	126	60S ribosomal protein L44
Ssericea15961	LSA6927	LSA1955	LSA11499	103	117	126	60S ribosomal protein L44
Ssericea15696	LSA6516	LSA1742	LSA11300	103	119	126	Methyl-CpG-binding domain-containing protein 10
Ssericea15618	LSA6583	LSA1705	LSA11275	103	119	126	Acyl-protein thioesterase 1
Ssericea15684	LSA6732	LSA1747	LSA11320	103	119	126	TBC1 domain family member 15
Ssericea15676	LSA6784	LSA1737	LSA11353	103	119	126	Axial regulator YABBY 5
Ssericea15577	LSA6453	LSA1690	LSA12423	103	119	128	Palmitoyl-acyl carrier protein thioesterase, chloroplastic
Ssericea15578	LSA6559	LSA1691	LSA12325	103	119	128	Protein PGR
Ssericea15570	LSA6621	LSA1687	LSA12502	103	119	128	Syntaxin-32
Ssericea15565	LSA6623	LSA1688	LSA12503	103	119	128	na
Ssericea15737	LSA6853	LSA1781	LSA11370	103	121	126	Pyrophosphate-energized vacuolar membrane proton pump
Ssericea15760	LSA6856	LSA1787	LSA11371	103	121	126	Heparanase-like protein 3
Ssericea15759	LSA6856	LSA1787	LSA11371	103	121	126	Heparanase-like protein 3
Ssericea15768	LSA6857	LSA1774	LSA11372	103	121	126	Codeine O-demethylase
Ssericea15770	LSA7012	LSA1819	LSA11341	103	121	126	na
Ssericea15535	LSA6628	LSA1678	LSA12497	108	119	128	Protein CONTINUOUS VASCULAR RING 1
Ssericea15537	LSA6632	LSA1679	LSA12493	108	119	128	Rho guanine nucleotide exchange factor 8
Ssericea16082	LSA11500	LSA2045	LSA7112	125	117	98	Probable WRKY transcription factor 11
Ssericea16083	LSA11522	LSA2059	LSA7135	125	117	98	G-type lectin S-receptor-like serine/threonine-protein kinase At1g61400
Ssericea16146	LSA11545	LSA2102	LSA6928	125	117	98	Glycosyltransferase BC10
Ssericea16111	LSA11548	LSA2054	LSA6900	125	117	98	Protein LSD1
Ssericea16063	LSA11554	LSA2016	LSA6919	125	117	98	NADPH--cytochrome P450 reductase
Ssericea16102	LSA11577	LSA2051	LSA6939	125	117	98	G-type lectin S-receptor-like serine/threonine-protein kinase At5g24080
Ssericea16091	LSA11592	LSA2043	LSA7137	125	117	98	Putative glucose-6-phosphate 1-epimerase
Ssericea16144	LSA11698	LSA2084	LSA7039	125	117	98	Subtilisin-like protease SBT2.6
Ssericea16194	LSA11612	LSA2118	LSA6993	129	117	98	Organic cation/carnitine transporter 7
Ssericea16195	LSA11612	LSA2118	LSA6993	129	117	98	Organic cation/carnitine transporter 7
Ssericea16228	LSA11679	LSA2162	LSA7070	129	117	98	na
Ssericea16197	LSA11807	LSA2127	LSA6967	129	117	98	Serine/threonine-protein kinase STY13
Ssericea19371	LSA37091	LSA18321	LSA29199	154	162	141	40S ribosomal protein S28
Ssericea19352	LSA37109	LSA18331	LSA29245	154	162	141	Uncharacterized protein At3g27210
Ssericea19801	LSA37132	LSA18358	LSA29255	154	162	141	Lysine histidine transporter 1
Ssericea19800	LSA37132	LSA18358	LSA29255	154	162	141	Lysine histidine transporter 1
Ssericea19447	LSA37158	LSA18388	LSA29262	154	162	141	BAG family molecular chaperone regulator 2
Ssericea19761	LSA37313	LSA18403	LSA29286	154	162	141	E3 ubiquitin-protein ligase RGLG2
Ssericea19592	LSA37310	LSA18410	LSA29276	158	162	141	Serine/threonine-protein kinase STY13
Ssericea19740	LSA37251	LSA18468	LSA29294	158	162	146	Serine/threonine-protein kinase fray2
Ssericea20591	LSA37272	LSA18453	LSA29320	158	162	146	Transcription factor MYB98
Ssericea19610	LSA37276	LSA18443	LSA29282	158	162	146	na
Ssericea19868	LSA18974	LSA29609	LSA37711	160	138	153	na
Ssericea19768	LSA19040	LSA29621	LSA37746	160	138	153	Protein PHLOEM PROTEIN 2-LIKE A10
Ssericea19764	LSA19042	LSA29621	LSA37736	160	138	153	Phytosulfokines 3
Ssericea19648	LSA19045	LSA29645	LSA37779	160	138	153	1-aminocyclopropane-1-carboxylate synthase 3
Ssericea19975	LSA19056	LSA29638	LSA37801	160	138	153	Probable xyloglucan endotransglucosylase/hydrolase protein 6
Ssericea20301	LSA19087	LSA29658	LSA37821	160	138	153	Transcription factor bHLH25
Ssericea20051	LSA19087	LSA29658	LSA37821	160	138	153	Transcription factor bHLH25
Ssericea20566	LSA19087	LSA29658	LSA37821	160	138	153	Transcription factor bHLH25
Ssericea20059	LSA19088	LSA29644	LSA37821	160	138	153	Transcription factor bHLH25
Ssericea20151	LSA19096	LSA29590	LSA37743	160	138	153	BTB/POZ domain-containing protein SR1IP1
Ssericea19807	LSA19108	LSA29632	LSA37767	160	138	153	Squalene epoxidase 3
Ssericea19823	LSA19129	LSA29642	LSA37751	160	138	153	Calcium-transporting ATPase 2, plasma membrane-type
Ssericea19707	LSA19132	LSA29625	LSA37740	160	138	153	ADP-ribosylation factor-like protein 8a
Ssericea19778	LSA19187	LSA29660	LSA37782	160	138	153	LRR receptor-like serine/threonine-protein kinase HSL2
Ssericea19705	LSA19187	LSA29660	LSA37802	160	138	153	Leucine-rich repeat receptor-like serine/threonine-protein kinase BAM1
Ssericea19765	LSA19268	LSA29622	LSA37735	160	138	153	ACT domain-containing protein ACR1
Ssericea19651	LSA19673	LSA29636	LSA37765	160	138	153	Homeobox-leucine zipper protein HAT22
Ssericea20119	LSA18828	LSA29514	LSA37620	160	138	157	CDPK-related kinase 5
Ssericea19903	LSA18832	LSA29522	LSA37609	160	138	157	Cyclin-dependent kinase inhibitor 7
Ssericea19957	LSA18862	LSA29523	LSA37599	160	138	157	na
Ssericea19953	LSA18907	LSA29566	LSA37654	160	138	157	Floral homeotic protein APETALA 2
Ssericea19969	LSA18673	LSA29506	LSA37523	163	138	151	Protein trichome birefringence-like 19
Ssericea20109	LSA18673	LSA29506	LSA37543	163	138	151	Protein trichome birefringence-like 19
Ssericea20110	LSA18673	LSA29506	LSA37543	163	138	151	Protein trichome birefringence-like 19
Ssericea20316	LSA18676	LSA29466	LSA37535	163	138	151	Proline dehydrogenase 1, mitochondrial
Ssericea20329	LSA18681	LSA29467	LSA37522	163	138	151	Probable inactive ATP-dependent zinc metalloprotease FTSHI 3, chloroplastic
Ssericea20328	LSA18681	LSA29467	LSA37522	163	138	151	Probable inactive ATP-dependent zinc metalloprotease FTSHI 3, chloroplastic
Ssericea20330	LSA18683	LSA29467	LSA37522	163	138	151	Probable inactive ATP-dependent zinc metalloprotease FTSHI 3, chloroplastic
Ssericea20327	LSA18683	LSA29467	LSA37522	163	138	151	Probable inactive ATP-dependent zinc metalloprotease FTSHI 3, chloroplastic
Ssericea20089	LSA18688	LSA29469	LSA37509	163	138	151	Pentatricopeptide repeat-containing protein At5g38730
Ssericea20056	LSA18708	LSA29431	LSA37494	163	138	151	Agamous-like MADS-box protein MADS2
Ssericea20262	LSA18710	LSA29447	LSA37494	163	138	151	Agamous-like MADS-box protein FUL-L
Ssericea20066	LSA18739	LSA29476	LSA37464	163	138	151	Protein LONGIFOLIA 1
Ssericea20227	LSA18810	LSA29410	LSA37447	163	138	151	Membrane-anchored ubiquitin-fold protein 1
Ssericea20228	LSA18810	LSA29410	LSA37447	163	138	151	Membrane-anchored ubiquitin-fold protein 2
Ssericea20137	LSA18810	LSA29440	LSA37446	163	138	151	Probable galacturonosyltransferase 13
Ssericea20226	LSA18810	LSA29440	LSA37446	163	138	151	Probable galacturonosyltransferase 14
Ssericea20734	LSA18879	LSA29422	LSA37404	163	138	151	Protein IMPAIRED IN BABA-INDUCED STERILITY 1
Ssericea20600	LSA18597	LSA29362	LSA37354	164	138	151	Aldose 1-epimerase
Ssericea20780	LSA18599	LSA29363	LSA37376	164	138	151	Ubiquitin-conjugating enzyme E2 2
Ssericea20171	LSA18602	LSA29351	LSA37343	164	138	151	Transcription factor PRE1
Ssericea20415	LSA18623	LSA29394	LSA37396	164	138	151	Transcription factor MYB106
Ssericea20731	LSA8413	LSA19603	LSA30166	174	167	148	Phospholipid-transporting ATPase 1
Ssericea21553	LSA17862	LSA34423	LSA27709	184	202	132	Phospho-2-dehydro-3-deoxyheptonate aldolase 2, chloroplastic
Ssericea21340	LSA17884	LSA34457	LSA27753	184	202	132	Cyclin-D4-1
Ssericea21386	LSA17898	LSA34480	LSA27779	184	202	132	Rho GTPase-activating protein REN1
Ssericea21483	LSA17802	LSA33364	LSA27663	184	205	133	Transcription factor TGA1
Ssericea21562	LSA17822	LSA33345	LSA27678	184	205	133	Membrane-anchored ubiquitin-fold protein 6
Ssericea21542	LSA17760	LSA33305	LSA27661	187	205	133	Laccase-15
Ssericea21192	LSA17760	LSA33305	LSA27662	187	205	133	Laccase-15
Ssericea21543	LSA17760	LSA33305	LSA27662	187	205	133	Laccase-15
Ssericea21191	LSA17760	LSA33305	LSA27662	187	205	133	Putative laccase-9
Ssericea21318	LSA17794	LSA33318	LSA27646	187	205	133	na
Ssericea21131	LSA17798	LSA33287	LSA27631	187	205	133	Protein S-acyltransferase 8
Ssericea21062	LSA17766	LSA33276	LSA27619	190	205	133	Cellulose synthase A catalytic subunit 2 [UDP-forming]
Ssericea21129	LSA17741	LSA33274	LSA27620	190	205	135	Trihelix transcription factor GT-2
Ssericea19845	LSA2789	LSA35643	LSA6268	191	199	171	Malate dehydrogenase, glyoxysomal
Ssericea19039	LSA2791	LSA35653	LSA6291	191	199	171	Dynamin-related protein 3A
Ssericea19844	LSA2817	LSA35638	LSA6270	191	199	171	Transcription factor bHLH25
Ssericea18422	LSA2854	LSA35569	LSA6107	191	199	171	na
Ssericea18515	LSA2875	LSA35553	LSA6154	191	199	171	QWRF motif-containing protein 2
Ssericea18733	LSA2879	LSA35591	LSA6364	191	199	171	Amino acid permease 6
Ssericea18557	LSA2879	LSA35591	LSA6364	191	199	171	Amino acid permease 6
Ssericea18523	LSA2915	LSA35533	LSA6483	191	199	173	Protein unc-13 homolog C
Ssericea18630	LSA2926	LSA35524	LSA6009	191	199	173	Glycoprotein 3-alpha-L-fucosyltransferase A
Ssericea18595	LSA2955	LSA35505	LSA6179	191	199	173	Probable carboxylesterase 12
Ssericea18653	LSA2955	LSA35505	LSA6179	191	199	173	Probable carboxylesterase 13
Ssericea18763	LSA2972	LSA35481	LSA6184	191	199	173	Myb family transcription factor EFM
Ssericea19554	LSA2664	LSA35757	LSA6447	191	200	171	Ankyrin repeat domain-containing protein 2A
Ssericea18678	LSA2669	LSA35745	LSA6265	191	200	171	na
Ssericea18796	LSA2670	LSA35744	LSA6264	191	200	171	Mitogen-activated protein kinase kinase kinase 1
Ssericea18835	LSA2702	LSA35707	LSA6247	191	200	171	Tubby-like F-box protein 10
Ssericea18689	LSA2724	LSA35748	LSA6244	191	200	171	na
Ssericea18941	LSA2742	LSA35663	LSA6329	191	200	171	Metacaspase-3
Ssericea18940	LSA2742	LSA35665	LSA6329	191	200	171	Metacaspase-3
Ssericea18824	LSA2650	LSA35782	LSA6822	192	200	171	Uncharacterized protein At4g06598
Ssericea19014	LSA2659	LSA35780	LSA6312	192	200	171	Transmembrane 9 superfamily member 1
Ssericea19307	LSA2571	LSA35810	LSA6640	192	200	176	Probable serine/threonine-protein kinase At1g09600
Ssericea18983	LSA2532	LSA35866	LSA6399	192	206	175	Calmodulin-binding protein 60 C
Ssericea20538	LSA13343	LSA30294	LSA36887	194	142	152	Probable potassium transporter 11
Ssericea20714	LSA13034	LSA30212	LSA8138	194	144	183	Actin-7
Ssericea10895	LSA28424	LSA9988	LSA34229	222	251	261	Glucan endo-1,3-beta-glucosidase
Ssericea10897	LSA28424	LSA9988	LSA34229	222	251	261	Glucan endo-1,3-beta-glucosidase
Ssericea10903	LSA28434	LSA9984	LSA34228	222	251	261	Probable serine/threonine-protein kinase PBL10
Ssericea10907	LSA28434	LSA9984	LSA34228	222	251	261	Probable serine/threonine-protein kinase PBL11
Ssericea10906	LSA28434	LSA9984	LSA34228	222	251	261	Receptor-like cytoplasmic kinase 176
Ssericea10956	LSA28487	LSA9947	LSA34158	222	251	261	Ras-related protein Rab2BV
Ssericea10944	LSA28512	LSA9965	LSA34169	222	251	261	Delta-1-pyrroline-5-carboxylate synthase
Ssericea10849	LSA28494	LSA9998	LSA34238	223	251	261	Ubiquitin-conjugating enzyme E2 7
Ssericea10883	LSA28495	LSA9999	LSA34235	223	251	261	Heat shock cognate 70 kDa protein 1
Ssericea10917	LSA28495	LSA9999	LSA34235	223	251	261	Heat shock cognate 70 kDa protein
Ssericea10803	LSA28519	LSA10078	LSA34251	223	251	261	60S ribosomal protein L35
Ssericea10795	LSA28524	LSA10059	LSA34247	223	251	261	na
Ssericea10835	LSA28532	LSA10042	LSA34245	223	251	261	60S ribosomal protein L23A
Ssericea10846	LSA28557	LSA10020	LSA34253	223	251	261	ACT domain-containing protein ACR9
Ssericea11163	LSA28188	LSA9840	LSA34029	225	251	261	E3 ubiquitin-protein ligase RNFT1
Ssericea11184	LSA28200	LSA9888	LSA34032	225	251	261	Probable inactive receptor kinase At5g58300
Ssericea11195	LSA28210	LSA9871	LSA34041	225	251	261	na
Ssericea11141	LSA28243	LSA9858	LSA34054	225	251	261	bZIP transcription factor 18
Ssericea11082	LSA28254	LSA9907	LSA34086	225	251	261	Laccase-5
Ssericea11090	LSA28260	LSA9855	LSA34073	225	251	261	na
Ssericea11089	LSA28263	LSA9855	LSA34090	225	251	261	Staphylococcal-like nuclease CAN2
Ssericea11094	LSA28272	LSA9881	LSA34087	225	251	261	na
Ssericea11106	LSA28303	LSA9915	LSA34119	225	251	261	Clathrin heavy chain 1
Ssericea11040	LSA28315	LSA9938	LSA34121	225	251	261	Phosphoinositide phospholipase C 6
Ssericea11048	LSA28316	LSA9910	LSA34120	225	251	261	Probable 2-oxoglutarate-dependent dioxygenase At5g05600
Ssericea11021	LSA28345	LSA9973	LSA34138	225	251	261	Coronatine-insensitive protein 1
Ssericea11043	LSA28354	LSA9937	LSA34121	225	251	261	Phosphoinositide phospholipase C 2
Ssericea11350	LSA28037	LSA9719	LSA33909	225	251	262	BAG family molecular chaperone regulator 1
Ssericea11372	LSA28050	LSA9709	LSA33906	225	251	262	Probable transcriptional regulator SLK2
Ssericea11289	LSA28118	LSA9771	LSA33844	225	251	262	Pectinesterase 2
Ssericea11277	LSA28126	LSA9771	LSA33844	225	251	262	Probable pectinesterase/pectinesterase inhibitor 33
Ssericea11281	LSA28148	LSA9860	LSA33821	225	251	262	60S ribosomal protein L15
Ssericea11242	LSA28168	LSA9796	LSA33797	225	251	262	Putative kinase-like protein TMKL1
Ssericea11254	LSA28184	LSA9794	LSA33823	225	251	262	Quinone oxidoreductase
Ssericea11369	LSA28028	LSA9689	LSA33920	225	252	262	60S ribosomal protein L24-2
Ssericea11368	LSA28030	LSA9688	LSA33919	225	252	262	RHOMBOID-like protein 2
Ssericea10331	LSA28860	LSA33531	LSA10306	226	260	254	Ubiquitin carboxyl-terminal hydrolase 13
Ssericea10304	LSA28861	LSA33533	LSA10308	226	260	254	Steroid 5-alpha-reductase DET2
Ssericea10306	LSA28863	LSA33533	LSA10308	226	260	254	Steroid 5-alpha-reductase DET2
Ssericea10308	LSA28863	LSA33533	LSA10308	226	260	254	Steroid 5-alpha-reductase DET2
Ssericea10312	LSA28863	LSA33533	LSA10308	226	260	254	Steroid 5-alpha-reductase DET2
Ssericea10303	LSA28863	LSA33533	LSA10309	226	260	254	Steroid 5-alpha-reductase DET2
Ssericea10379	LSA28882	LSA33579	LSA10253	226	260	254	40S ribosomal protein S25
Ssericea10426	LSA28898	LSA33569	LSA10243	226	260	254	Diphosphomevalonate decarboxylase 2
Ssericea10455	LSA28979	LSA33593	LSA10301	226	260	254	Pleiotropic drug resistance protein 2
Ssericea11467	LSA27970	LSA9716	LSA33911	227	252	262	Transcription factor LAF1
Ssericea11388	LSA27971	LSA9765	LSA33914	227	252	262	Membrane steroid-binding protein 1
Ssericea11468	LSA27974	LSA9717	LSA33936	227	252	262	Remorin
Ssericea11409	LSA27984	LSA9744	LSA33939	227	252	262	Actin-depolymerizing factor 7
Ssericea11504	LSA28023	LSA9696	LSA33980	227	253	262	40S ribosomal protein S10-1
Ssericea9371	LSA897	LSA21906	LSA23895	245	239	214	Gibberellin 2-beta-dioxygenase 8
Ssericea9372	LSA902	LSA21926	LSA23888	245	239	214	Polyubiquitin
Ssericea9383	LSA904	LSA22439	LSA23908	245	240	214	Cysteine-rich receptor-like protein kinase 25
Ssericea9394	LSA917	LSA22440	LSA23908	245	240	214	Cysteine-rich receptor-like protein kinase 26
Ssericea9419	LSA917	LSA22153	LSA23923	245	240	221	G-type lectin S-receptor-like serine/threonine-protein kinase At4g11900
Ssericea9429	LSA937	LSA22067	LSA23923	245	240	221	Cysteine-rich receptor-like protein kinase 25
Ssericea9430	LSA937	LSA22067	LSA23930	245	240	221	Cysteine-rich receptor-like protein kinase 29
Ssericea9751	LSA1458	LSA24946	LSA22469	246	210	243	na
Ssericea9756	LSA1458	LSA24946	LSA22469	246	210	243	na
Ssericea9743	LSA1458	LSA24946	LSA22627	246	210	243	na
Ssericea9758	LSA1458	LSA24946	LSA22627	246	210	243	na
Ssericea9604	LSA733	LSA22689	LSA25139	250	238	217	ELMO domain-containing protein A
Ssericea10677	LSA10143	LSA28630	LSA34306	255	228	265	Double-stranded RNA-binding protein 6
Ssericea10666	LSA10144	LSA28634	LSA34326	255	228	265	Auxin response factor 16
Ssericea10680	LSA10161	LSA28605	LSA34303	255	228	265	Patatin-like protein 7
Ssericea11635	LSA33750	LSA9551	LSA27837	263	253	230	Chloroplastic import inner membrane translocase subunit HP30-2
Ssericea11606	LSA33752	LSA9553	LSA27854	263	253	230	Nascent polypeptide-associated complex subunit alpha-like protein 2
Ssericea11652	LSA33769	LSA9621	LSA27869	263	253	230	Cytochrome b5
Ssericea11597	LSA33804	LSA9701	LSA27894	263	253	230	Protein DEFECTIVE IN MERISTEM SILENCING 3
Ssericea10589	LSA34375	LSA10158	LSA28643	264	259	232	Probable pectate lyase 12
Ssericea10568	LSA34375	LSA10158	LSA28643	264	259	232	Probable pectate lyase 13
Ssericea11517	LSA33995	LSA9658	LSA27906	267	253	230	Probable protein phosphatase 2C 76
Ssericea11506	LSA33996	LSA9668	LSA27915	267	253	230	Transcription factor SPEECHLESS
Ssericea11523	LSA34010	LSA9659	LSA27903	267	253	230	Spermine synthase
Ssericea2815	LSA11949	LSA33027	LSA5291	303	310	285	Fructose-1,6-bisphosphatase, chloroplastic
Ssericea2822	LSA11949	LSA33027	LSA5291	303	310	285	na
Ssericea2594	LSA33031	LSA12555	LSA5436	304	286	281	Calcium-dependent protein kinase 13
Ssericea2593	LSA33039	LSA12523	LSA5437	304	286	281	Trihelix transcription factor GT-3a
Ssericea2608	LSA33051	LSA12547	LSA5161	304	286	281	Wall-associated receptor kinase 2
Ssericea2628	LSA33051	LSA12547	LSA5161	304	286	281	Wall-associated receptor kinase 2
Ssericea2621	LSA33051	LSA12547	LSA5161	304	286	281	Wall-associated receptor kinase 4
Ssericea2627	LSA33051	LSA12547	LSA5161	304	286	281	Wall-associated receptor kinase-like 1
Ssericea2614	LSA33052	LSA12548	LSA5161	304	286	281	Wall-associated receptor kinase 2
Ssericea2613	LSA33052	LSA12616	LSA5161	304	286	281	Wall-associated receptor kinase 2
Ssericea2615	LSA33052	LSA12665	LSA5161	304	286	281	Wall-associated receptor kinase 2
Ssericea2574	LSA33034	LSA12556	LSA5041	304	286	283	DnaJ homolog subfamily B member 13
Ssericea2589	LSA33034	LSA12556	LSA5041	304	286	283	DnaJ homolog subfamily B member 13
Ssericea2590	LSA33034	LSA12556	LSA5041	304	286	283	DnaJ homolog subfamily B member 13
Ssericea2571	LSA33034	LSA12556	LSA5041	304	286	283	DnaJ homolog subfamily B member 4
Ssericea2570	LSA33034	LSA12556	LSA5041	304	286	283	DnaJ homolog subfamily B member 5
Ssericea4232	LSA32124	LSA4131	LSA11215	305	268	287	RAN GTPase-activating protein 1
Ssericea4208	LSA32142	LSA3955	LSA11265	305	268	287	40S ribosomal protein S24-1
Ssericea4218	LSA32144	LSA4036	LSA11237	305	268	287	F-box protein At4g02760
Ssericea4213	LSA32147	LSA3916	LSA11264	305	268	287	Increased DNA methylation 1
Ssericea4214	LSA32148	LSA3983	LSA11266	305	268	287	40S ribosomal protein S18
Ssericea4211	LSA32151	LSA4124	LSA11267	305	268	287	FCS-Like Zinc finger 8
Ssericea4204	LSA32158	LSA4109	LSA11249	305	268	287	Type IV inositol polyphosphate 5-phosphatase 7
Ssericea4260	LSA32161	LSA3989	LSA11259	305	268	287	na
Ssericea4261	LSA32161	LSA3990	LSA11259	305	268	287	Protein YLS3
Ssericea4193	LSA32171	LSA3850	LSA11235	305	268	287	Protein LIFEGUARD 2
Ssericea3628	LSA32569	LSA4478	LSA11631	305	268	288	na
Ssericea3627	LSA32570	LSA4401	LSA11633	305	268	288	Transcription factor MYB119
Ssericea3845	LSA32419	LSA4146	LSA12430	305	268	289	na
Ssericea3818	LSA32443	LSA4247	LSA12596	305	268	289	60S ribosomal protein L5
Ssericea3860	LSA32447	LSA4085	LSA12508	305	268	289	Mediator of RNA polymerase II transcription subunit 19a
Ssericea3816	LSA32452	LSA4531	LSA12449	305	268	289	Auxilin-related protein 2
Ssericea3798	LSA32463	LSA4357	LSA12465	305	268	289	Calcium uniporter protein 6, mitochondrial
Ssericea3785	LSA32475	LSA4464	LSA12534	305	268	289	Probable inactive receptor kinase At5g58300
Ssericea3794	LSA32484	LSA4469	LSA12529	305	268	289	60S ribosomal protein L10
Ssericea3797	LSA32486	LSA4418	LSA12526	305	268	289	Cytochrome b-c1 complex subunit 8
Ssericea4178	LSA32211	LSA4103	LSA12426	305	268	292	Myosin-11
Ssericea4129	LSA32233	LSA3948	LSA12246	305	268	292	11S globulin seed storage protein 2
Ssericea4104	LSA32244	LSA4048	LSA12340	305	268	292	Hyoscyamine 6-dioxygenase
Ssericea4103	LSA32244	LSA4048	LSA12341	305	268	292	Hyoscyamine 6-dioxygenase
Ssericea4100	LSA32244	LSA4048	LSA12341	305	268	292	Hyoscyamine 6-dioxygenase
Ssericea4102	LSA32244	LSA4048	LSA12341	305	268	292	Protein DMR6-LIKE OXYGENASE 1
Ssericea4099	LSA32244	LSA4048	LSA12341	305	268	292	Protein DOWNY MILDEW RESISTANCE 6
Ssericea4105	LSA32245	LSA4048	LSA12341	305	268	292	Hyoscyamine 6-dioxygenase
Ssericea4084	LSA32252	LSA4095	LSA12310	305	268	292	Casein kinase 1-like protein 11
Ssericea4048	LSA32258	LSA4096	LSA12252	305	268	292	Probable 60S ribosomal protein L14
Ssericea4042	LSA32259	LSA4088	LSA12249	305	268	292	Thioredoxin-like fold domain-containing protein MRL7, chloroplastic
Ssericea4056	LSA32262	LSA4043	LSA12316	305	268	292	Protein NPGR2
Ssericea4028	LSA32289	LSA4242	LSA12196	305	268	292	Probable indole-3-pyruvate monooxygenase YUCCA5
Ssericea4019	LSA32290	LSA4081	LSA12216	305	268	292	na
Ssericea4027	LSA32293	LSA4081	LSA12216	305	268	292	Photosystem I reaction center subunit IV A, chloroplastic
Ssericea4003	LSA32328	LSA4329	LSA12130	305	268	292	Desumoylating isopeptidase 1
Ssericea3960	LSA32329	LSA4203	LSA12375	305	268	292	Vesicle-associated membrane protein 725
Ssericea3913	LSA32398	LSA4214	LSA12152	305	268	292	Peptidyl-prolyl cis-trans isomerase FKBP65
Ssericea3914	LSA32401	LSA4214	LSA12152	305	268	292	Peptidyl-prolyl cis-trans isomerase FKBP15-2
Ssericea4180	LSA32187	LSA3930	LSA12348	305	268	295	Probable histone H2A variant 1
Ssericea4166	LSA32194	LSA3995	LSA12293	305	268	295	Auxin-responsive protein IAA16
Ssericea4167	LSA32195	LSA3995	LSA12293	305	268	295	Auxin-induced protein 22D
Ssericea4280	LSA32097	LSA3967	LSA11169	305	282	287	RNA demethylase ALKBH10B
Ssericea4246	LSA32132	LSA4364	LSA11361	305	282	287	Aluminum-activated malate transporter 13
Ssericea4419	LSA31994	LSA14303	LSA3999	305	291	270	Probable pectinesterase/pectinesterase inhibitor 40
Ssericea4397	LSA32002	LSA14398	LSA4380	305	291	270	60S ribosomal protein L22-2
Ssericea4406	LSA32003	LSA14303	LSA3999	305	291	270	Probable pectinesterase/pectinesterase inhibitor 41
Ssericea4408	LSA32007	LSA14296	LSA4336	305	291	270	60S ribosomal protein L18-3
Ssericea4365	LSA32057	LSA11196	LSA4180	305	297	270	na
Ssericea4357	LSA32062	LSA11155	LSA4010	305	297	270	Protein TRANSPORT INHIBITOR RESPONSE 1
Ssericea4334	LSA32069	LSA11233	LSA4020	305	297	270	Serine/threonine-protein phosphatase BSL1
Ssericea2274	LSA33225	LSA5189	LSA12841	306	271	298	na
Ssericea2349	LSA33180	LSA4921	LSA12768	306	271	301	Non-specific lipid-transfer protein Lac s 1
Ssericea2342	LSA33187	LSA5105	LSA12768	306	271	301	Non-specific lipid-transfer protein Lac s 1
Ssericea4420	LSA31935	LSA14306	LSA3865	307	291	270	60S ribosomal protein L19-1
Ssericea3583	LSA32770	LSA4610	LSA11825	308	268	288	Tubulin beta-2 chain
Ssericea3617	LSA32787	LSA4694	LSA11766	308	268	288	Protein NRT1/ PTR FAMILY 8.1
Ssericea3615	LSA32787	LSA4694	LSA11766	308	268	288	Protein NRT1/ PTR FAMILY 8.1
Ssericea3616	LSA32787	LSA4694	LSA11766	308	268	288	Protein NRT1/ PTR FAMILY 8.3
Ssericea3396	LSA32619	LSA4607	LSA11763	308	274	288	Beta-fructofuranosidase, insoluble isoenzyme 1
Ssericea3395	LSA32619	LSA4607	LSA11763	308	274	288	Beta-fructofuranosidase, insoluble isoenzyme 1
Ssericea3448	LSA32653	LSA4776	LSA11704	308	274	288	Transcription factor MYB48
Ssericea3460	LSA32666	LSA4644	LSA11733	308	274	288	Ras-related protein RABE1c
Ssericea3482	LSA32682	LSA4643	LSA11801	308	274	288	Histone H2A
Ssericea3484	LSA32682	LSA4643	LSA11801	308	274	288	Probable histone H2A.2
Ssericea3461	LSA32684	LSA4645	LSA11857	308	274	288	40S ribosomal protein S15a
Ssericea3496	LSA32698	LSA4341	LSA11664	308	276	288	Putative E3 ubiquitin-protein ligase XBAT31
Ssericea3494	LSA32702	LSA4334	LSA11675	308	276	288	Probable protein phosphatase 2C 23
Ssericea3500	LSA32708	LSA4594	LSA11791	308	276	288	Metallothionein-like protein 1
Ssericea3499	LSA32708	LSA4594	LSA11791	308	276	288	na
Ssericea3530	LSA32717	LSA4423	LSA11873	308	276	288	Scarecrow-like protein 14
Ssericea3518	LSA32717	LSA4423	LSA11873	308	276	288	Scarecrow-like protein 14
Ssericea3508	LSA32718	LSA4344	LSA11717	308	276	288	Expansin-A6
Ssericea3534	LSA32740	LSA4761	LSA11637	308	276	288	Transcription initiation factor IIA subunit 1
Ssericea3555	LSA32748	LSA4819	LSA11840	308	276	288	Ras-related protein Rab11C
Ssericea3570	LSA32753	LSA4712	LSA11671	308	276	288	na
Ssericea3188	LSA32858	LSA4708	LSA11980	309	272	288	Calcium-dependent protein kinase 32
Ssericea3195	LSA32864	LSA4631	LSA11819	309	272	288	na
Ssericea3196	LSA32864	LSA4631	LSA11819	309	272	288	na
Ssericea3206	LSA32865	LSA4631	LSA11819	309	272	288	Remorin 4.1
Ssericea3145	LSA32876	LSA4613	LSA12036	309	272	288	Villin-2
Ssericea3151	LSA32876	LSA4613	LSA12036	309	272	288	Villin-2
Ssericea7257	LSA38989	LSA39037	LSA21572	323	319	334	Transcription factor MYB15
Ssericea7268	LSA38989	LSA39072	LSA21528	323	319	334	Transcription factor MYB4
Ssericea7261	LSA38990	LSA39036	LSA21528	323	319	334	Transcription factor MYB4
Ssericea7264	LSA38990	LSA39037	LSA21528	323	319	334	Transcription factor MYB4
Ssericea7263	LSA38990	LSA39037	LSA21528	323	319	334	Transcription factor MYB4
Ssericea7262	LSA38990	LSA39037	LSA21528	323	319	334	Transcription factor MYB4
Ssericea7266	LSA38990	LSA39072	LSA21528	323	319	334	Myb-related protein 315
Ssericea7269	LSA38990	LSA39072	LSA21528	323	319	334	Transcription factor MYB14
Ssericea7203	LSA38906	LSA13454	LSA21656	323	368	334	Formin-like protein 5
Ssericea7214	LSA38923	LSA13377	LSA21759	323	368	334	na
Ssericea7197	LSA38889	LSA13501	LSA21657	323	370	334	na
Ssericea7194	LSA38889	LSA13501	LSA21657	323	370	334	na
Ssericea8482	LSA11106	LSA38709	LSA23508	348	318	338	40S ribosomal protein S9-2
Ssericea8529	LSA11115	LSA38963	LSA23670	348	318	338	Transcription factor MYB88
Ssericea8573	LSA11134	LSA38732	LSA23703	348	318	338	Protein NRT1/ PTR FAMILY 4.6
Ssericea8572	LSA11134	LSA38732	LSA23703	348	318	338	Protein NRT1/ PTR FAMILY 4.6
Ssericea8546	LSA11149	LSA38679	LSA23413	348	318	338	Homeobox-leucine zipper protein ATHB-13
Ssericea8567	LSA11208	LSA38754	LSA23698	348	318	338	Receptor-like serine/threonine-protein kinase At3g01300
Ssericea6942	LSA13163	LSA38959	LSA21530	349	321	339	SKP1-like protein 1A
Ssericea6941	LSA13222	LSA38895	LSA21530	349	321	339	SKP1-like protein 1B
Ssericea6784	LSA13120	LSA38774	LSA21557	349	325	336	Calcium-dependent protein kinase 5
Ssericea7344	LSA13610	LSA39012	LSA21660	353	319	334	Secretory carrier-associated membrane protein 1
Ssericea7314	LSA13773	LSA38999	LSA21580	353	319	334	na
Ssericea7380	LSA13469	LSA39190	LSA21659	353	326	337	na
Ssericea8697	LSA14058	LSA39442	LSA23684	355	315	335	ADP-ribosylation factor 2
Ssericea8706	LSA14204	LSA39484	LSA23593	355	315	335	na
Ssericea8101	LSA10687	LSA38460	LSA23260	356	317	331	Ubiquitin receptor RAD23c
Ssericea8125	LSA10694	LSA38461	LSA23262	356	317	331	ACD11 homolog protein
Ssericea8242	LSA10700	LSA38459	LSA23432	356	317	331	Serine/threonine-protein phosphatase 2A 65 kDa regulatory subunit A beta isoform
Ssericea8126	LSA10704	LSA38461	LSA23177	356	317	331	na
Ssericea8136	LSA10711	LSA38454	LSA23325	356	317	331	Protein decapping 5
Ssericea8119	LSA10716	LSA38489	LSA23125	356	317	331	na
Ssericea8147	LSA10717	LSA38473	LSA23299	356	317	331	Ethylene-responsive transcription factor ERF118
Ssericea8104	LSA10723	LSA38475	LSA23299	356	317	331	Ethylene-responsive transcription factor ERF118
Ssericea8179	LSA10728	LSA38481	LSA23406	356	317	331	Transcription factor MYB62
Ssericea8284	LSA10745	LSA38483	LSA23343	356	317	331	Glycosyltransferase BC10
Ssericea8208	LSA10771	LSA38596	LSA23355	356	317	331	Uncharacterized PKHD-type hydroxylase At1g22950
Ssericea8189	LSA10774	LSA38536	LSA23570	356	317	331	Lipid phosphate phosphatase 2
Ssericea8163	LSA10774	LSA38536	LSA23570	356	317	331	Putative lipid phosphate phosphatase 3, chloroplastic
Ssericea8257	LSA10829	LSA38610	LSA23227	356	317	331	Auxin efflux carrier component 4
Ssericea8290	LSA10853	LSA38670	LSA23532	356	318	331	na
Ssericea8337	LSA10872	LSA38667	LSA23422	356	318	331	Cysteine-rich receptor-like protein kinase 7
Ssericea8354	LSA10916	LSA38621	LSA23491	356	318	331	Protein VAC14 homolog
Ssericea8503	LSA10923	LSA38708	LSA23505	356	318	338	PLASMODESMATA CALLOSE-BINDING PROTEIN 2
Ssericea8381	LSA10948	LSA38623	LSA23644	356	318	338	14-3-3-like protein GF14 iota
Ssericea8379	LSA10958	LSA38622	LSA23643	356	318	338	Probable methyltransferase PMT5
Ssericea8614	LSA14316	LSA38766	LSA23545	359	318	338	Serine/threonine-protein phosphatase PP2A catalytic subunit
Ssericea8471	LSA11002	LSA38808	LSA23598	363	318	338	Transmembrane emp24 domain-containing protein p24delta9
Ssericea2051	LSA40033	LSA15069	LSA17373	378	408	411	Aquaporin PIP1-3
Ssericea1977	LSA40048	LSA15056	LSA17365	378	408	411	na
Ssericea2190	LSA40082	LSA15075	LSA17368	378	408	411	Beta-adaptin-like protein B
Ssericea2189	LSA40082	LSA15075	LSA17368	378	408	411	Beta-adaptin-like protein B
Ssericea2013	LSA40082	LSA15075	LSA17368	378	408	411	Beta-adaptin-like protein B
Ssericea2111	LSA40088	LSA15067	LSA17381	378	408	411	Short-chain dehydrogenase TIC 32, chloroplastic
Ssericea2054	LSA40164	LSA15064	LSA17381	378	408	411	Short-chain dehydrogenase TIC 32, chloroplastic
Ssericea2110	LSA40164	LSA15064	LSA17381	378	408	411	Short-chain dehydrogenase TIC 32, chloroplastic
Ssericea1883	LSA40057	LSA15095	LSA17392	378	408	422	na
Ssericea1945	LSA40059	LSA15102	LSA17382	378	408	422	Protein LURP-one-related 11
Ssericea1882	LSA40059	LSA15102	LSA17382	378	408	422	Protein LURP-one-related 11
Ssericea1902	LSA40076	LSA15100	LSA17398	378	408	422	Probable LRR receptor-like serine/threonine-protein kinase At1g63430
Ssericea1966	LSA40106	LSA15083	LSA17440	378	408	422	AT-hook motif nuclear-localized protein 5
Ssericea1965	LSA40108	LSA15117	LSA17443	378	408	422	Probable phospholipid hydroperoxide glutathione peroxidase
Ssericea1850	LSA40121	LSA15121	LSA17413	378	408	422	Lysophospholipid acyltransferase 1
Ssericea1853	LSA40131	LSA15131	LSA17413	378	408	422	SPX domain-containing membrane protein At4g22990
Ssericea2019	LSA40238	LSA15093	LSA17444	378	408	422	Tetraspanin-10
Ssericea2021	LSA40242	LSA15094	LSA17442	378	408	422	LIM domain-containing protein WLIM2b
Ssericea2196	LSA39937	LSA15161	LSA17269	378	410	411	Plant UBX domain-containing protein 10
Ssericea2098	LSA39953	LSA15180	LSA17322	378	410	411	Probable polygalacturonase
Ssericea2136	LSA39973	LSA15182	LSA17332	378	410	411	COP1-interactive protein 1
Ssericea2135	LSA39973	LSA15182	LSA17332	378	410	411	COP1-interactive protein 1
Ssericea2081	LSA39996	LSA15171	LSA17304	378	410	411	Putative RING-H2 finger protein ATL21B
Ssericea2119	LSA39998	LSA15170	LSA17347	378	410	411	Endoglucanase 6
Ssericea2222	LSA40013	LSA15149	LSA17319	378	410	411	Probable E3 ubiquitin-protein ligase RHA4A
Ssericea2141	LSA40030	LSA15156	LSA17318	378	410	411	Auxin response factor 9
Ssericea2058	LSA40036	LSA15187	LSA17352	378	410	411	Ubiquitin-conjugating enzyme E2-17 kDa
Ssericea2107	LSA40067	LSA15168	LSA17341	378	410	411	UDP-glucose 4-epimerase GEPI48
Ssericea1795	LSA39733	LSA17167	LSA14929	381	429	427	Ubiquitin carboxyl-terminal hydrolase 20
Ssericea1736	LSA39736	LSA17198	LSA14931	381	429	427	na
Ssericea1765	LSA39807	LSA17201	LSA14955	381	429	427	Uncharacterized membrane protein At4g09580
Ssericea897	LSA39519	LSA8009	LSA15339	392	395	423	Beta-fructofuranosidase, insoluble isoenzyme CWINV3
Ssericea829	LSA39560	LSA8066	LSA15339	392	395	423	Beta-fructofuranosidase, insoluble isoenzyme CWINV1
Ssericea882	LSA39560	LSA8066	LSA15339	392	395	423	Beta-fructofuranosidase, insoluble isoenzyme CWINV1
Ssericea830	LSA39560	LSA8066	LSA15339	392	395	423	Fructan 6-exohydrolase
Ssericea898	LSA39562	LSA8009	LSA15339	392	395	423	Beta-fructofuranosidase, insoluble isoenzyme CWINV3
Ssericea1034	LSA7528	LSA39492	LSA15389	399	386	426	Histidine kinase 5
Ssericea1049	LSA7571	LSA39535	LSA15393	399	386	426	AP-1 complex subunit sigma-2
Ssericea346	LSA8475	LSA15526	LSA26411	400	418	373	Vesicle-associated membrane protein 711
Ssericea394	LSA8803	LSA15561	LSA26428	400	418	376	na
Ssericea1360	LSA15207	LSA40197	LSA17459	403	379	419	ACT domain-containing protein ACR8
Ssericea1398	LSA15017	LSA40246	LSA17470	404	379	437	Protein ODORANT1
Ssericea1401	LSA15018	LSA40205	LSA17476	404	379	437	Oryzalexin D synthase
Ssericea1463	LSA15018	LSA40319	LSA17472	404	379	437	Flavonoid 3',5'-hydroxylase
Ssericea1454	LSA15433	LSA40288	LSA17507	412	379	405	Vesicle-associated protein 1-2
Ssericea1238	LSA17028	LSA15455	LSA39757	417	415	387	Probable serine/threonine-protein kinase PBL15
Ssericea299	LSA18154	LSA15517	LSA26395	421	418	373	na
Ssericea97	LSA16924	LSA18237	LSA26527	428	431	372	Probable GTP diphosphokinase CRSH, chloroplastic
Ssericea197	LSA14903	LSA18207	LSA26475	436	413	371	Transcription factor bHLH148
Ssericea5656	LSA29884	LSA38170	LSA12927	448	471	502	Phosphoinositide phosphatase SAC6
Ssericea5706	LSA29921	LSA38174	LSA12940	448	471	502	Glutamate receptor 3.2
Ssericea5700	LSA29935	LSA38187	LSA12922	448	471	502	Plant intracellular Ras-group-related LRR protein 4
Ssericea5578	LSA29838	LSA19444	LSA38117	448	482	468	La-related protein 1C
Ssericea5548	LSA29841	LSA19407	LSA38069	448	482	468	Thaumatin-like protein 1
Ssericea5549	LSA29841	LSA19407	LSA38069	448	482	468	Thaumatin-like protein 1
Ssericea5542	LSA29842	LSA19456	LSA38077	448	482	468	Calcium-dependent protein kinase 28
Ssericea5594	LSA29849	LSA19525	LSA38150	448	482	468	Probable prolyl 4-hydroxylase 10
Ssericea5585	LSA29851	LSA19437	LSA38107	448	482	468	NEP1-interacting protein 2
Ssericea5558	LSA29854	LSA19415	LSA38139	448	482	468	Rac-like GTP-binding protein RHO1
Ssericea5416	LSA29740	LSA19282	LSA37977	448	483	468	GATA transcription factor 19
Ssericea5494	LSA29817	LSA19400	LSA38000	448	486	468	Beta-galactosidase 3
Ssericea5496	LSA29821	LSA19402	LSA37994	448	486	468	Protein RTE1-HOMOLOG
Ssericea5498	LSA29831	LSA19405	LSA38055	448	486	468	Zinc finger CCCH domain-containing protein 44
Ssericea4634	LSA31807	LSA10383	LSA31796	450	499	459	Serine/threonine-protein kinase/endoribonuclease IRE1b
Ssericea4825	LSA31632	LSA10408	LSA33492	454	500	515	Expansin-A11
Ssericea4793	LSA31672	LSA10427	LSA33493	454	500	515	WD repeat-containing protein 48
Ssericea5008	LSA9453	LSA31433	LSA33614	506	456	512	Protein C2-DOMAIN ABA-RELATED 4
Ssericea5857	LSA13060	LSA38357	LSA30049	509	479	447	Nudix hydrolase 17, mitochondrial
Ssericea4569	LSA33697	LSA10332	LSA31831	513	498	463	Pyrophosphate--fructose 6-phosphate 1-phosphotransferase subunit alpha
Ssericea4717	LSA33438	LSA10361	LSA31690	516	501	449	na
Ssericea5223	LSA33461	LSA31436	LSA9540	518	461	497	GDSL esterase/lipase At5g33370
Ssericea5227	LSA33461	LSA31436	LSA9541	518	461	497	GDSL esterase/lipase LTL1
Ssericea39	LSA17251	LSA39864	LSA15239	524	522	523	NAC domain-containing protein 43
