# Supplementary material for: Comparative genomics reveals a unique nitrogen-carbon balance system in Asteraceae
Source: Nat Commun. 2023 Jul 20;14:4334. doi: 10.1038/s41467-023-40002-9 (PMC10359422; doi:10.1038/s41467-023-40002-9)
Supplement: Supplementary file 6 — Supplementary Data 3 [file 41467_2023_40002_MOESM6_ESM.xls]

## Sheet: Supplementary Data 3
Supplementary Data 3. Statistics of the preferential retention genes in the triplicated genomic regions of Cynara cardunculus var. scolymus
Syntelog in Scaevola taccada	Syntelog in the syntenic blocks1 of Cynara cardunculus	Syntelog in the syntenic blocks2 of Cynara cardunculus	Syntelog in the syntenic blocks3 of Cynara cardunculus	Syntenic block accession1	Syntenic block accession2	Syntenic block accession3	Gene function description
Ssericea12444	LOC112507770	LOC112500362	LOC112517478	25	94	39	(S)-2-hydroxy-acid oxidase GLO1
Ssericea17474	LOC112509998	LOC112514237	LOC112511857	113	135	126	11-beta-hydroxysteroid dehydrogenase 1A
Ssericea17419	LOC112509977	LOC112514237	LOC112511857	113	135	126	11-beta-hydroxysteroid dehydrogenase 1A
Ssericea17421	LOC112509977	LOC112514237	LOC112511857	113	135	126	11-beta-hydroxysteroid dehydrogenase 1A
Ssericea4129	LOC112518400	LOC112507509	LOC112512196	407	374	396	11S globulin seed storage protein 2
Ssericea8381	LOC112524162	LOC112523645	LOC112527482	453	431	469	14-3-3-like protein GF14 iota
Ssericea21614	LOC112509984	LOC112511664	LOC112514506	212	219	235	2,3-bisphosphoglycerate-dependent phosphoglycerate mutase
Ssericea15678	LOC112516554	LOC112507168	LOC112500931	148	100	167	2-oxoglutarate dehydrogenase, mitochondrial
Ssericea3461	LOC112518047	LOC112512494	LOC112506771	409	393	377	40S ribosomal protein S15a
Ssericea18575	LOC112516722	LOC112506932	LOC112500752	251	206	262	40S ribosomal protein S16
Ssericea13948	LOC112520453	LOC112520714	LOC112522200	50	64	2	40S ribosomal protein S23
Ssericea13845	LOC112520453	LOC112520714	LOC112522200	50	64	2	40S ribosomal protein S23
Ssericea13844	LOC112520453	LOC112520714	LOC112522200	50	64	2	40S ribosomal protein S23
Ssericea10379	LOC112512172	LOC112526088	LOC112509452	288	346	304	40S ribosomal protein S25
Ssericea15467	LOC112501617	LOC112507304	LOC112500845	177	103	168	40S ribosomal protein S30
Ssericea13391	LOC112520765	LOC112524153	LOC112501517	60	7	97	40S ribosomal protein S5 (Fragment)
Ssericea12012	LOC112507186	LOC112501082	LOC112514812	24	94	31	40S ribosomal protein S8
Ssericea8482	LOC112525863	LOC112523051	LOC112527550	453	431	469	40S ribosomal protein S9-2
Ssericea13672	LOC112521199	LOC112520117	LOC112519466	60	1	54	60S acidic ribosomal protein P2B
Ssericea11281	LOC112525708	LOC112525847	LOC112510045	282	337	302	60S ribosomal protein L15
Ssericea17493	LOC112509858	LOC112514851	LOC112511163	113	135	126	60S ribosomal protein L17-2
Ssericea4408	LOC112518043	LOC112506579	LOC112512455	407	376	391	60S ribosomal protein L18-3
Ssericea4420	LOC112517945	LOC112507242	LOC112512183	410	376	391	60S ribosomal protein L19-1
Ssericea13555	LOC112521141	LOC112517135	LOC112501520	60	20	97	60S ribosomal protein L21-1
Ssericea10835	LOC112528777	LOC112526937	LOC112509489	285	357	293	60S ribosomal protein L23A
Ssericea11369	LOC112515812	LOC112509475	LOC112525237	282	294	343	60S ribosomal protein L24-2
Ssericea17643	LOC112509561	LOC112514379	LOC112511384	112	135	126	60S ribosomal protein L27a-3
Ssericea3865	LOC112518209	LOC112508114	LOC112512556	407	374	396	60S ribosomal protein L32-1
Ssericea10803	LOC112528040	LOC112524676	LOC112509514	286	350	293	60S ribosomal protein L35
Ssericea1638	LOC112527932	LOC112501892	LOC112521299	528	569	515	60S ribosomal protein L37a
Ssericea15811	LOC112501767	LOC112524113	LOC112516737	178	162	149	60S ribosomal protein L39-1
Ssericea12426	LOC112507036	LOC112500928	LOC112517099	25	94	43	60S ribosomal protein L7-4
Ssericea11980	LOC112507810	LOC112500848	LOC112514684	24	94	30	65-kDa microtubule-associated protein 1
Ssericea1462	LOC112521732	LOC112528144	LOC112529546	509	527	547	7-ethoxycoumarin O-deethylase
Ssericea8125	LOC112525765	LOC112523234	LOC112527165	453	431	476	ACD11 homolog protein
Ssericea1732	LOC112528386	LOC112529335	LOC112521287	520	543	502	Acetylornithine deacetylase
Ssericea19765	LOC112515430	LOC112500780	LOC112513175	245	190	229	ACT domain-containing protein ACR1
Ssericea1360	LOC112521838	LOC112528728	LOC112529309	505	527	554	ACT domain-containing protein ACR8
Ssericea10846	LOC112507834	LOC112525123	LOC112509697	285	341	293	ACT domain-containing protein ACR9
Ssericea10885	LOC112513553	LOC112524605	LOC112508854	285	342	293	Actin-97
Ssericea11409	LOC112513661	LOC112509928	LOC112525400	282	294	343	Actin-depolymerizing factor 7
Ssericea11845	LOC112507356	LOC112500292	LOC112514362	22	94	34	Actin-related protein 8
Ssericea9139	LOC112523119	LOC112519105	LOC112501832	323	309	364	Acyl-CoA--sterol O-acyltransferase 1
Ssericea9140	LOC112523119	LOC112519105	LOC112501832	323	309	364	Acyl-CoA--sterol O-acyltransferase 1
Ssericea9136	LOC112523119	LOC112519105	LOC112501832	323	309	364	Acyl-CoA--sterol O-acyltransferase 1
Ssericea9137	LOC112523119	LOC112519105	LOC112501832	323	309	364	Acyl-CoA--sterol O-acyltransferase 1
Ssericea9135	LOC112523119	LOC112519105	LOC112501832	323	309	364	Acyl-CoA--sterol O-acyltransferase 1
Ssericea15618	LOC112517102	LOC112507150	LOC112500351	148	101	167	Acyl-protein thioesterase 1
Ssericea8697	LOC112524338	LOC112522464	LOC112528708	453	431	475	ADP-ribosylation factor 2
Ssericea8928	LOC112525109	LOC112528687	LOC112523952	454	473	433	Agamous-like MADS-box protein AGL27
Ssericea13121	LOC112520956	LOC112509469	LOC112520133	60	1	48	Agamous-like MADS-box protein AGL62
Ssericea18019	LOC112510515	LOC112514269	LOC112510884	117	134	130	Agamous-like MADS-box protein AGL8 homolog
Ssericea17423	LOC112509198	LOC112514585	LOC112511048	113	135	126	Agamous-like MADS-box protein AGL9 homolog
Ssericea18018	LOC112510515	LOC112514269	LOC112510884	117	134	130	Agamous-like MADS-box protein AP1
Ssericea20262	LOC112515136	LOC112512087	LOC112501902	244	226	198	Agamous-like MADS-box protein FUL-L
Ssericea20056	LOC112515136	LOC112512087	LOC112501902	244	226	198	Agamous-like MADS-box protein MADS2
Ssericea14334	LOC112521397	LOC112520301	LOC112520361	60	1	54	Alcohol-forming fatty acyl-CoA reductase
Ssericea14333	LOC112521397	LOC112520301	LOC112520361	60	1	54	Alcohol-forming fatty acyl-CoA reductase
Ssericea14336	LOC112521397	LOC112520301	LOC112520361	60	1	54	Alcohol-forming fatty acyl-CoA reductase
Ssericea20600	LOC112515587	LOC112513479	LOC112501525	244	224	191	Aldose 1-epimerase
Ssericea17220	LOC112508505	LOC112514219	LOC112511446	113	135	128	Amino acid transporter AVT6E
Ssericea19554	LOC112516455	LOC112506887	LOC112500223	251	206	264	Ankyrin repeat domain-containing protein 2A
Ssericea8637	LOC112525714	LOC112522496	LOC112527624	453	431	469	AP-1 complex subunit gamma-2
Ssericea13787	LOC112520167	LOC112521011	LOC112520054	50	64	2	APETALA2-like protein 1
Ssericea2051	LOC112521405	LOC112527722	LOC112499659	500	521	546	Aquaporin PIP1-3
Ssericea13704	LOC112521064	LOC112502951	LOC112519445	60	7	54	Aquaporin SIP1-2
Ssericea13295	LOC112520965	LOC112517158	LOC112519747	60	1	48	Aspartic proteinase-like protein 2
Ssericea13870	LOC112520965	LOC112517158	LOC112519747	60	1	48	Aspartic proteinase-like protein 2
Ssericea19814	LOC112504016	LOC112513226	LOC112515261	280	230	195	Aspartokinase 2, chloroplastic
Ssericea1966	LOC112521580	LOC112528738	LOC112529188	500	521	544	AT-hook motif nuclear-localized protein 5
Ssericea3816	LOC112518134	LOC112513687	LOC112506580	407	393	387	Auxilin-related protein 2
Ssericea8257	LOC112525716	LOC112522574	LOC112528464	453	431	479	Auxin efflux carrier component 4
Ssericea10666	LOC112524746	LOC112511643	LOC112508461	347	290	300	Auxin response factor 16
Ssericea4167	LOC112517935	LOC112506573	LOC112512644	407	374	396	Auxin-induced protein 22D
Ssericea17097	LOC112510199	LOC112516362	LOC112511189	113	146	128	Auxin-induced protein AUX22
Ssericea4166	LOC112517989	LOC112506573	LOC112512644	407	374	396	Auxin-responsive protein IAA16
Ssericea17096	LOC112509386	LOC112516561	LOC112511189	113	146	128	Auxin-responsive protein IAA17
Ssericea6869	LOC112525072	LOC112528502	LOC112523922	455	484	435	Auxin-responsive protein SAUR66
Ssericea15676	LOC112516520	LOC112506976	LOC112500024	148	100	167	Axial regulator YABBY 5
Ssericea19447	LOC112515586	LOC112513689	LOC112510837	243	225	195	BAG family molecular chaperone regulator 2
Ssericea12418	LOC112507760	LOC112501108	LOC112517142	25	94	35	B-box zinc finger protein 22
Ssericea17029	LOC112511629	LOC112509504	LOC112514926	127	116	137	BEL1-like homeodomain protein 11
Ssericea2190	LOC112520796	LOC112528239	LOC112529822	500	521	546	Beta-adaptin-like protein B
Ssericea2189	LOC112520796	LOC112528239	LOC112529822	500	521	546	Beta-adaptin-like protein B
Ssericea2013	LOC112520796	LOC112528239	LOC112529822	500	521	546	Beta-adaptin-like protein B
Ssericea3396	LOC112518074	LOC112512006	LOC112505816	412	393	377	Beta-fructofuranosidase, insoluble isoenzyme 1
Ssericea3395	LOC112518074	LOC112512091	LOC112505816	412	393	377	Beta-fructofuranosidase, insoluble isoenzyme 1
Ssericea5494	LOC112512983	LOC112526711	LOC112515061	599	575	608	Beta-galactosidase 3
Ssericea13768	LOC112520747	LOC112519623	LOC112509080	60	51	8	Beta-glucosidase BoGH3B
Ssericea13918	LOC112520747	LOC112519623	LOC112509080	60	51	8	Beta-glucosidase BoGH3B
Ssericea18701	LOC112516739	LOC112507408	LOC112501067	251	206	260	Beta-xylosidase/alpha-L-arabinofuranosidase 2
Ssericea17394	LOC112508839	LOC112514236	LOC112511408	113	135	126	Bidirectional sugar transporter N3
Ssericea17407	LOC112508832	LOC112514502	LOC112511408	113	135	126	Bidirectional sugar transporter SWEET10
Ssericea1878	LOC112521211	LOC112527665	LOC112499631	500	523	544	Bifunctional dTDP-4-dehydrorhamnose 3,5-epimerase/dTDP-4-dehydrorhamnose reductase
Ssericea18057	LOC112509624	LOC112514412	LOC112511279	117	134	130	Biotin carboxyl carrier protein of acetyl-CoA carboxylase 1, chloroplastic
Ssericea14668	LOC112520912	LOC112499615	LOC112522534	61	90	78	Brefeldin A-inhibited guanine nucleotide-exchange protein 2
Ssericea11881	LOC112507597	LOC112500709	LOC112514577	22	94	32	BTB/POZ domain-containing protein At1g55760
Ssericea20151	LOC112515449	LOC112518454	LOC112512735	245	190	229	BTB/POZ domain-containing protein SR1IP1
Ssericea12634	LOC112507324	LOC112500969	LOC112517323	29	94	37	bZIP transcription factor 11
Ssericea16993	LOC112511167	LOC112509600	LOC112514488	127	116	137	bZIP transcription factor 2
Ssericea3798	LOC112517866	LOC112513374	LOC112505968	407	393	387	Calcium uniporter protein 6, mitochondrial
Ssericea20082	LOC112515329	LOC112513318	LOC112500742	244	226	198	Calcium/calmodulin-regulated receptor-like kinase 2
Ssericea12193	LOC112504988	LOC112500719	LOC112514806	26	94	30	Calcium-binding protein PBP1
Ssericea12194	LOC112504988	LOC112500719	LOC112514590	26	94	30	Calcium-binding protein PBP1
Ssericea13537	LOC112522284	LOC112520414	LOC112518483	60	51	8	Calcium-dependent protein kinase 10
Ssericea13599	LOC112522284	LOC112518899	LOC112518483	60	51	8	Calcium-dependent protein kinase 20
Ssericea5542	LOC112512579	LOC112516495	LOC112515297	598	575	608	Calcium-dependent protein kinase 28
Ssericea12002	LOC112506428	LOC112500842	LOC112514267	21	94	30	Calcium-dependent protein kinase 9
Ssericea19823	LOC112515117	LOC112520268	LOC112513393	245	190	229	Calcium-transporting ATPase 2, plasma membrane-type
Ssericea8883	LOC112525108	LOC112527907	LOC112522414	454	473	433	Calmodulin-binding transcription activator 4
Ssericea17335	LOC112509210	LOC112514330	LOC112510962	113	135	128	Calnexin homolog
Ssericea3320	LOC112517638	LOC112512461	LOC112507962	406	393	377	Carbon catabolite repressor protein 4 homolog 1
Ssericea17379	LOC112510112	LOC112514227	LOC112511454	113	135	128	Carbonyl reductase [NADPH] 1
Ssericea4084	LOC112518206	LOC112505740	LOC112512663	407	374	396	Casein kinase 1-like protein 11
Ssericea2379	LOC112518253	LOC112518378	LOC112512522	418	417	400	Cationic peroxidase 1
Ssericea2380	LOC112518253	LOC112518378	LOC112512522	418	417	400	Cationic peroxidase 1
Ssericea2386	LOC112518253	LOC112518378	LOC112512723	418	417	400	Cationic peroxidase 1
Ssericea2387	LOC112518253	LOC112518378	LOC112512723	418	417	400	Cationic peroxidase 1
Ssericea17468	LOC112509424	LOC112514724	LOC112511047	113	135	126	CBS domain-containing protein CBSCBSPB1
Ssericea20119	LOC112515379	LOC112512256	LOC112514415	245	226	196	CDPK-related kinase 5
Ssericea5379	LOC112512134	LOC112509926	LOC112518894	599	575	618	Chalcone synthase
Ssericea5378	LOC112512134	LOC112509926	LOC112518894	599	575	618	Chalcone synthase
Ssericea11856	LOC112507986	LOC112500882	LOC112514030	22	94	32	Chaperone protein dnaJ 11, chloroplastic
Ssericea11516	LOC112506085	LOC112508686	LOC112524647	282	294	339	Chaperone protein DnaJ
Ssericea11106	LOC112509026	LOC112525965	LOC112509606	284	340	295	Clathrin heavy chain 1
Ssericea17044	LOC112511105	LOC112509379	LOC112513997	127	116	137	Coatomer subunit alpha-1
Ssericea18002	LOC112508814	LOC112511598	LOC112516380	111	123	143	Coatomer subunit beta'
Ssericea18003	LOC112508814	LOC112511868	LOC112516380	111	123	143	Coatomer subunit beta'-2
Ssericea15768	LOC112506831	LOC112517334	LOC112520322	107	154	160	Codeine O-demethylase
Ssericea15011	LOC112526969	LOC112523636	LOC112529833	83	70	91	Common plant regulatory factor 1
Ssericea11021	LOC112527328	LOC112526014	LOC112509557	289	340	295	Coronatine-insensitive protein 1
Ssericea18122	LOC112508872	LOC112514487	LOC112511553	117	136	130	Cyclic dof factor 3
Ssericea19903	LOC112515624	LOC112513395	LOC112521486	245	226	199	Cyclin-dependent kinase inhibitor 7
Ssericea9422	LOC112502256	LOC112519654	LOC112522827	368	310	329	Cysteine-rich receptor-like protein kinase 10
Ssericea9403	LOC112502259	LOC112518860	LOC112522827	368	310	329	Cysteine-rich receptor-like protein kinase 25
Ssericea9393	LOC112502256	LOC112519654	LOC112522827	368	310	329	Cysteine-rich receptor-like protein kinase 25
Ssericea9383	LOC112502256	LOC112519654	LOC112522827	368	310	329	Cysteine-rich receptor-like protein kinase 25
Ssericea9400	LOC112502256	LOC112519654	LOC112522827	368	310	329	Cysteine-rich receptor-like protein kinase 25
Ssericea9424	LOC112502256	LOC112519654	LOC112522827	368	310	329	Cysteine-rich receptor-like protein kinase 25
Ssericea9397	LOC112502256	LOC112519654	LOC112522827	368	310	329	Cysteine-rich receptor-like protein kinase 25
Ssericea9407	LOC112502256	LOC112519654	LOC112522827	368	310	329	Cysteine-rich receptor-like protein kinase 25
Ssericea9379	LOC112502256	LOC112519654	LOC112522827	368	310	329	Cysteine-rich receptor-like protein kinase 26
Ssericea9378	LOC112502256	LOC112519654	LOC112522827	368	310	329	Cysteine-rich receptor-like protein kinase 26
Ssericea9394	LOC112502246	LOC112518861	LOC112522827	368	310	329	Cysteine-rich receptor-like protein kinase 26
Ssericea9384	LOC112502256	LOC112519654	LOC112522827	368	310	329	Cysteine-rich receptor-like protein kinase 26
Ssericea9402	LOC112502256	LOC112519654	LOC112522827	368	310	329	Cysteine-rich receptor-like protein kinase 29
Ssericea9404	LOC112502256	LOC112519654	LOC112522827	368	310	329	Cysteine-rich receptor-like protein kinase 29
Ssericea9395	LOC112502257	LOC112518860	LOC112522827	368	310	329	Cysteine-rich receptor-like protein kinase 7
Ssericea8337	LOC112526008	LOC112523620	LOC112527991	453	431	469	Cysteine-rich receptor-like protein kinase 7
Ssericea9399	LOC112502256	LOC112519654	LOC112522827	368	310	329	Cysteine-rich receptor-like protein kinase 8
Ssericea9423	LOC112502256	LOC112519654	LOC112522827	368	310	329	Cysteine-rich receptor-like protein kinase 8
Ssericea9406	LOC112502256	LOC112519654	LOC112522827	368	310	329	Cysteine-rich receptor-like protein kinase 8
Ssericea3904	LOC112517858	LOC112507600	LOC112513686	407	374	396	Cytochrome b561 and DOMON domain-containing protein At3g25290
Ssericea12378	LOC112505703	LOC112500944	LOC112516325	25	94	39	Cytochrome b561 and DOMON domain-containing protein At5g35735
Ssericea3797	LOC112517864	LOC112513815	LOC112507146	407	393	387	Cytochrome b-c1 complex subunit 8
Ssericea9305	LOC112526814	LOC112519113	LOC112522821	361	310	321	Cytochrome P450 716B1
Ssericea9307	LOC112526814	LOC112519113	LOC112522821	361	310	321	Cytochrome P450 716B1
Ssericea9304	LOC112526814	LOC112519113	LOC112522821	361	310	321	Cytochrome P450 716B1
Ssericea9306	LOC112526814	LOC112519113	LOC112522821	361	310	321	Cytochrome P450 716B2
Ssericea17537	LOC112509189	LOC112514346	LOC112510947	110	135	126	Cytochrome P450 71A2
Ssericea17533	LOC112509189	LOC112514610	LOC112510947	110	135	126	Cytochrome P450 71A9
Ssericea17554	LOC112509189	LOC112514880	LOC112510947	110	135	126	Cytochrome P450 71A9
Ssericea16880	LOC112511847	LOC112509106	LOC112502116	121	114	182	Cytochrome P450 82A1 (Fragment)
Ssericea16874	LOC112511234	LOC112509106	LOC112502116	121	114	182	Cytochrome P450 82A3
Ssericea16881	LOC112511234	LOC112509106	LOC112502116	121	114	182	Cytochrome P450 82A3
Ssericea16879	LOC112511241	LOC112509106	LOC112502116	121	114	182	Cytochrome P450 82A3
Ssericea16871	LOC112511241	LOC112509106	LOC112502116	121	114	182	Cytochrome P450 82A3
Ssericea16852	LOC112511847	LOC112510021	LOC112502116	121	114	182	Cytochrome P450 82A4
Ssericea16873	LOC112511234	LOC112509106	LOC112502116	121	114	182	Cytochrome P450 82A4
Ssericea16853	LOC112511847	LOC112509106	LOC112502116	121	114	182	Cytochrome P450 82A4
Ssericea16860	LOC112511847	LOC112509106	LOC112502116	121	114	182	Cytochrome P450 82A4
Ssericea1899	LOC112520756	LOC112527937	LOC112529506	500	521	544	DEAD-box ATP-dependent RNA helicase 8
Ssericea5314	LOC112512711	LOC112502094	LOC112520405	599	575	618	Delta(7)-sterol-C5(6)-desaturase
Ssericea17174	LOC112509500	LOC112516350	LOC112511636	113	155	128	Delta-9 acyl-lipid desaturase 1
Ssericea16924	LOC112511780	LOC112509705	LOC112514341	121	114	138	DeSI-like protein At4g17486
Ssericea17294	LOC112509808	LOC112514642	LOC112511257	113	135	128	DeSI-like protein At4g17486
Ssericea10426	LOC112512507	LOC112524651	LOC112509626	288	346	304	Diphosphomevalonate decarboxylase 2
Ssericea3489	LOC112518502	LOC112513293	LOC112507398	409	393	377	Dof zinc finger protein DOF3.6
Ssericea18930	LOC112517207	LOC112505236	LOC112501815	253	207	268	Dynamin-2A
Ssericea19004	LOC112517341	LOC112506741	LOC112501154	251	206	260	Dynamin-like protein ARC5
Ssericea1600	LOC112528791	LOC112499689	LOC112522262	528	561	515	E3 ubiquitin-protein ligase BOI
Ssericea19761	LOC112515887	LOC112513180	LOC112501180	243	225	194	E3 ubiquitin-protein ligase RGLG2
Ssericea12982	LOC112522068	LOC112528091	LOC112519725	60	14	48	E3 ubiquitin-protein ligase RING1
Ssericea3342	LOC112518385	LOC112512436	LOC112505510	406	393	377	E3 ubiquitin-protein ligase SINAT2
Ssericea9125	LOC112523072	LOC112520261	LOC112501825	323	309	364	E3 ubiquitin-protein ligase UPL5
Ssericea13956	LOC112519299	LOC112521226	LOC112507907	50	64	2	Elongation factor 1-alpha
Ssericea11784	LOC112506418	LOC112500437	LOC112514044	22	94	34	Elongation factor 2
Ssericea11858	LOC112506500	LOC112500156	LOC112514031	22	94	32	Enhancer of mRNA-decapping protein 4
Ssericea11956	LOC112507340	LOC112500682	LOC112514963	24	94	30	Ethylene-responsive transcription factor 3
Ssericea15209	LOC112517361	LOC112507978	LOC112501042	147	103	173	Ethylene-responsive transcription factor ERF016
Ssericea15207	LOC112517361	LOC112507877	LOC112501042	147	103	173	Ethylene-responsive transcription factor ERF017
Ssericea4825	LOC112527013	LOC112525380	LOC112508870	582	627	593	Expansin-A11
Ssericea3508	LOC112517952	LOC112512004	LOC112505719	409	393	377	Expansin-A6
Ssericea10933	LOC112518396	LOC112525560	LOC112510009	289	342	295	Factor of DNA methylation 1
Ssericea13511	LOC112521633	LOC112519554	LOC112526406	60	51	8	Fasciclin-like arabinogalactan protein 17
Ssericea12312	LOC112507111	LOC112500986	LOC112516323	25	94	39	Fasciclin-like arabinogalactan protein 2
Ssericea8873	LOC112525572	LOC112528409	LOC112523437	454	473	433	F-box protein At1g67340
Ssericea8505	LOC112524073	LOC112523950	LOC112528179	453	431	469	F-box/kelch-repeat protein At1g26930
Ssericea1599	LOC112528240	LOC112529407	LOC112521931	528	561	515	FCS-Like Zinc finger 2
Ssericea4211	LOC112518653	LOC112507427	LOC112513437	407	374	396	FCS-Like Zinc finger 8
Ssericea11962	LOC112506731	LOC112500325	LOC112514393	24	94	30	Fimbrin-5
Ssericea1463	LOC112521731	LOC112527788	LOC112529245	509	527	547	Flavonoid 3',5'-hydroxylase
Ssericea15927	LOC112505897	LOC112501590	LOC112516553	102	175	149	Formin-like protein 13
Ssericea18101	LOC112509164	LOC112514186	LOC112510873	117	134	130	Formin-like protein 20
Ssericea12178	LOC112506387	LOC112501196	LOC112514671	21	94	30	Formin-like protein 5
Ssericea7203	LOC112528515	LOC112525669	LOC112523894	471	456	432	Formin-like protein 5
Ssericea2815	LOC112506723	LOC112517711	LOC112513109	381	413	404	Fructose-1,6-bisphosphatase, chloroplastic
Ssericea5416	LOC112511960	LOC112509057	LOC112516052	599	575	612	GATA transcription factor 19
Ssericea5613	LOC112512965	LOC112519092	LOC112515762	600	575	608	GDSL esterase/lipase At1g29660
Ssericea14290	LOC112526729	LOC112519919	LOC112522607	84	57	71	GDSL esterase/lipase At1g29670
Ssericea5612	LOC112512965	LOC112519092	LOC112515762	600	575	608	GDSL esterase/lipase At1g29670
Ssericea5619	LOC112512965	LOC112519092	LOC112515762	600	575	608	GDSL esterase/lipase At2g23540
Ssericea5611	LOC112512965	LOC112519092	LOC112515762	600	575	608	GDSL esterase/lipase At4g18970
Ssericea14258	LOC112526729	LOC112519919	LOC112523822	84	57	71	GDSL esterase/lipase At5g45670
Ssericea14451	LOC112526625	LOC112523326	LOC112519151	86	68	47	GDSL esterase/lipase At5g45960
Ssericea14450	LOC112526625	LOC112523326	LOC112519151	86	68	47	GDSL esterase/lipase At5g45960
Ssericea14452	LOC112526625	LOC112523326	LOC112519151	86	68	47	GDSL esterase/lipase At5g45960
Ssericea14361	LOC112526625	LOC112523326	LOC112520260	86	68	47	GDSL esterase/lipase At5g45960
Ssericea5618	LOC112512965	LOC112519092	LOC112515762	600	575	608	GDSL esterase/lipase At5g55050
Ssericea10384	LOC112528341	LOC112524725	LOC112510555	288	346	304	Germin-like protein 9-3
Ssericea10387	LOC112528341	LOC112524725	LOC112510529	288	346	304	Germin-like protein 9-3
Ssericea12358	LOC112507082	LOC112500299	LOC112516479	25	94	35	Gibberellin 2-beta-dioxygenase 1
Ssericea9371	LOC112523433	LOC112520333	LOC112523578	331	310	329	Gibberellin 2-beta-dioxygenase 8
Ssericea10895	LOC112525667	LOC112524772	LOC112508733	285	342	295	Glucan endo-1,3-beta-glucosidase
Ssericea10897	LOC112525667	LOC112524772	LOC112508732	285	342	295	Glucan endo-1,3-beta-glucosidase
Ssericea8833	LOC112524683	LOC112528396	LOC112523176	454	473	433	Glyceraldehyde-3-phosphate dehydrogenase, cytosolic
Ssericea12017	LOC112506716	LOC112500400	LOC112514970	24	94	31	Glycerophosphodiester phosphodiesterase GDPDL3
Ssericea6995	LOC112525540	LOC112527827	LOC112523491	449	472	435	Glycine-rich protein 2
Ssericea12837	LOC112505643	LOC112500509	LOC112516707	29	94	37	Glycine-rich RNA-binding protein GRP1A
Ssericea4047	LOC112517836	LOC112507153	LOC112512683	407	374	396	Glycolipid transfer protein 1
Ssericea8284	LOC112524342	LOC112523362	LOC112528454	453	431	476	Glycosyltransferase BC10
Ssericea17950	LOC112509228	LOC112511087	LOC112517064	111	123	143	Golgin candidate 5
Ssericea34	LOC112529688	LOC112528646	LOC112526971	656	655	654	Growth-regulating factor 5
Ssericea409	LOC112521167	LOC112519134	LOC112502516	511	497	570	GTP-binding nuclear protein Ran-3
Ssericea10706	LOC112515466	LOC112524257	LOC112509513	286	344	299	G-type lectin S-receptor-like serine/threonine-protein kinase At1g11300
Ssericea16083	LOC112505875	LOC112500003	LOC112516180	102	166	153	G-type lectin S-receptor-like serine/threonine-protein kinase At1g61400
Ssericea12191	LOC112504923	LOC112501273	LOC112514295	26	94	30	G-type lectin S-receptor-like serine/threonine-protein kinase At4g27290
Ssericea12262	LOC112504957	LOC112501273	LOC112514295	26	94	30	G-type lectin S-receptor-like serine/threonine-protein kinase At4g27290
Ssericea10710	LOC112525938	LOC112524260	LOC112509513	286	344	299	G-type lectin S-receptor-like serine/threonine-protein kinase At4g27290
Ssericea10705	LOC112515458	LOC112524255	LOC112509513	286	344	299	G-type lectin S-receptor-like serine/threonine-protein kinase At4g27290
Ssericea10703	LOC112520466	LOC112524260	LOC112509513	286	344	299	G-type lectin S-receptor-like serine/threonine-protein kinase At4g27290
Ssericea10701	LOC112515466	LOC112524750	LOC112509513	286	344	299	G-type lectin S-receptor-like serine/threonine-protein kinase SD1-1
Ssericea17409	LOC112509553	LOC112514436	LOC112511512	113	135	126	Heavy metal-associated isoprenylated plant protein 7
Ssericea15760	LOC112507267	LOC112516687	LOC112519873	107	154	160	Heparanase-like protein 3
Ssericea15759	LOC112507267	LOC112516687	LOC112519873	107	154	160	Heparanase-like protein 3
Ssericea12494	LOC112507064	LOC112500846	LOC112516604	25	94	39	Heterogeneous nuclear ribonucleoprotein 1
Ssericea1034	LOC112529735	LOC112528270	LOC112522044	550	536	518	Histidine kinase 5
Ssericea8546	LOC112525316	LOC112522768	LOC112527567	453	431	469	Homeobox-leucine zipper protein ATHB-13
Ssericea17896	LOC112510571	LOC112511056	LOC112516500	111	123	143	Homeobox-leucine zipper protein ATHB-15
Ssericea19651	LOC112515505	LOC112527297	LOC112512251	245	190	229	Homeobox-leucine zipper protein HAT22
Ssericea9330	LOC112523317	LOC112520273	LOC112523136	331	310	321	Homeobox-leucine zipper protein PROTODERMAL FACTOR 2
Ssericea4105	LOC112518718	LOC112508165	LOC112513434	407	374	396	Hyoscyamine 6-dioxygenase
Ssericea4103	LOC112517975	LOC112507821	LOC112513434	407	374	396	Hyoscyamine 6-dioxygenase
Ssericea4104	LOC112517975	LOC112507474	LOC112513434	407	374	396	Hyoscyamine 6-dioxygenase
Ssericea17829	LOC112509956	LOC112511625	LOC112517397	111	123	151	Inactive protein kinase SELMODRAFT_444075
Ssericea12305	LOC112505691	LOC112500114	LOC112516491	27	94	40	Increased DNA methylation 1
Ssericea13029	LOC112520787	LOC112499804	LOC112519637	60	16	48	Inositol transporter 1
Ssericea12955	LOC112521370	LOC112518007	LOC112519611	60	10	48	IQ domain-containing protein IQM2
Ssericea14834	LOC112526954	LOC112522684	LOC112529803	83	70	91	Jasmonoyl--L-amino acid synthetase JAR6
Ssericea17139	LOC112509577	LOC112516123	LOC112511290	113	146	128	Katanin p60 ATPase-containing subunit A1
Ssericea3796	LOC112518148	LOC112513303	LOC112507010	407	393	387	KH domain-containing protein At3g08620
Ssericea12181	LOC112506856	LOC112500915	LOC112514602	21	94	30	Kinesin-like protein KIN-14N
Ssericea13578	LOC112520782	LOC112510329	LOC112501512	60	7	97	Kinesin-like protein KIN-7D, chloroplastic
Ssericea12621	LOC112501432	LOC112500335	LOC112516683	96	94	36	Kinesin-like protein KIN-7D, mitochondrial
Ssericea13579	LOC112520782	LOC112510329	LOC112501512	60	7	97	Kinesin-like protein KIN-7K, chloroplastic
Ssericea8300	LOC112525209	LOC112522520	LOC112528004	453	431	479	Kirola
Ssericea21192	LOC112509855	LOC112511589	LOC112514760	212	219	238	Laccase-15
Ssericea21542	LOC112509855	LOC112511589	LOC112514760	212	219	238	Laccase-15
Ssericea21543	LOC112509855	LOC112510851	LOC112514760	212	219	238	Laccase-15
Ssericea8006	LOC112524612	LOC112528196	LOC112522702	462	483	442	LAG1 longevity assurance homolog 3
Ssericea4815	LOC112507871	LOC112524180	LOC112508476	582	627	593	La-related protein 1B
Ssericea5578	LOC112513096	LOC112512338	LOC112515718	600	575	608	La-related protein 1C
Ssericea2021	LOC112521737	LOC112528618	LOC112529563	500	521	544	LIM domain-containing protein WLIM2b
Ssericea8189	LOC112525199	LOC112522948	LOC112527944	453	431	485	Lipid phosphate phosphatase 2
Ssericea9142	LOC112523119	LOC112519105	LOC112501832	323	309	364	Long-chain-alcohol O-fatty-acyltransferase
Ssericea19778	LOC112515073	LOC112520232	LOC112513015	245	193	229	LRR receptor-like serine/threonine-protein kinase HSL2
Ssericea19801	LOC112515231	LOC112512145	LOC112512933	243	225	195	Lysine histidine transporter 1
Ssericea19800	LOC112515231	LOC112512143	LOC112512933	243	225	195	Lysine histidine transporter 1
Ssericea1850	LOC112521251	LOC112528713	LOC112529520	500	523	544	Lysophospholipid acyltransferase 1
Ssericea13916	LOC112520747	LOC112519623	LOC112513976	60	51	8	Lysosomal beta glucosidase
Ssericea14838	LOC112526507	LOC112529466	LOC112502326	85	90	98	MADS-box protein SOC1
Ssericea17425	LOC112509198	LOC112514585	LOC112511048	113	135	126	MADS-box transcription factor 17
Ssericea17300	LOC112510308	LOC112514835	LOC112511262	113	135	128	Magnesium transporter MRS2-1
Ssericea19845	LOC112517486	LOC112505301	LOC112500161	251	206	258	Malate dehydrogenase, glyoxysomal
Ssericea3925	LOC112518563	LOC112507699	LOC112513378	407	374	396	Membrane protein of ER body 1
Ssericea11388	LOC112523698	LOC112509614	LOC112524609	282	294	343	Membrane steroid-binding protein 1
Ssericea20227	LOC112515864	LOC112513377	LOC112510351	244	226	191	Membrane-anchored ubiquitin-fold protein 1
Ssericea20228	LOC112515864	LOC112513377	LOC112510351	244	226	191	Membrane-anchored ubiquitin-fold protein 2
Ssericea21562	LOC112509428	LOC112511336	LOC112514504	212	219	235	Membrane-anchored ubiquitin-fold protein 6
Ssericea18710	LOC112516932	LOC112507856	LOC112500571	251	206	260	Metacaspase-1
Ssericea18940	LOC112516932	LOC112507856	LOC112500571	251	206	260	Metacaspase-3
Ssericea18941	LOC112516932	LOC112507856	LOC112500571	251	206	260	Metacaspase-3
Ssericea15696	LOC112516446	LOC112505763	LOC112500082	148	100	167	Methyl-CpG-binding domain-containing protein 10
Ssericea12081	LOC112506935	LOC112500409	LOC112514622	21	94	30	Microtubule-associated protein TORTIFOLIA1
Ssericea12952	LOC112521258	LOC112514681	LOC112518880	60	10	48	Mitochondrial dicarboxylate/tricarboxylate transporter DTC
Ssericea19825	LOC112515580	LOC112527389	LOC112513019	245	190	229	Mitochondrial outer membrane protein porin 5
Ssericea17360	LOC112510111	LOC112514516	LOC112511804	113	135	126	Mitochondrial phosphate carrier protein 3, mitochondrial
Ssericea16997	LOC112511245	LOC112508891	LOC112514007	127	116	137	Mitogen-activated protein kinase homolog NTF3
Ssericea13070	LOC112521399	LOC112513027	LOC112518859	60	1	48	MLO-like protein 3
Ssericea13117	LOC112521399	LOC112513027	LOC112518859	60	1	48	MLO-like protein 6
Ssericea13118	LOC112521399	LOC112513027	LOC112518859	60	1	48	MLO-like protein 6
Ssericea20194	LOC112516016	LOC112512062	LOC112500558	244	226	196	Molybdenum cofactor sulfurase
Ssericea13557	LOC112521040	LOC112513644	LOC112501513	60	20	97	mRNA-decapping enzyme-like protein
Ssericea18763	LOC112516827	LOC112507515	LOC112501275	252	206	262	Myb family transcription factor EFM
Ssericea8336	LOC112525181	LOC112523940	LOC112528233	453	431	469	Myosin-binding protein 2
Ssericea13552	LOC112522205	LOC112518828	LOC112501250	60	51	8	Myosin-binding protein 7
Ssericea18148	LOC112509801	LOC112514748	LOC112511458	117	136	130	NAC domain-containing protein 100
Ssericea39	LOC112529602	LOC112528336	LOC112527003	656	655	654	NAC domain-containing protein 43
Ssericea8956	LOC112525867	LOC112527454	LOC112522533	454	473	433	NAC domain-containing protein 83
Ssericea12051	LOC112506744	LOC112500609	LOC112514666	28	94	30	NAC domain-containing protein JA2L
Ssericea12363	LOC112507382	LOC112500766	LOC112514666	28	94	30	NAC transcription factor 56
Ssericea16063	LOC112507633	LOC112500790	LOC112516452	102	166	153	NADPH--cytochrome P450 reductase
Ssericea5585	LOC112513132	LOC112520345	LOC112515641	600	575	608	NEP1-interacting protein 2
Ssericea12912	LOC112520773	LOC112508770	LOC112518911	60	15	49	NEP1-interacting protein-like 1
Ssericea19346	LOC112515867	LOC112512765	LOC112529351	243	230	195	Nuclear transport factor 2A
Ssericea17697	LOC112509268	LOC112514334	LOC112511200	112	135	131	Nucleobase-ascorbate transporter 6
Ssericea15793	LOC112501772	LOC112502268	LOC112517271	178	183	149	O-acyltransferase WSD1
Ssericea15801	LOC112501772	LOC112502268	LOC112517271	178	183	149	O-acyltransferase WSD1
Ssericea3922	LOC112518413	LOC112508238	LOC112513842	407	374	396	Oleoyl-acyl carrier protein thioesterase, chloroplastic (Fragment)
Ssericea18235	LOC112509343	LOC112502101	LOC112511024	119	181	125	Oligouridylate-binding protein 1B
Ssericea1401	LOC112521732	LOC112528144	LOC112529546	509	527	547	Oryzalexin D synthase
Ssericea8603	LOC112524284	LOC112522585	LOC112528741	453	431	469	Paired amphipathic helix protein Sin3-like 3
Ssericea15577	LOC112516805	LOC112506644	LOC112500834	148	101	167	Palmitoyl-acyl carrier protein thioesterase, chloroplastic
Ssericea17204	LOC112509500	LOC112516350	LOC112511636	113	155	128	Palmitoyl-monogalactosyldiacylglycerol delta-7 desaturase, chloroplastic
Ssericea17184	LOC112509500	LOC112516350	LOC112511636	113	155	128	Palmitoyl-monogalactosyldiacylglycerol delta-7 desaturase, chloroplastic
Ssericea17183	LOC112509500	LOC112516350	LOC112511636	113	155	128	Palmitoyl-monogalactosyldiacylglycerol delta-7 desaturase, chloroplastic
Ssericea17185	LOC112509500	LOC112516350	LOC112511636	113	155	128	Palmitoyl-monogalactosyldiacylglycerol delta-7 desaturase, chloroplastic
Ssericea17187	LOC112509500	LOC112516350	LOC112511636	113	155	128	Palmitoyl-monogalactosyldiacylglycerol delta-7 desaturase, chloroplastic
Ssericea17188	LOC112509500	LOC112516350	LOC112511636	113	155	128	Palmitoyl-monogalactosyldiacylglycerol delta-7 desaturase, chloroplastic
Ssericea17349	LOC112509500	LOC112516350	LOC112511636	113	155	128	Palmitoyl-monogalactosyldiacylglycerol delta-7 desaturase, chloroplastic
Ssericea17231	LOC112509500	LOC112516350	LOC112510986	113	155	128	Palmitoyl-monogalactosyldiacylglycerol delta-7 desaturase, chloroplastic
Ssericea17234	LOC112509500	LOC112516350	LOC112510985	113	155	128	Palmitoyl-monogalactosyldiacylglycerol delta-7 desaturase, chloroplastic
Ssericea17233	LOC112509500	LOC112516351	LOC112511613	113	155	128	Palmitoyl-monogalactosyldiacylglycerol delta-7 desaturase, chloroplastic
Ssericea10680	LOC112525218	LOC112528849	LOC112509769	355	290	300	Patatin-like protein 7
Ssericea18344	LOC112509254	LOC112517108	LOC112511006	108	150	125	Pectinesterase 3
Ssericea18280	LOC112509649	LOC112516534	LOC112511006	108	150	125	Pectinesterase/pectinesterase inhibitor U1
Ssericea18279	LOC112509649	LOC112516534	LOC112511006	108	150	125	Pectinesterase/pectinesterase inhibitor U1
Ssericea13410	LOC112522187	LOC112510014	LOC112501505	60	7	97	Pentatricopeptide repeat-containing protein At3g13880
Ssericea21409	LOC112524502	LOC112509935	LOC112508700	255	189	213	Pentatricopeptide repeat-containing protein At3g25210, mitochondrial
Ssericea7205	LOC112528086	LOC112525998	LOC112522386	471	456	432	Pentatricopeptide repeat-containing protein ELI1, chloroplastic
Ssericea3914	LOC112518325	LOC112506474	LOC112513214	407	374	396	Peptidyl-prolyl cis-trans isomerase FKBP15-2
Ssericea3913	LOC112517615	LOC112506474	LOC112513232	407	374	396	Peptidyl-prolyl cis-trans isomerase FKBP65
Ssericea2374	LOC112518253	LOC112518378	LOC112512471	418	417	400	Peroxidase 70
Ssericea12695	LOC112507139	LOC112500763	LOC112516572	29	94	37	Phosphatidylinositol/phosphatidylcholine transfer protein SFH12
Ssericea11849	LOC112506395	LOC112501167	LOC112514360	22	94	34	Phosphatidylinositol/phosphatidylcholine transfer protein SFH13
Ssericea12692	LOC112507139	LOC112500173	LOC112516571	29	94	37	Phosphatidylinositol/phosphatidylcholine transfer protein SFH6
Ssericea12167	LOC112506520	LOC112500213	LOC112516575	27	94	40	Phosphoenolpyruvate carboxylase 2
Ssericea11043	LOC112517605	LOC112524155	LOC112509338	284	340	295	Phosphoinositide phospholipase C 2
Ssericea11040	LOC112512191	LOC112524597	LOC112509338	284	340	295	Phosphoinositide phospholipase C 6
Ssericea17161	LOC112510280	LOC112516434	LOC112511081	113	146	128	Phospholipase D alpha 1
Ssericea14998	LOC112526428	LOC112529215	LOC112502325	85	90	98	Phospholipase D beta 1
Ssericea4782	LOC112501781	LOC112524598	LOC112508595	645	627	593	Phospholipase D delta
Ssericea19764	LOC112515954	LOC112501240	LOC112513478	245	190	229	Phytosulfokines 3
Ssericea17588	LOC112510006	LOC112513979	LOC112511827	112	135	126	Plant intracellular Ras-group-related LRR protein 1
Ssericea5700	LOC112513229	LOC112522644	LOC112515758	603	575	611	Plant intracellular Ras-group-related LRR protein 4
Ssericea17586	LOC112510006	LOC112513979	LOC112511827	112	135	126	Plant intracellular Ras-group-related LRR protein 9
Ssericea12769	LOC112520887	LOC112525935	LOC112520363	60	11	49	PLASMODESMATA CALLOSE-BINDING PROTEIN 2
Ssericea8503	LOC112525671	LOC112522979	LOC112527893	453	431	469	PLASMODESMATA CALLOSE-BINDING PROTEIN 2
Ssericea10455	LOC112525854	LOC112525495	LOC112508539	288	346	304	Pleiotropic drug resistance protein 2
Ssericea15381	LOC112516700	LOC112506492	LOC112500601	147	103	168	Pollen-specific protein SF21
Ssericea12657	LOC112506521	LOC112500461	LOC112517350	25	94	39	Polyadenylate-binding protein-interacting protein 9
Ssericea12475	LOC112506313	LOC112500471	LOC112516326	25	94	39	Polygalacturonase
Ssericea12396	LOC112506313	LOC112500471	LOC112516326	25	94	39	Polygalacturonase
Ssericea2487	LOC112518586	LOC112506794	LOC112513305	419	384	394	PRA1 family protein B4
Ssericea11927	LOC112507529	LOC112500386	LOC112514195	24	94	31	Premnaspirodiene oxygenase
Ssericea11048	LOC112507546	LOC112524628	LOC112508580	284	340	295	Probable 2-oxoglutarate-dependent dioxygenase At5g05600
Ssericea4048	LOC112518190	LOC112506800	LOC112512676	407	374	396	Probable 60S ribosomal protein L14
Ssericea5739	LOC112513667	LOC112527439	LOC112515991	601	575	611	Probable acyl-activating enzyme 5, peroxisomal
Ssericea12941	LOC112522215	LOC112517782	LOC112520523	60	18	49	Probable aldo-keto reductase 2
Ssericea13220	LOC112520672	LOC112517782	LOC112520523	60	18	49	Probable aldo-keto reductase 3
Ssericea11869	LOC112507097	LOC112500134	LOC112514365	22	94	34	Probable amino acid permease 7
Ssericea11868	LOC112507697	LOC112500134	LOC112514365	22	94	34	Probable amino acid permease 7
Ssericea11867	LOC112507697	LOC112500134	LOC112514365	22	94	34	Probable amino acid permease 7
Ssericea17101	LOC112501866	LOC112510557	LOC112511870	180	116	124	Probable calcium-binding protein CML16
Ssericea18595	LOC112516976	LOC112507610	LOC112500625	251	206	262	Probable carboxylesterase 12
Ssericea18653	LOC112516976	LOC112507610	LOC112500625	251	206	262	Probable carboxylesterase 13
Ssericea18594	LOC112516976	LOC112507492	LOC112500625	251	206	262	Probable carboxylesterase 2
Ssericea15873	LOC112507043	LOC112501585	LOC112517147	102	175	149	Probable cyclic nucleotide-gated ion channel 5
Ssericea12337	LOC112506882	LOC112501116	LOC112517068	25	94	39	Probable E3 ubiquitin-protein ligase XERICO
Ssericea12998	LOC112506355	LOC112501048	LOC112517300	27	94	44	Probable E3 ubiquitin-protein ligase ZFP1
Ssericea20137	LOC112515981	LOC112512547	LOC112513103	244	226	191	Probable galacturonosyltransferase 13
Ssericea20226	LOC112515981	LOC112512547	LOC112513103	244	226	191	Probable galacturonosyltransferase 14
Ssericea13171	LOC112521368	LOC112502444	LOC112520143	60	1	48	Probable glucuronoxylan glucuronosyltransferase IRX7
Ssericea4250	LOC112518015	LOC112506636	LOC112513630	407	374	396	Probable glutathione peroxidase 5
Ssericea14790	LOC112526894	LOC112523124	LOC112528941	83	70	92	Probable glycerol-3-phosphate acyltransferase 8
Ssericea4180	LOC112518117	LOC112507792	LOC112512503	407	374	396	Probable histone H2A variant 1
Ssericea20329	LOC112515057	LOC112513113	LOC112507959	244	226	198	Probable inactive ATP-dependent zinc metalloprotease FTSHI 3, chloroplastic
Ssericea20328	LOC112516024	LOC112513113	LOC112507959	244	226	198	Probable inactive ATP-dependent zinc metalloprotease FTSHI 3, chloroplastic
Ssericea20330	LOC112515057	LOC112513113	LOC112507959	244	226	198	Probable inactive ATP-dependent zinc metalloprotease FTSHI 3, chloroplastic
Ssericea20327	LOC112515057	LOC112513113	LOC112507959	244	226	198	Probable inactive ATP-dependent zinc metalloprotease FTSHI 3, chloroplastic
Ssericea4028	LOC112518468	LOC112507625	LOC112513481	407	374	396	Probable indole-3-pyruvate monooxygenase YUCCA5
Ssericea9129	LOC112523119	LOC112519105	LOC112501827	323	309	364	Probable long-chain-alcohol O-fatty-acyltransferase 4
Ssericea1902	LOC112521956	LOC112528616	LOC112529561	500	521	544	Probable LRR receptor-like serine/threonine-protein kinase At1g63430
Ssericea18097	LOC112510169	LOC112514181	LOC112511782	117	134	130	Probable LRR receptor-like serine/threonine-protein kinase At1g74360
Ssericea12660	LOC112507580	LOC112500509	LOC112516583	29	94	37	Probable LRR receptor-like serine/threonine-protein kinase At2g16250
Ssericea14683	LOC112526522	LOC112519095	LOC112522450	84	57	71	Probable LRR receptor-like serine/threonine-protein kinase RFK1
Ssericea14684	LOC112526522	LOC112519095	LOC112522450	84	57	71	Probable LRR receptor-like serine/threonine-protein kinase RFK1
Ssericea14685	LOC112526522	LOC112519094	LOC112522450	84	57	71	Probable LRR receptor-like serine/threonine-protein kinase RFK1
Ssericea5503	LOC112512982	LOC112518810	LOC112515749	599	575	608	Probable methyltransferase PMT27
Ssericea8379	LOC112525660	LOC112523644	LOC112527481	453	431	469	Probable methyltransferase PMT5
Ssericea18232	LOC112509175	LOC112514054	LOC112511790	115	136	122	Probable myosin-binding protein 5
Ssericea13671	LOC112521326	LOC112521271	LOC112520516	60	1	54	Probable nucleolar protein 5-2
Ssericea10589	LOC112513018	LOC112525133	LOC112508802	288	338	305	Probable pectate lyase 12
Ssericea10568	LOC112513018	LOC112525133	LOC112508802	288	338	305	Probable pectate lyase 13
Ssericea21219	LOC112508557	LOC112511687	LOC112502829	212	219	275	Probable pectin methyltransferase QUA2
Ssericea4419	LOC112517657	LOC112506908	LOC112513272	407	376	391	Probable pectinesterase/pectinesterase inhibitor 40
Ssericea4406	LOC112517656	LOC112506908	LOC112513272	407	376	391	Probable pectinesterase/pectinesterase inhibitor 41
Ssericea1965	LOC112521120	LOC112527281	LOC112529271	500	521	544	Probable phospholipid hydroperoxide glutathione peroxidase
Ssericea5594	LOC112512362	LOC112527249	LOC112515285	600	575	608	Probable prolyl 4-hydroxylase 10
Ssericea1370	LOC112521312	LOC112528169	LOC112529791	505	527	554	Probable protein cornichon homolog 2
Ssericea3494	LOC112518648	LOC112513195	LOC112507582	409	393	377	Probable protein phosphatase 2C 23
Ssericea5590	LOC112512530	LOC112499817	LOC112515411	600	575	608	Probable protein phosphatase 2C 60
Ssericea14107	LOC112519407	LOC112528158	LOC112520831	52	5	67	Probable purple acid phosphatase 20
Ssericea14106	LOC112519812	LOC112528158	LOC112520831	52	5	67	Probable purple acid phosphatase 20
Ssericea14436	LOC112519407	LOC112528158	LOC112520831	52	5	67	Probable purple acid phosphatase 20
Ssericea18110	LOC112509165	LOC112514601	LOC112511425	117	134	130	Probable receptor-like protein kinase At5g61350
Ssericea10903	LOC112512202	LOC112524403	LOC112508825	285	342	295	Probable serine/threonine-protein kinase PBL10
Ssericea10907	LOC112512202	LOC112524403	LOC112508825	285	342	295	Probable serine/threonine-protein kinase PBL11
Ssericea8514	LOC112524652	LOC112523943	LOC112527167	453	431	469	Probable serine/threonine-protein kinase PBL3
Ssericea11945	LOC112507545	LOC112500638	LOC112514678	24	94	31	Probable WRKY transcription factor 20
Ssericea8923	LOC112524575	LOC112527954	LOC112523184	454	473	433	Probable WRKY transcription factor 75
Ssericea19975	LOC112515234	LOC112516096	LOC112512250	245	193	229	Probable xyloglucan endotransglucosylase/hydrolase protein 6
Ssericea19555	LOC112516020	LOC112513382	LOC112508182	243	225	195	Prohibitin-3, mitochondrial
Ssericea20316	LOC112515826	LOC112513688	LOC112511383	244	226	198	Proline dehydrogenase 1, mitochondrial
Ssericea15535	LOC112516832	LOC112507812	LOC112500268	144	101	167	Protein CONTINUOUS VASCULAR RING 1
Ssericea1368	LOC112521312	LOC112528169	LOC112529791	505	527	554	Protein cornichon homolog 4
Ssericea1369	LOC112521312	LOC112528169	LOC112529791	505	527	554	Protein cornichon homolog 4
Ssericea14951	LOC112526779	LOC112523009	LOC112529475	83	70	91	Protein CURVATURE THYLAKOID 1A, chloroplastic
Ssericea11597	LOC112515942	LOC112508554	LOC112526110	282	298	339	Protein DEFECTIVE IN MERISTEM SILENCING 3
Ssericea12147	LOC112508021	LOC112500413	LOC112514474	21	94	30	Protein disulfide isomerase-like 5-4
Ssericea4102	LOC112517975	LOC112507821	LOC112513434	407	374	396	Protein DMR6-LIKE OXYGENASE 1
Ssericea4099	LOC112517975	LOC112508165	LOC112513434	407	374	396	Protein DOWNY MILDEW RESISTANCE 6
Ssericea13287	LOC112520961	LOC112521788	LOC112520137	60	1	48	Protein ENHANCED DISEASE RESISTANCE 2
Ssericea12154	LOC112507836	LOC112499807	LOC112517410	25	94	40	Protein GRAVITROPIC IN THE LIGHT 1
Ssericea1777	LOC112527795	LOC112529508	LOC112521337	520	543	502	Protein HAIKU1
Ssericea20734	LOC112515651	LOC112513047	LOC112513079	244	224	191	Protein IMPAIRED IN BABA-INDUCED STERILITY 1
Ssericea7871	LOC112502208	LOC112528160	LOC112523408	491	478	434	Protein indeterminate-domain 14
Ssericea10932	LOC112518396	LOC112524771	LOC112510009	289	342	295	Protein INVOLVED IN DE NOVO 2
Ssericea12308	LOC112506353	LOC112501255	LOC112516998	27	94	44	Protein IQ-DOMAIN 1
Ssericea10737	LOC112527609	LOC112524754	LOC112510464	286	344	299	Protein IQ-DOMAIN 1
Ssericea20048	LOC112515625	LOC112513112	LOC112510412	243	225	194	Protein KINESIN LIGHT CHAIN-RELATED 2
Ssericea4193	LOC112518365	LOC112507575	LOC112512300	407	374	396	Protein LIFEGUARD 2
Ssericea5394	LOC112513617	LOC112525738	LOC112515949	599	575	612	Protein LIKE COV 3
Ssericea20066	LOC112515659	LOC112512764	LOC112504125	244	226	281	Protein LONGIFOLIA 1
Ssericea1945	LOC112522102	LOC112528279	LOC112529506	500	521	544	Protein LURP-one-related 11
Ssericea1946	LOC112522102	LOC112528279	LOC112529506	500	521	544	Protein LURP-one-related 4
Ssericea4056	LOC112518321	LOC112508190	LOC112513189	407	374	396	Protein NPGR2
Ssericea17923	LOC112509991	LOC112510993	LOC112517204	111	123	143	Protein NRT1/ PTR FAMILY 1.2
Ssericea17910	LOC112509991	LOC112510993	LOC112517204	111	123	143	Protein NRT1/ PTR FAMILY 1.2
Ssericea3617	LOC112517761	LOC112513582	LOC112507053	409	393	377	Protein NRT1/ PTR FAMILY 8.1
Ssericea3615	LOC112517761	LOC112513582	LOC112507053	409	393	377	Protein NRT1/ PTR FAMILY 8.1
Ssericea3616	LOC112517761	LOC112513582	LOC112507053	409	393	377	Protein NRT1/ PTR FAMILY 8.3
Ssericea7915	LOC112501714	LOC112528722	LOC112522381	488	478	434	Protein OBERON 3
Ssericea1398	LOC112521028	LOC112527374	LOC112529246	509	527	547	Protein ODORANT1
Ssericea15578	LOC112517211	LOC112507809	LOC112500327	148	101	167	Protein PGR
Ssericea19768	LOC112515511	LOC112501230	LOC112512150	245	190	229	Protein PHLOEM PROTEIN 2-LIKE A10
Ssericea5407	LOC112512739	LOC112519446	LOC112515516	599	575	612	Protein RADIALIS-like 5
Ssericea16941	LOC112511266	LOC112508784	LOC112514420	121	116	138	Protein real-time
Ssericea21131	LOC112509395	LOC112511719	LOC112514974	212	219	238	Protein S-acyltransferase 8
Ssericea17043	LOC112511797	LOC112509133	LOC112514939	127	116	137	Protein SHI RELATED SEQUENCE 1
Ssericea12332	LOC112505683	LOC112500922	LOC112517000	27	94	38	Protein SPA1-RELATED 3
Ssericea8352	LOC112525872	LOC112522547	LOC112527760	453	431	469	Protein TIFY 6B
Ssericea14579	LOC112526649	LOC112519099	LOC112523517	88	53	72	Protein TRANSPORT INHIBITOR RESPONSE 1
Ssericea14580	LOC112526649	LOC112519099	LOC112523517	88	53	72	Protein TRANSPORT INHIBITOR RESPONSE 1
Ssericea1507	LOC112520811	LOC112527396	LOC112529796	512	525	547	Protein transport protein SEC16B homolog
Ssericea15344	LOC112516559	LOC112505770	LOC112500050	147	103	168	Protein transport protein Sec24-like At4g32640
Ssericea20109	LOC112515504	LOC112513035	LOC112526789	244	226	196	Protein trichome birefringence-like 19
Ssericea20110	LOC112515504	LOC112513035	LOC112526789	244	226	196	Protein trichome birefringence-like 19
Ssericea19969	LOC112515504	LOC112513036	LOC112526789	244	226	196	Protein trichome birefringence-like 19
Ssericea14956	LOC112526452	LOC112523612	LOC112529522	83	70	91	Protein trichome birefringence-like 25
Ssericea12455	LOC112507759	LOC112500458	LOC112516331	25	94	35	Protein trichome birefringence-like 41
Ssericea12456	LOC112507759	LOC112500458	LOC112517268	25	94	35	Protein trichome birefringence-like 42
Ssericea15111	LOC112526684	LOC112522861	LOC112529110	83	70	92	Protein TRM32
Ssericea18523	LOC112517236	LOC112507692	LOC112501114	251	206	266	Protein unc-13 homolog C
Ssericea16832	LOC112510911	LOC112509860	LOC112514129	121	109	140	Protein WEAK CHLOROPLAST MOVEMENT UNDER BLUE LIGHT 1
Ssericea13538	LOC112522028	LOC112519461	LOC112518495	60	51	8	Protein WVD2-like 4
Ssericea4261	LOC112518630	LOC112507741	LOC112512497	407	374	396	Protein YLS3
Ssericea16638	LOC112510918	LOC112526421	LOC112514137	121	164	142	Pumilio homolog 12
Ssericea12563	LOC112507095	LOC112500623	LOC112516514	29	94	37	Purple acid phosphatase 2
Ssericea12562	LOC112506978	LOC112500623	LOC112516514	29	94	37	Purple acid phosphatase 2
Ssericea13988	LOC112519812	LOC112528158	LOC112520831	52	5	67	Purple acid phosphatase 22
Ssericea13991	LOC112519812	LOC112528158	LOC112520831	52	5	67	Purple acid phosphatase 22
Ssericea12535	LOC112506978	LOC112500623	LOC112516514	29	94	37	Purple acid phosphatase
Ssericea10366	LOC112528341	LOC112524725	LOC112510529	288	346	304	Putative germin-like protein 9-2
Ssericea10385	LOC112528341	LOC112524725	LOC112510529	288	346	304	Putative germin-like protein 9-2
Ssericea10386	LOC112528341	LOC112524725	LOC112510529	288	346	304	Putative germin-like protein 9-2
Ssericea10388	LOC112528341	LOC112524725	LOC112510529	288	346	304	Putative germin-like protein 9-2
Ssericea16091	LOC112508214	LOC112500717	LOC112516920	102	166	153	Putative glucose-6-phosphate 1-epimerase
Ssericea12581	LOC112504957	LOC112501273	LOC112514295	26	94	30	Putative inactive G-type lectin S-receptor-like serine/threonine-protein kinase SRK
Ssericea11242	LOC112516539	LOC112524890	LOC112509962	282	337	302	Putative kinase-like protein TMKL1
Ssericea21191	LOC112509855	LOC112511589	LOC112514760	212	219	238	Putative laccase-9
Ssericea8163	LOC112525199	LOC112522948	LOC112527944	453	431	485	Putative lipid phosphate phosphatase 3, chloroplastic
Ssericea12379	LOC112505703	LOC112500944	LOC112517310	25	94	39	Putative MO25-like protein At5g47540
Ssericea12190	LOC112504957	LOC112501273	LOC112514295	26	94	30	Putative serine/threonine-protein kinase receptor
Ssericea4569	LOC112524581	LOC112512541	LOC112509413	631	584	591	Pyrophosphate--fructose 6-phosphate 1-phosphotransferase subunit alpha
Ssericea8963	LOC112524619	LOC112528758	LOC112523267	454	473	433	Pyruvate dehydrogenase E1 component subunit beta-1, mitochondrial
Ssericea12983	LOC112521945	LOC112516317	LOC112520354	60	14	48	Pyruvate kinase, cytosolic isozyme
Ssericea5558	LOC112512155	LOC112511527	LOC112515353	600	575	608	Rac-like GTP-binding protein RHO1
Ssericea4232	LOC112517629	LOC112507724	LOC112512178	407	374	396	RAN GTPase-activating protein 1
Ssericea10956	LOC112511311	LOC112524631	LOC112508817	289	342	295	Ras-related protein Rab2BV
Ssericea14932	LOC112526588	LOC112522895	LOC112519840	86	81	47	Ras-related protein RABA1f
Ssericea9118	LOC112522855	LOC112519807	LOC112501823	323	309	364	Ras-related protein RABA5a
Ssericea3460	LOC112517664	LOC112512309	LOC112505730	409	393	377	Ras-related protein RABE1c
Ssericea10906	LOC112512202	LOC112524403	LOC112508825	285	342	295	Receptor-like cytoplasmic kinase 176
Ssericea17821	LOC112509401	LOC112511622	LOC112517234	111	123	151	Receptor-like serine/threonine-protein kinase ALE2
Ssericea8567	LOC112525643	LOC112523943	LOC112527287	453	431	469	Receptor-like serine/threonine-protein kinase At3g01300
Ssericea10711	LOC112515466	LOC112524257	LOC112509513	286	344	299	Receptor-like serine/threonine-protein kinase SD1-6
Ssericea3206	LOC112518615	LOC112507971	LOC112507243	406	385	377	Remorin 4.1
Ssericea11468	LOC112511188	LOC112508915	LOC112525283	282	294	343	Remorin
Ssericea3835	LOC112518278	LOC112512760	LOC112505404	407	393	387	Reticulon-like protein B2
Ssericea17996	LOC112509291	LOC112514861	LOC112511260	117	134	130	Rhamnogalacturonan I rhamnosyltransferase 1
Ssericea15537	LOC112516788	LOC112505913	LOC112500034	144	101	167	Rho guanine nucleotide exchange factor 8
Ssericea17553	LOC112509189	LOC112514880	LOC112511683	110	135	126	Rhodanese-like domain-containing protein 11, chloroplastic
Ssericea11368	LOC112516927	LOC112510043	LOC112526016	282	294	343	RHOMBOID-like protein 2
Ssericea4280	LOC112518709	LOC112507791	LOC112512176	407	374	396	RNA demethylase ALKBH10B
Ssericea3530	LOC112517770	LOC112512012	LOC112507646	409	393	377	Scarecrow-like protein 14
Ssericea3518	LOC112517897	LOC112512012	LOC112507646	409	393	377	Scarecrow-like protein 14
Ssericea11828	LOC112504183	LOC112499818	LOC112514187	22	94	34	Scarecrow-like protein 18
Ssericea13481	LOC112520983	LOC112502346	LOC112501524	60	99	97	Secoisolariciresinol dehydrogenase (Fragment)
Ssericea13430	LOC112521985	LOC112502346	LOC112501524	60	99	97	Secoisolariciresinol dehydrogenase (Fragment)
Ssericea13395	LOC112520983	LOC112502340	LOC112501524	60	99	97	Secoisolariciresinol dehydrogenase (Fragment)
Ssericea13429	LOC112520983	LOC112502340	LOC112501524	60	99	97	Secoisolariciresinol dehydrogenase (Fragment)
Ssericea7344	LOC112528532	LOC112523910	LOC112524493	471	438	452	Secretory carrier-associated membrane protein 1
Ssericea14234	LOC112526981	LOC112519474	LOC112522451	84	57	71	Seipin-2
Ssericea11926	LOC112504130	LOC112500688	LOC112514550	24	94	31	Serine acetyltransferase 3, mitochondrial
Ssericea17837	LOC112509243	LOC112511019	LOC112516622	111	123	151	Serine/threonine protein phosphatase 2A 55 kDa regulatory subunit B beta isoform
Ssericea21410	LOC112524502	LOC112509935	LOC112508700	255	189	213	Serine/threonine protein phosphatase 2A regulatory subunit B''beta
Ssericea17562	LOC112508922	LOC112514271	LOC112511061	112	135	126	Serine/threonine-protein kinase AFC2
Ssericea19740	LOC112515548	LOC112512324	LOC112511170	243	225	194	Serine/threonine-protein kinase fray2
Ssericea13824	LOC112519583	LOC112521284	LOC112512705	46	64	12	Serine/threonine-protein kinase PCRK1
Ssericea13857	LOC112519583	LOC112521284	LOC112512705	46	64	12	Serine/threonine-protein kinase PCRK1
Ssericea14205	LOC112519583	LOC112521283	LOC112512705	46	64	12	Serine/threonine-protein kinase PCRK1
Ssericea3512	LOC112517953	LOC112513789	LOC112506917	409	393	377	Serine/threonine-protein kinase PCRK1
Ssericea13855	LOC112519583	LOC112521283	LOC112512705	46	64	12	Serine/threonine-protein kinase PCRK2
Ssericea13858	LOC112519583	LOC112521283	LOC112512705	46	64	12	Serine/threonine-protein kinase PCRK2
Ssericea19592	LOC112515993	LOC112513086	LOC112526798	243	225	194	Serine/threonine-protein kinase STY13
Ssericea8242	LOC112524445	LOC112522952	LOC112527395	453	431	476	Serine/threonine-protein phosphatase 2A 65 kDa regulatory subunit A beta isoform
Ssericea13217	LOC112521070	LOC112509341	LOC112518959	60	1	48	Serine/threonine-protein phosphatase 6 regulatory subunit 3
Ssericea3549	LOC112518551	LOC112512648	LOC112506423	409	393	377	Serine/threonine-protein phosphatase PP1 isozyme 2
Ssericea3550	LOC112518551	LOC112512648	LOC112506423	409	393	377	Serine/threonine-protein phosphatase PP1 isozyme 2
Ssericea8614	LOC112524320	LOC112522525	LOC112527681	453	431	469	Serine/threonine-protein phosphatase PP2A catalytic subunit
Ssericea17149	LOC112509596	LOC112516530	LOC112511199	113	146	128	Serine-threonine kinase receptor-associated protein
Ssericea7129	LOC112527435	LOC112525564	LOC112523294	471	451	440	SH3 domain-containing protein 2
Ssericea19683	LOC112515473	LOC112513619	LOC112509566	243	225	194	Shaggy-related protein kinase epsilon
Ssericea2054	LOC112521406	LOC112527900	LOC112529340	500	521	546	Short-chain dehydrogenase TIC 32, chloroplastic
Ssericea2110	LOC112521406	LOC112527900	LOC112528970	500	521	546	Short-chain dehydrogenase TIC 32, chloroplastic
Ssericea2111	LOC112521404	LOC112527317	LOC112529340	500	521	546	Short-chain dehydrogenase TIC 32, chloroplastic
Ssericea6942	LOC112525464	LOC112527861	LOC112523117	449	470	435	SKP1-like protein 1A
Ssericea6941	LOC112525464	LOC112527861	LOC112523117	449	470	435	SKP1-like protein 1B
Ssericea12041	LOC112506365	LOC112501273	LOC112514295	26	94	30	S-locus-specific glycoprotein S6
Ssericea12222	LOC112505756	LOC112501259	LOC112517448	27	94	44	Sodium/calcium exchanger NCL
Ssericea12224	LOC112505654	LOC112501259	LOC112516857	27	94	44	Sodium/calcium exchanger NCL2
Ssericea12225	LOC112505654	LOC112500622	LOC112516857	27	94	44	Sodium/calcium exchanger NCL2
Ssericea11523	LOC112516023	LOC112509411	LOC112524472	282	294	339	Spermine synthase
Ssericea8867	LOC112525335	LOC112527669	LOC112523129	454	473	433	Squamosa promoter-binding-like protein 12
Ssericea11089	LOC112527371	LOC112525841	LOC112509441	282	340	295	Staphylococcal-like nuclease CAN2
Ssericea10303	LOC112509952	LOC112524661	LOC112510331	301	346	304	Steroid 5-alpha-reductase DET2
Ssericea10304	LOC112509952	LOC112524661	LOC112510331	301	346	304	Steroid 5-alpha-reductase DET2
Ssericea10306	LOC112509952	LOC112524662	LOC112510331	301	346	304	Steroid 5-alpha-reductase DET2
Ssericea10308	LOC112509191	LOC112524662	LOC112510331	301	346	304	Steroid 5-alpha-reductase DET2
Ssericea10312	LOC112509191	LOC112524662	LOC112510331	301	346	304	Steroid 5-alpha-reductase DET2
Ssericea16976	LOC112511172	LOC112509122	LOC112514404	121	116	138	Sugar transporter ERD6-like 6
Ssericea20014	LOC112515346	LOC112513388	LOC112502884	245	226	277	SUMO-conjugating enzyme SCE1
Ssericea7313	LOC112528529	LOC112523667	LOC112525967	471	438	452	Syntaxin-124
Ssericea12595	LOC112506955	LOC112501184	LOC112517140	29	94	37	TATA-box-binding protein
Ssericea12949	LOC112521315	LOC112502530	LOC112519083	60	15	49	TBC1 domain family member 13
Ssericea12390	LOC112507069	LOC112501234	LOC112516391	25	94	39	TBC1 domain family member 2B
Ssericea8768	LOC112525092	LOC112527947	LOC112501483	460	473	486	T-complex protein 1 subunit epsilon
Ssericea13660	LOC112521142	LOC112520473	LOC112501454	60	51	4	T-complex protein 1 subunit gamma
Ssericea10913	LOC112500978	LOC112525552	LOC112510395	289	342	295	Telomere repeat-binding protein 4
Ssericea2019	LOC112521841	LOC112527168	LOC112529812	500	521	544	Tetraspanin-10
Ssericea5548	LOC112512708	LOC112517056	LOC112515752	600	575	608	Thaumatin-like protein 1
Ssericea5549	LOC112512708	LOC112517056	LOC112515752	600	575	608	Thaumatin-like protein 1
Ssericea4042	LOC112518186	LOC112505750	LOC112513608	407	374	396	Thioredoxin-like fold domain-containing protein MRL7, chloroplastic
Ssericea17442	LOC112510405	LOC112514243	LOC112511810	113	135	126	TITAN-like protein
Ssericea17228	LOC112508903	LOC112514986	LOC112511030	113	135	128	Topless-related protein 1
Ssericea15680	LOC112516461	LOC112505757	LOC112500139	148	100	167	Topless-related protein 4
Ssericea12226	LOC112507290	LOC112501019	LOC112517098	27	94	40	TPR repeat-containing thioredoxin TTL1
Ssericea17050	LOC112511796	LOC112510166	LOC112525359	127	116	163	Transcription factor bHLH110
Ssericea17359	LOC112509859	LOC112514233	LOC112510959	113	135	126	Transcription factor bHLH137
Ssericea197	LOC112521654	LOC112528695	LOC112520326	506	530	495	Transcription factor bHLH148
Ssericea18005	LOC112510333	LOC112514016	LOC112511261	117	134	130	Transcription factor BIM1
Ssericea19836	LOC112516028	LOC112513613	LOC112513550	245	226	199	Transcription factor HEC1
Ssericea11467	LOC112510931	LOC112509683	LOC112525282	282	294	343	Transcription factor LAF1
Ssericea7274	LOC112527552	LOC112523106	LOC112524550	471	438	467	Transcription factor MYB102
Ssericea13180	LOC112521622	LOC112525519	LOC112520142	60	1	48	Transcription factor MYB36
Ssericea3448	LOC112518098	LOC112512586	LOC112506747	409	393	377	Transcription factor MYB48
Ssericea8179	LOC112525325	LOC112523087	LOC112527432	453	431	476	Transcription factor MYB62
Ssericea8529	LOC112525267	LOC112522714	LOC112528261	453	431	469	Transcription factor MYB88
Ssericea20591	LOC112515364	LOC112513240	LOC112513597	243	225	194	Transcription factor MYB98
Ssericea20171	LOC112515923	LOC112513442	LOC112523681	244	224	191	Transcription factor PRE1
Ssericea11506	LOC112502794	LOC112508688	LOC112524844	282	294	339	Transcription factor SPEECHLESS
Ssericea17094	LOC112510741	LOC112510220	LOC112513042	127	116	133	Transcription factor TCP18
Ssericea21483	LOC112508918	LOC112511139	LOC112514607	212	219	235	Transcription factor TGA1
Ssericea3534	LOC112517766	LOC112512737	LOC112506414	409	393	377	Transcription initiation factor IIA subunit 1
Ssericea17845	LOC112509276	LOC112510748	LOC112516655	111	123	151	Transmembrane 9 superfamily member 7
Ssericea8471	LOC112524584	LOC112522629	LOC112527379	453	431	469	Transmembrane emp24 domain-containing protein p24delta9
Ssericea2593	LOC112518639	LOC112508118	LOC112511977	426	383	398	Trihelix transcription factor GT-3a
Ssericea18835	LOC112516758	LOC112507806	LOC112500340	251	206	260	Tubby-like F-box protein 10
Ssericea4878	LOC112511251	LOC112520759	LOC112508517	571	624	593	Tubulin beta-1 chain
Ssericea11911	LOC112507259	LOC112500689	LOC112514447	24	94	31	Two-pore potassium channel 1
Ssericea11954	LOC112507259	LOC112500689	LOC112514447	24	94	31	Two-pore potassium channel 1
Ssericea4204	LOC112517820	LOC112508109	LOC112513350	407	374	396	Type IV inositol polyphosphate 5-phosphatase 7
Ssericea10331	LOC112508736	LOC112524724	LOC112508774	301	346	304	Ubiquitin carboxyl-terminal hydrolase 13
Ssericea12437	LOC112506465	LOC112500684	LOC112516669	25	94	39	Ubiquitin carboxyl-terminal hydrolase 25
Ssericea20780	LOC112515542	LOC112513200	LOC112515880	244	224	191	Ubiquitin-conjugating enzyme E2 2
Ssericea12229	LOC112506992	LOC112500658	LOC112516657	27	94	40	Ubiquitin-conjugating enzyme E2 35
Ssericea3490	LOC112517606	LOC112512259	LOC112507976	409	393	377	U-box domain-containing protein 13
Ssericea3879	LOC112518484	LOC112507129	LOC112512219	407	374	396	U-box domain-containing protein 9
Ssericea13226	LOC112520788	LOC112527792	LOC112519096	60	1	48	UDP-D-apiose/UDP-D-xylose synthase 2
Ssericea8530	LOC112524554	LOC112522715	LOC112527680	453	431	469	UDP-galactose/UDP-glucose transporter 3
Ssericea20237	LOC112515289	LOC112513351	LOC112508450	244	226	191	UDP-glucose 6-dehydrogenase 3
Ssericea20112	LOC112515795	LOC112513573	LOC112516442	244	226	191	UDP-glycosyltransferase 83A1
Ssericea20209	LOC112515795	LOC112513573	LOC112516442	244	226	191	UDP-glycosyltransferase 83A1
Ssericea20210	LOC112515795	LOC112513573	LOC112516442	244	226	191	UDP-glycosyltransferase 83A1
Ssericea20352	LOC112515795	LOC112513573	LOC112516442	244	226	191	UDP-glycosyltransferase 83A1
Ssericea20353	LOC112515795	LOC112513573	LOC112516442	244	226	191	UDP-glycosyltransferase 85A1
Ssericea20113	LOC112515795	LOC112513573	LOC112516442	244	226	191	UDP-glycosyltransferase 85A4
Ssericea12442	LOC112507769	LOC112500362	LOC112517478	25	94	39	UDP-glycosyltransferase TURAN
Ssericea1765	LOC112528246	LOC112521222	LOC112501751	520	508	568	Uncharacterized membrane protein At4g09580
Ssericea8208	LOC112524194	LOC112522867	LOC112527350	453	431	485	Uncharacterized PKHD-type hydroxylase At1g22950
Ssericea12306	LOC112505811	LOC112500825	LOC112516472	27	94	40	Uncharacterized protein At2g24330
Ssericea19312	LOC112515898	LOC112513202	LOC112527561	243	230	195	Uncharacterized protein At2g33490
Ssericea19352	LOC112515537	LOC112513424	LOC112509393	243	230	195	Uncharacterized protein At3g27210
Ssericea14449	LOC112526952	LOC112522673	LOC112519421	86	77	47	Uncharacterized protein At4g28440
Ssericea21303	LOC112509546	LOC112511647	LOC112514535	212	219	235	Uncharacterized protein At4g37920
Ssericea5610	LOC112512965	LOC112515568	LOC112515762	600	575	608	UPF0548 protein At2g17695
Ssericea18760	LOC112516719	LOC112507473	LOC112500578	251	206	260	Vacuolar iron transporter homolog 4
Ssericea1640	LOC112527726	LOC112529483	LOC112522237	528	561	502	Vesicle transport protein GOT1
Ssericea3960	LOC112518087	LOC112506995	LOC112513414	407	374	396	Vesicle-associated membrane protein 725
Ssericea1454	LOC112521922	LOC112528586	LOC112529381	512	525	547	Vesicle-associated protein 1-2
Ssericea14587	LOC112526589	LOC112519465	LOC112522671	88	53	72	Vesicle-associated protein 4-2
Ssericea3145	LOC112517987	LOC112513335	LOC112508192	406	405	377	Villin-2
Ssericea3151	LOC112517987	LOC112513335	LOC112508192	406	405	377	Villin-2
Ssericea16092	LOC112504879	LOC112500721	LOC112517228	102	166	153	Villin-4
Ssericea16118	LOC112504879	LOC112500721	LOC112517228	102	166	153	Villin-4
Ssericea12591	LOC112501427	LOC112501039	LOC112516504	96	94	37	V-type proton ATPase subunit a3
Ssericea10679	LOC112525289	LOC112516807	LOC112510474	355	290	300	V-type proton ATPase subunit G 1
Ssericea2608	LOC112518072	LOC112507707	LOC112512806	411	383	398	Wall-associated receptor kinase 2
Ssericea2614	LOC112518072	LOC112505974	LOC112513743	411	383	398	Wall-associated receptor kinase 2
Ssericea2615	LOC112518710	LOC112507707	LOC112513743	411	383	398	Wall-associated receptor kinase 2
Ssericea2613	LOC112518072	LOC112505974	LOC112512806	411	383	398	Wall-associated receptor kinase 2
Ssericea2628	LOC112517741	LOC112507707	LOC112512806	411	383	398	Wall-associated receptor kinase 2
Ssericea2621	LOC112518710	LOC112507679	LOC112513743	411	383	398	Wall-associated receptor kinase 4
Ssericea2627	LOC112518710	LOC112507707	LOC112512806	411	383	398	Wall-associated receptor kinase-like 1
Ssericea4793	LOC112501779	LOC112524508	LOC112508682	645	627	593	WD repeat-containing protein 48
Ssericea11841	LOC112507035	LOC112500062	LOC112514369	22	94	34	WPP domain-interacting protein 2
Ssericea12441	LOC112501442	LOC112500488	LOC112516349	96	94	43	WRKY transcription factor 6
Ssericea16869	LOC112511234	LOC112509106	LOC112502116	121	114	182	Xanthotoxin 5-hydroxylase CYP82C4
Ssericea15702	LOC112517444	LOC112505901	LOC112501000	148	104	167	Zinc finger BED domain-containing protein DAYSLEEPER
Ssericea19886	LOC112515451	LOC112513071	LOC112526015	243	225	195	Zinc finger CCCH domain-containing protein 37
Ssericea5498	LOC112512404	LOC112525143	LOC112515299	599	575	608	Zinc finger CCCH domain-containing protein 44
Ssericea12336	LOC112507795	LOC112500562	LOC112516901	25	94	39	Zinc finger protein CONSTANS-LIKE 10
Ssericea13052	LOC112520662	LOC112507814	LOC112519780	60	1	48	Zinc finger protein JACKDAW
Ssericea13075	LOC112522256	LOC112528833	LOC112520469	60	9	48	Zinc finger protein WIP2
Ssericea18643	LOC112517376	LOC112507500	LOC112500852	251	206	265	Zinc finger protein ZAT10
Ssericea9491	LOC112529081	LOC112526419	LOC112523693	363	360	326	Zinc finger protein ZAT9
Ssericea18822	LOC112517464	LOC112506870	LOC112500553	251	206	258	Zinc transport protein ZntB
Ssericea11863	LOC112507097	LOC112500134	LOC112514365	22	94	34	na
Ssericea11898	LOC112507816	LOC112500384	LOC112514485	23	94	31	na
Ssericea12149	LOC112508022	LOC112501121	LOC112514866	21	94	30	na
Ssericea12398	LOC112507636	LOC112500256	LOC112517019	25	94	39	na
Ssericea12479	LOC112505788	LOC112500486	LOC112517061	25	94	43	na
Ssericea12517	LOC112501450	LOC112501249	LOC112516880	96	94	36	na
Ssericea12756	LOC112506642	LOC112500095	LOC112517114	29	94	37	na
Ssericea12873	LOC112521364	LOC112521587	LOC112519274	60	16	48	na
Ssericea13383	LOC112521661	LOC112528478	LOC112519750	60	14	48	na
Ssericea12914	LOC112522108	LOC112508232	LOC112519703	60	9	48	na
Ssericea13411	LOC112520932	LOC112523824	LOC112519486	60	9	48	na
Ssericea13565	LOC112521239	LOC112516301	LOC112520134	60	1	48	na
Ssericea13215	LOC112521216	LOC112510987	LOC112520138	60	1	48	na
Ssericea13879	LOC112521126	LOC112501216	LOC112501507	60	20	97	na
Ssericea13749	LOC112521916	LOC112519387	LOC112527532	60	51	8	na
Ssericea13917	LOC112520747	LOC112519623	LOC112513976	60	51	8	na
Ssericea14437	LOC112519408	LOC112516888	LOC112520830	52	5	67	na
Ssericea14438	LOC112519408	LOC112516888	LOC112520830	52	5	67	na
Ssericea13993	LOC112519408	LOC112516888	LOC112521252	52	5	67	na
Ssericea14235	LOC112526981	LOC112519474	LOC112522451	84	57	71	na
Ssericea14939	LOC112526588	LOC112522895	LOC112519840	86	81	47	na
Ssericea15300	LOC112516548	LOC112507704	LOC112500056	147	103	168	na
Ssericea15677	LOC112517170	LOC112507103	LOC112501263	148	100	167	na
Ssericea15762	LOC112508092	LOC112516837	LOC112519468	107	154	160	na
Ssericea15886	LOC112507869	LOC112501595	LOC112517157	102	175	149	na
Ssericea17051	LOC112511796	LOC112510166	LOC112525359	127	116	163	na
Ssericea17056	LOC112511176	LOC112510142	LOC112503319	127	116	186	na
Ssericea17055	LOC112511176	LOC112510142	LOC112503319	127	116	186	na
Ssericea17067	LOC112511816	LOC112509297	LOC112503319	127	116	186	na
Ssericea17322	LOC112509659	LOC112514531	LOC112511312	113	135	128	na
Ssericea17311	LOC112508519	LOC112514639	LOC112510964	113	135	128	na
Ssericea17761	LOC112510074	LOC112511709	LOC112516990	111	123	151	na
Ssericea18089	LOC112508798	LOC112514740	LOC112511284	117	134	130	na
Ssericea18697	LOC112516308	LOC112507950	LOC112501158	252	206	262	na
Ssericea18634	LOC112517341	LOC112507599	LOC112501154	251	206	260	na
Ssericea18834	LOC112517347	LOC112506229	LOC112500872	251	206	260	na
Ssericea18689	LOC112517215	LOC112506225	LOC112501157	251	206	264	na
Ssericea18678	LOC112517311	LOC112507462	LOC112501173	251	206	264	na
Ssericea19055	LOC112517456	LOC112506210	LOC112501920	251	207	269	na
Ssericea19981	LOC112515349	LOC112513654	LOC112515716	243	225	194	na
Ssericea19610	LOC112515407	LOC112513720	LOC112523118	243	225	194	na
Ssericea19855	LOC112515531	LOC112513468	LOC112524159	245	226	199	na
Ssericea19957	LOC112515469	LOC112513554	LOC112513371	245	226	199	na
Ssericea20054	LOC112515836	LOC112513281	LOC112504127	244	226	281	na
Ssericea20737	LOC112515523	LOC112512316	LOC112524373	244	224	191	na
Ssericea21317	LOC112508769	LOC112511840	LOC112514883	212	219	238	na
Ssericea9311	LOC112526814	LOC112519113	LOC112522821	361	310	321	na
Ssericea9405	LOC112502256	LOC112519655	LOC112522827	368	310	329	na
Ssericea9408	LOC112502256	LOC112519655	LOC112522827	368	310	329	na
Ssericea9751	LOC112520046	LOC112526762	LOC112523683	307	362	333	na
Ssericea9743	LOC112520046	LOC112526762	LOC112523682	307	362	333	na
Ssericea9758	LOC112520046	LOC112526762	LOC112523682	307	362	333	na
Ssericea9756	LOC112520046	LOC112526762	LOC112523683	307	362	333	na
Ssericea10795	LOC112500844	LOC112525679	LOC112510482	286	350	293	na
Ssericea11052	LOC112519518	LOC112524144	LOC112508718	284	340	295	na
Ssericea11090	LOC112518266	LOC112525890	LOC112508809	282	340	295	na
Ssericea11094	LOC112514099	LOC112524058	LOC112508548	282	340	295	na
Ssericea11195	LOC112508336	LOC112524084	LOC112510491	282	353	295	na
Ssericea11446	LOC112516359	LOC112509522	LOC112525931	282	294	343	na
Ssericea11531	LOC112518542	LOC112510299	LOC112525898	282	294	339	na
Ssericea2822	LOC112506723	LOC112517711	LOC112513109	381	413	404	na
Ssericea3195	LOC112518615	LOC112507971	LOC112507243	406	385	377	na
Ssericea3196	LOC112518615	LOC112507971	LOC112507243	406	385	377	na
Ssericea3306	LOC112517760	LOC112512274	LOC112505492	406	393	377	na
Ssericea3400	LOC112517780	LOC112512270	LOC112505641	409	393	377	na
Ssericea3570	LOC112517673	LOC112513674	LOC112506857	409	393	377	na
Ssericea3628	LOC112518178	LOC112513286	LOC112507062	407	393	377	na
Ssericea4260	LOC112518630	LOC112507741	LOC112512497	407	374	396	na
Ssericea6872	LOC112525072	LOC112528502	LOC112523922	455	484	435	na
Ssericea7314	LOC112527179	LOC112523666	LOC112525968	471	438	452	na
Ssericea7701	LOC112528009	LOC112523374	LOC112503374	480	439	493	na
Ssericea8462	LOC112524198	LOC112523417	LOC112527263	453	431	469	na
Ssericea8408	LOC112524298	LOC112522735	LOC112527370	453	431	469	na
Ssericea8611	LOC112524286	LOC112522730	LOC112527928	453	431	469	na
Ssericea8706	LOC112524265	LOC112527992	LOC112501465	453	473	486	na
Ssericea8708	LOC112524523	LOC112528340	LOC112501476	460	473	486	na
Ssericea8815	LOC112525195	LOC112528289	LOC112501467	460	473	486	na
Ssericea8891	LOC112524244	LOC112527758	LOC112522985	454	473	433	na
Ssericea8926	LOC112525741	LOC112528061	LOC112523550	454	473	433	na
Ssericea1392	LOC112521312	LOC112528169	LOC112529791	505	527	554	na
Ssericea1362	LOC112521904	LOC112528603	LOC112529549	505	527	547	na
Ssericea1523	LOC112520708	LOC112527159	LOC112529161	512	525	547	na
Ssericea1636	LOC112527220	LOC112501909	LOC112521636	528	569	515	na
Ssericea1883	LOC112521878	LOC112527216	LOC112529726	500	521	544	na
Ssericea1964	LOC112521120	LOC112527281	LOC112529189	500	521	544	na
Ssericea1977	LOC112521628	LOC112528397	LOC112529708	500	521	546	na
Ssericea4717	LOC112513230	LOC112524544	LOC112509689	574	627	596	na
Ssericea4808	LOC112509017	LOC112524310	LOC112510023	582	627	593	na
Ssericea4819	LOC112509017	LOC112524310	LOC112510023	582	627	593	na
Ssericea4853	LOC112518361	LOC112525558	LOC112510435	571	627	593	na
Ssericea4882	LOC112511251	LOC112520759	LOC112508517	571	624	593	na
Ssericea5615	LOC112512965	LOC112519092	LOC112515762	600	575	608	na
