# Supplementary material for: Comparative genomics reveals a unique nitrogen-carbon balance system in Asteraceae
Source: Nat Commun. 2023 Jul 20;14:4334. doi: 10.1038/s41467-023-40002-9 (PMC10359422; doi:10.1038/s41467-023-40002-9)
Supplement: Supplementary file 7 — Supplementary Data 4 [file 41467_2023_40002_MOESM7_ESM.xls]

## Sheet: Supplementary Data 4
Supplementary Data 4. Statistics of the preferential retention genes in the triplicated genomic regions of Helianthus annuus
Syntelog in Scaevola taccada	Syntelog in the syntenic blocks1 of Helianthus annuus	Syntelog in the syntenic blocks2 of Helianthus annuus	Syntelog in the syntenic blocks3 of Helianthus annuus	Syntelog in the syntenic blocks4 of Helianthus annuus	Syntelog in the syntenic blocks5 of Helianthus annuus	Syntelog in the syntenic blocks6 of Helianthus annuus	Syntenic block accession1	Syntenic block accession2	Syntenic block accession3	Syntenic block accession4	Syntenic block accession5	Syntenic block accession6	Gene function description
Ssericea17237	E3N88_21326	E3N88_05458	E3N88_05544	E3N88_41453	--	E3N88_40912	267	207	200	353	--	354	(6-4)DNA photolyase
Ssericea18305	E3N88_39666	E3N88_05647	E3N88_05718	E3N88_41019	--	--	344	205	210	347	--	--	(R)-mandelonitrile lyase-like
Ssericea21618	E3N88_26348	--	E3N88_15202	E3N88_22350	E3N88_10792	--	489	--	454	475	443	--	14-3-3-like protein
Ssericea3975	E3N88_11286	E3N88_33919	--	E3N88_21947	E3N88_21996	--	697	756	--	732	746	--	26S proteasome regulatory subunit 4 homolog A
Ssericea17275	E3N88_21283	--	E3N88_26109	E3N88_10026	--	E3N88_23134	267	--	286	230	--	277	40S ribosomal protein S12
Ssericea4214	E3N88_11398	E3N88_33774	--	E3N88_22067	E3N88_11291	--	698	756	--	737	704	--	40S ribosomal protein S18
Ssericea4208	E3N88_11400	E3N88_33774	E3N88_36502	E3N88_22068	--	--	698	756	776	737	--	--	40S ribosomal protein S24-1
Ssericea12012	--	E3N88_15474	E3N88_26262	E3N88_44657	--	E3N88_08684	--	69	113	190	--	27	40S ribosomal protein S8
Ssericea18291	E3N88_22511	E3N88_05633	E3N88_05730	E3N88_41012	--	--	276	205	210	347	--	--	40S ribosomal protein SA
Ssericea11281	E3N88_21766	E3N88_03500	E3N88_39870	--	E3N88_38739	--	627	558	675	--	659	--	60S ribosomal protein L15
Ssericea4420	E3N88_11500	E3N88_36566	E3N88_33683	--	E3N88_22134	--	705	775	758	--	735	--	60S ribosomal protein L19-1
Ssericea4038	E3N88_11326	E3N88_33904	--	E3N88_21930	E3N88_22008	--	698	756	--	732	746	--	60S ribosomal protein L23
Ssericea10835	E3N88_03203	E3N88_38462	E3N88_13471	E3N88_45488	E3N88_38390	--	556	660	588	690	666	--	60S ribosomal protein L23A
Ssericea3865	E3N88_11245	E3N88_33959	E3N88_36349	--	E3N88_46026	--	697	756	776	--	809	--	60S ribosomal protein L32-1
Ssericea10803	E3N88_03198	E3N88_38440	E3N88_13467	E3N88_45490	--	--	556	660	588	690	--	--	60S ribosomal protein L35
Ssericea10990	E3N88_03275	E3N88_38526	E3N88_13522	E3N88_03335	E3N88_13607	--	556	658	588	553	587	--	7-deoxyloganetic acid glucosyltransferase
Ssericea10834	E3N88_03204	E3N88_38475	--	E3N88_45487	E3N88_38380	--	556	660	--	690	666	--	ABC transporter B family member 20
Ssericea10837	E3N88_03204	E3N88_38475	--	E3N88_45487	E3N88_38380	--	556	660	--	690	666	--	ABC transporter B family member 20
Ssericea11409	E3N88_22483	--	E3N88_07332	E3N88_12722	E3N88_38864	--	624	--	575	592	662	--	Actin-depolymerizing factor 7
Ssericea10639	--	E3N88_03146	E3N88_45515	E3N88_45513	E3N88_13415	--	--	561	692	691	598	--	Adenosine kinase 2
Ssericea3207	E3N88_22288	E3N88_22238	--	E3N88_36201	E3N88_17479	--	749	739	--	783	716	--	Adenylosuccinate synthetase, chloroplastic
Ssericea20262	E3N88_02600	E3N88_06802	E3N88_43477	E3N88_12514	--	--	387	430	547	450	--	--	Agamous-like MADS-box protein FUL-L
Ssericea15493	E3N88_09434	E3N88_09850	E3N88_28795	E3N88_28991	--	--	216	226	310	308	--	--	Aldehyde oxidase GLOX1
Ssericea15494	E3N88_09434	E3N88_09850	E3N88_28795	E3N88_28991	--	--	216	226	310	308	--	--	Aldehyde oxidase GLOX1
Ssericea20600	E3N88_02644	--	E3N88_24290	E3N88_12567	E3N88_01787	--	398	--	470	451	382	--	Aldose 1-epimerase
Ssericea18733	E3N88_27824	E3N88_06250	--	E3N88_43055	E3N88_09043	E3N88_09005	494	414	--	545	437	439	Amino acid permease 6
Ssericea18557	E3N88_27824	E3N88_06250	--	E3N88_43055	E3N88_09043	E3N88_09005	494	414	--	545	437	439	Amino acid permease 6
Ssericea2051	E3N88_24854	E3N88_16759	E3N88_26967	E3N88_30532	E3N88_08220	E3N88_08251	978	966	1007	1026	935	939	Aquaporin PIP1-3
Ssericea17920	E3N88_21363	E3N88_39605	E3N88_05503	E3N88_05579	--	E3N88_41496	262	339	214	208	--	352	Aquaporin TIP2-1
Ssericea13295	--	E3N88_32679	E3N88_24434	E3N88_02804	--	E3N88_32798	--	141	103	2	--	132	Aspartic proteinase-like protein 2
Ssericea13870	--	E3N88_32679	E3N88_24434	E3N88_02804	--	E3N88_32798	--	141	103	2	--	132	Aspartic proteinase-like protein 2
Ssericea5189	E3N88_21651	E3N88_00500	E3N88_06663	E3N88_00455	--	--	1129	1071	1087	1076	--	--	Aspartic proteinase-like protein 2
Ssericea11542	--	E3N88_03631	E3N88_38958	E3N88_12679	E3N88_44344	--	--	554	657	590	688	--	ATP-dependent zinc metalloprotease FTSH 11, chloroplastic/mitochondrial
Ssericea8257	E3N88_19756	--	E3N88_37589	E3N88_40533	E3N88_03888	--	856	--	893	902	825	--	Auxin efflux carrier component 4
Ssericea13405	E3N88_16415	E3N88_24424	E3N88_13109	--	--	E3N88_13136	71	105	48	--	--	41	Auxin response factor 4
Ssericea4167	E3N88_11377	E3N88_33821	E3N88_36476	E3N88_22037	E3N88_11310	--	698	756	776	734	704	--	Auxin-induced protein 22D
Ssericea17097	E3N88_42495	E3N88_05481	E3N88_05556	--	E3N88_39561	E3N88_40923	366	207	200	--	340	354	Auxin-induced protein AUX22
Ssericea4025	E3N88_11323	--	E3N88_36419	E3N88_21935	E3N88_22006	--	698	--	776	732	746	--	Auxin-responsive protein IAA12
Ssericea4166	E3N88_11377	E3N88_33821	E3N88_36476	E3N88_22036	E3N88_11310	--	698	756	776	734	704	--	Auxin-responsive protein IAA16
Ssericea18810	E3N88_34315	E3N88_06181	E3N88_44001	E3N88_18288	--	--	520	414	548	457	--	--	B3 domain-containing protein At3g19184
Ssericea18554	E3N88_34316	E3N88_06181	E3N88_44000	E3N88_18286	--	--	520	414	548	457	--	--	B3 domain-containing protein Os01g0234100
Ssericea19447	E3N88_02708	E3N88_30323	E3N88_30354	--	--	E3N88_42558	383	505	504	--	--	544	BAG family molecular chaperone regulator 2
Ssericea11147	E3N88_12860	--	E3N88_03430	E3N88_13027	--	E3N88_07389	589	--	557	593	--	577	Beta-fructofuranosidase, soluble isoenzyme I
Ssericea11146	E3N88_12861	--	E3N88_03430	E3N88_13027	--	E3N88_07389	589	--	557	593	--	577	Beta-fructofuranosidase, soluble isoenzyme I
Ssericea13768	E3N88_02903	E3N88_14544	E3N88_13045	--	--	E3N88_13217	12	55	51	--	--	49	Beta-glucosidase BoGH3B
Ssericea13918	E3N88_02903	E3N88_14544	E3N88_13045	--	--	E3N88_13217	12	55	51	--	--	49	Beta-glucosidase BoGH3B
Ssericea12333	--	E3N88_05429	--	E3N88_41441	E3N88_08729	E3N88_40898	--	22	--	170	30	171	Beta-glucuronosyltransferase GlcAT14A
Ssericea17394	--	E3N88_10090	E3N88_39493	E3N88_15430	E3N88_26043	--	--	229	330	243	291	--	Bidirectional sugar transporter N3
Ssericea17407	--	E3N88_10090	E3N88_39492	E3N88_15427	E3N88_26043	--	--	229	330	243	291	--	Bidirectional sugar transporter SWEET10
Ssericea13602	E3N88_02906	E3N88_14541	E3N88_13044	--	--	E3N88_13219	12	55	51	--	--	49	Binding partner of ACD11 1
Ssericea6119	E3N88_08065	E3N88_26808	--	E3N88_07700	E3N88_00992	--	1095	1134	--	1093	1074	--	BTB/POZ and MATH domain-containing protein 4
Ssericea11881	E3N88_35126	E3N88_26501	E3N88_27407	E3N88_08664	--	--	149	104	115	29	--	--	BTB/POZ domain-containing protein At1g55760
Ssericea20151	E3N88_12445	E3N88_20308	E3N88_02463	--	E3N88_30107	--	448	461	401	--	514	--	BTB/POZ domain-containing protein SR1IP1
Ssericea17136	--	E3N88_05462	E3N88_05548	E3N88_22840	--	E3N88_40913	--	207	200	279	--	354	Caffeoylshikimate esterase
Ssericea13537	--	E3N88_14575	E3N88_13059	E3N88_16251	--	E3N88_13200	--	55	51	67	--	49	Calcium-dependent protein kinase 10
Ssericea13599	--	E3N88_14575	E3N88_13054	E3N88_16251	--	E3N88_13205	--	55	51	67	--	49	Calcium-dependent protein kinase 20
Ssericea5542	E3N88_29922	E3N88_24152	E3N88_02345	E3N88_12278	E3N88_44439	--	1138	1124	1052	1104	1163	--	Calcium-dependent protein kinase 28
Ssericea3188	E3N88_10977	E3N88_20834	E3N88_43829	E3N88_36211	--	--	711	730	797	783	--	--	Calcium-dependent protein kinase 32
Ssericea6784	E3N88_18859	E3N88_06552	E3N88_31359	E3N88_02024	--	--	855	845	887	821	--	--	Calcium-dependent protein kinase 5
Ssericea18334	E3N88_39671	E3N88_05652	E3N88_05714	E3N88_41030	--	E3N88_40978	344	205	210	347	--	357	Calcium-transporting ATPase 9, plasma membrane-type
Ssericea3858	E3N88_11231	E3N88_33968	--	E3N88_21922	E3N88_44749	--	697	756	--	740	803	--	Calmodulin-like protein 3
Ssericea13353	--	E3N88_14698	E3N88_24478	E3N88_32650	E3N88_32843	--	--	55	103	130	142	--	Casparian strip membrane protein 1
Ssericea10943	E3N88_03257	--	E3N88_13512	E3N88_03317	E3N88_13616	--	556	--	588	553	587	--	CASP-like protein 5B1
Ssericea17468	E3N88_21178	E3N88_10109	E3N88_39472	E3N88_15413	--	--	267	229	330	243	--	--	CBS domain-containing protein CBSCBSPB1
Ssericea2143	E3N88_30661	E3N88_08297	E3N88_27022	E3N88_16772	E3N88_45549	--	1024	937	1007	967	1049	--	Cellulose synthase-like protein G2
Ssericea2216	E3N88_30661	E3N88_08297	E3N88_27022	E3N88_16772	--	--	1024	937	1007	967	--	--	Cellulose synthase-like protein G2
Ssericea2140	E3N88_30661	E3N88_08300	E3N88_27022	E3N88_16772	E3N88_45549	--	1024	937	1007	967	1049	--	Cellulose synthase-like protein G3
Ssericea2152	E3N88_30661	E3N88_08300	E3N88_27022	E3N88_16772	E3N88_45549	--	1024	937	1007	967	1049	--	Cellulose synthase-like protein G3
Ssericea2151	E3N88_30661	E3N88_08300	E3N88_27022	E3N88_16772	E3N88_45549	--	1024	937	1007	967	1049	--	Cellulose synthase-like protein G3
Ssericea2217	E3N88_30661	E3N88_08297	E3N88_27022	E3N88_16772	E3N88_45549	--	1024	937	1007	967	1049	--	Cellulose synthase-like protein G3
Ssericea4867	E3N88_37949	--	E3N88_00695	E3N88_40308	E3N88_00733	--	1146	--	1068	1153	1066	--	Chaperone protein dnaJ 11, chloroplastic
Ssericea15768	E3N88_05902	E3N88_41288	E3N88_35732	E3N88_35831	--	--	213	360	320	324	--	--	Codeine O-demethylase
Ssericea15765	E3N88_05902	E3N88_41266	E3N88_35733	E3N88_35831	--	--	213	360	320	324	--	--	Codeine O-demethylase
Ssericea12711	--	E3N88_14967	E3N88_01142	E3N88_32490	E3N88_01043	--	--	57	11	131	6	--	CRIB domain-containing protein RIC5
Ssericea10999	E3N88_03265	--	E3N88_13518	E3N88_03322	E3N88_13612	--	556	--	588	553	587	--	Cucumisin
Ssericea11000	E3N88_03265	--	E3N88_13518	E3N88_03322	E3N88_13612	--	556	--	588	553	587	--	Cucumisin
Ssericea21340	E3N88_10830	E3N88_23739	E3N88_26333	E3N88_23706	--	--	440	473	487	477	--	--	Cyclin-D4-1
Ssericea9502	--	E3N88_37114	E3N88_16901	--	E3N88_19218	E3N88_04424	--	651	605	--	615	574	Cyclin-U2-2
Ssericea12529	E3N88_34411	E3N88_27671	--	E3N88_08879	--	E3N88_08968	157	125	--	28	--	38	Cyprosin (Fragment)
Ssericea17048	E3N88_20901	E3N88_42798	E3N88_39281	E3N88_25690	--	--	263	368	335	285	--	--	Cysteine proteinase 15A
Ssericea8725	E3N88_43408	E3N88_42191	E3N88_19887	E3N88_45842	--	--	917	911	854	926	--	--	Cysteine-rich receptor-like protein kinase 2
Ssericea3904	E3N88_11243	E3N88_33960	E3N88_36348	--	E3N88_46025	--	697	756	776	--	809	--	Cytochrome b561 and DOMON domain-containing protein At3g25290
Ssericea12378	E3N88_34492	E3N88_27638	--	--	E3N88_08845	E3N88_46040	157	125	--	--	33	196	Cytochrome b561 and DOMON domain-containing protein At5g35735
Ssericea13938	E3N88_13280	E3N88_02943	E3N88_14499	--	E3N88_46003	--	46	8	62	--	195	--	Cytokinin riboside 5'-monophosphate phosphoribohydrolase LOG3
Ssericea17248	--	E3N88_05449	E3N88_05533	E3N88_41448	--	E3N88_40907	--	207	200	353	--	354	DCC family protein At1g52590, chloroplastic
Ssericea17174	E3N88_21311	E3N88_05438	E3N88_05522	E3N88_09977	--	--	267	207	200	230	--	--	Delta-9 acyl-lipid desaturase 1
Ssericea18055	--	E3N88_25524	E3N88_39349	E3N88_10569	E3N88_15584	--	--	289	332	239	245	--	Diacylglycerol kinase 1
Ssericea15997	E3N88_35918	E3N88_26645	E3N88_28458	E3N88_34214	--	--	319	316	311	326	--	--	Diacylglycerol kinase 4
Ssericea16012	E3N88_35918	E3N88_26645	E3N88_28458	E3N88_34214	--	--	319	316	311	326	--	--	Diacylglycerol kinase 4
Ssericea16016	E3N88_35918	E3N88_26645	E3N88_28458	E3N88_34214	--	--	319	316	311	326	--	--	Diacylglycerol kinase 4
Ssericea13562	--	E3N88_14641	E3N88_24513	E3N88_32634	E3N88_32865	--	--	55	103	130	142	--	Dirigent protein 21
Ssericea13297	E3N88_16360	E3N88_44010	E3N88_24454	E3N88_02797	--	--	65	188	103	2	--	--	DNA repair protein RAD5A
Ssericea3489	E3N88_11102	E3N88_36128	E3N88_34075	--	E3N88_31943	E3N88_22167	695	779	767	--	752	736	Dof zinc finger protein DOF3.6
Ssericea19761	E3N88_02697	E3N88_30316	E3N88_30348	--	--	E3N88_42570	383	505	504	--	--	544	E3 ubiquitin-protein ligase RGLG2
Ssericea12982	E3N88_16516	E3N88_24350	E3N88_01276	E3N88_14890	--	--	76	105	1	58	--	--	E3 ubiquitin-protein ligase RING1
Ssericea11163	E3N88_12889	--	--	E3N88_13005	E3N88_38673	E3N88_39834	589	--	--	593	659	674	E3 ubiquitin-protein ligase RNFT1
Ssericea2078	--	E3N88_30598	--	E3N88_30562	E3N88_08229	E3N88_08259	--	1028	--	1026	935	939	E4 SUMO-protein ligase PIAL1
Ssericea17902	E3N88_21367	--	E3N88_05507	E3N88_05585	--	E3N88_41497	262	--	214	208	--	352	Early nodulin-like protein 1
Ssericea13534	E3N88_16419	E3N88_24419	E3N88_13104	E3N88_02866	--	E3N88_13139	71	105	48	2	--	41	Elongation factor 1-alpha
Ssericea2119	E3N88_30683	E3N88_08282	E3N88_27001	E3N88_15952	E3N88_05969	E3N88_24936	1024	937	1007	949	928	987	Endoglucanase 6
Ssericea9581	E3N88_07810	E3N88_26707	E3N88_36610	E3N88_19283	E3N88_04458	--	584	639	652	616	571	--	Ethylene-responsive transcription factor 13
Ssericea9555	E3N88_07810	E3N88_26707	E3N88_36610	E3N88_19283	E3N88_04458	--	584	639	652	616	571	--	Ethylene-responsive transcription factor 13
Ssericea9577	E3N88_07810	E3N88_26707	E3N88_36610	E3N88_19283	E3N88_04462	--	584	639	652	616	571	--	Ethylene-responsive transcription factor 13
Ssericea9552	E3N88_07810	E3N88_26707	--	E3N88_19283	E3N88_04458	--	584	639	--	616	571	--	Ethylene-responsive transcription factor 2
Ssericea15209	E3N88_06136	E3N88_36301	E3N88_29096	--	E3N88_09815	--	199	323	303	--	222	--	Ethylene-responsive transcription factor ERF016
Ssericea15207	E3N88_06136	E3N88_36299	E3N88_29096	E3N88_17378	E3N88_09815	--	199	323	303	253	222	--	Ethylene-responsive transcription factor ERF017
Ssericea15333	E3N88_06103	E3N88_00020	E3N88_36318	--	E3N88_09784	--	199	197	325	--	220	--	Eukaryotic initiation factor 4A-8
Ssericea3508	E3N88_11082	E3N88_36115	E3N88_34058	E3N88_17555	--	--	695	779	767	717	--	--	Expansin-A6
Ssericea8924	E3N88_37407	E3N88_40685	--	E3N88_31096	--	E3N88_43941	888	903	--	878	--	919	F-box only protein 6
Ssericea1904	--	E3N88_08192	E3N88_26948	E3N88_24878	E3N88_15999	--	--	943	1014	984	950	--	F-box protein PP2-A13
Ssericea11962	E3N88_35074	E3N88_27379	--	E3N88_44662	E3N88_15311	--	167	126	--	190	73	--	Fimbrin-5
Ssericea516	E3N88_24674	E3N88_33171	E3N88_14379	--	E3N88_42028	--	998	1040	945	--	1043	--	GATA transcription factor 12
Ssericea14353	E3N88_19115	E3N88_36681	E3N88_05148	E3N88_04372	--	--	97	147	16	18	--	--	GDSL esterase/lipase At1g28590
Ssericea14354	E3N88_19115	E3N88_36649	E3N88_05148	E3N88_04372	--	--	97	147	16	18	--	--	GDSL esterase/lipase At5g45910
Ssericea10895	E3N88_03236	E3N88_38496	--	E3N88_23719	--	E3N88_07439	556	660	--	634	--	580	Glucan endo-1,3-beta-glucosidase
Ssericea10897	E3N88_03236	E3N88_38496	--	E3N88_23719	--	E3N88_07439	556	660	--	634	--	580	Glucan endo-1,3-beta-glucosidase
Ssericea12055	E3N88_34991	E3N88_26187	--	E3N88_08707	E3N88_15367	--	158	108	--	26	68	--	Glucose-6-phosphate/phosphate translocator 1, chloroplastic
Ssericea3830	--	E3N88_33970	E3N88_35702	E3N88_21919	E3N88_44747	--	--	756	774	740	803	--	Glutamate receptor 1.2
Ssericea3917	--	E3N88_33970	E3N88_35702	E3N88_21911	E3N88_44747	--	--	756	774	740	803	--	Glutamate receptor 1.4
Ssericea16006	E3N88_35929	E3N88_26646	E3N88_28471	E3N88_34221	--	--	319	316	311	326	--	--	Glutamate receptor 2.6
Ssericea16076	E3N88_35922	E3N88_26646	E3N88_28471	E3N88_34219	--	--	319	316	311	326	--	--	Glutamate receptor 2.7
Ssericea16007	E3N88_35929	E3N88_26646	E3N88_28471	E3N88_34221	--	--	319	316	311	326	--	--	Glutamate receptor 2.8
Ssericea16014	E3N88_35926	E3N88_26646	E3N88_28459	E3N88_34221	--	--	319	316	311	326	--	--	Glutamate receptor 3.1
Ssericea16013	E3N88_35929	E3N88_26646	E3N88_28471	E3N88_34221	--	--	319	316	311	326	--	--	Glutamate receptor 3.1
Ssericea16015	E3N88_35925	E3N88_26646	E3N88_28459	E3N88_34219	--	--	319	316	311	326	--	--	Glutamate receptor 3.1
Ssericea5706	E3N88_02259	E3N88_29859	E3N88_00465	E3N88_24046	E3N88_12220	--	1065	1139	1059	1126	1108	--	Glutamate receptor 3.2
Ssericea4366	E3N88_11449	--	E3N88_33723	E3N88_22110	E3N88_42693	--	698	--	758	741	795	--	Glutaredoxin-C13
Ssericea12017	E3N88_35065	E3N88_27382	E3N88_26261	E3N88_44659	--	--	167	126	113	190	--	--	Glycerophosphodiester phosphodiesterase GDPDL3
Ssericea8284	E3N88_40507	E3N88_19733	--	E3N88_31557	E3N88_03911	--	900	853	--	874	825	--	Glycosyltransferase BC10
Ssericea17950	--	E3N88_22873	E3N88_05501	E3N88_05576	E3N88_22815	--	--	273	214	208	275	--	Golgin candidate 5
Ssericea1314	E3N88_09180	E3N88_27137	--	E3N88_08410	--	E3N88_25137	941	1009	--	930	--	1001	Growth-regulating factor 3
Ssericea3487	E3N88_11103	E3N88_36129	--	E3N88_17526	--	E3N88_22161	695	779	--	717	--	736	Heat shock cognate 70 kDa protein
Ssericea3491	E3N88_11103	E3N88_36129	--	E3N88_17526	--	E3N88_22161	695	779	--	717	--	736	Heat shock cognate 70 kDa protein
Ssericea19651	E3N88_20380	E3N88_02488	E3N88_02449	E3N88_38988	E3N88_30078	E3N88_05034	467	397	401	529	514	408	Homeobox-leucine zipper protein HAT22
Ssericea4289	E3N88_11390	E3N88_33781	--	--	E3N88_11300	E3N88_42744	698	756	--	--	704	796	Homocysteine S-methyltransferase 2
Ssericea13810	E3N88_13228	E3N88_14523	E3N88_13034	E3N88_02913	--	--	42	55	43	4	--	--	Increased DNA methylation 1
Ssericea4088	E3N88_11347	E3N88_33886	E3N88_36453	E3N88_22022	--	--	698	756	776	734	--	--	Inorganic phosphate transporter 1-4
Ssericea4086	E3N88_11347	E3N88_33886	E3N88_36453	E3N88_22022	--	--	698	756	776	734	--	--	Inorganic phosphate transporter 1-4
Ssericea12955	E3N88_16492	E3N88_24370	E3N88_01304	E3N88_14877	--	--	76	105	1	58	--	--	IQ domain-containing protein IQM2
Ssericea2287	E3N88_11548	E3N88_42405	--	E3N88_35462	E3N88_17783	--	701	794	--	786	713	--	KH domain-containing protein At3g08620
Ssericea12181	E3N88_34834	E3N88_26181	E3N88_27496	E3N88_08715	--	--	150	108	116	26	--	--	Kinesin-like protein KIN-14N
Ssericea8294	E3N88_19752	--	E3N88_37581	E3N88_40539	E3N88_03863	--	856	--	893	902	825	--	Kirola
Ssericea8295	E3N88_19752	--	E3N88_37581	E3N88_40539	E3N88_03863	--	856	--	893	902	825	--	Kirola
Ssericea8273	E3N88_19752	--	E3N88_37583	E3N88_40539	E3N88_03863	--	856	--	893	902	825	--	Kirola
Ssericea21192	E3N88_26398	E3N88_10730	--	E3N88_07619	E3N88_22363	--	490	441	--	418	471	--	Laccase-15
Ssericea21542	E3N88_26398	E3N88_10739	--	E3N88_07619	E3N88_22363	--	490	441	--	418	471	--	Laccase-15
Ssericea21543	E3N88_26396	E3N88_10729	--	E3N88_07619	E3N88_22363	--	490	441	--	418	471	--	Laccase-15
Ssericea11023	E3N88_03403	E3N88_38545	E3N88_13564	E3N88_42518	E3N88_43151	--	562	658	588	681	685	--	Laccase-22
Ssericea5578	E3N88_29907	E3N88_24134	E3N88_02214	E3N88_12268	--	E3N88_04976	1138	1124	1055	1104	--	1083	La-related protein 1C
Ssericea14701	E3N88_37028	E3N88_07918	E3N88_16954	E3N88_19380	--	--	165	37	83	98	--	--	LIM domain-containing protein PLIM2a
Ssericea2021	E3N88_30523	E3N88_16747	--	--	E3N88_42528	E3N88_08215	1027	966	--	--	1044	934	LIM domain-containing protein WLIM2b
Ssericea8189	E3N88_44301	E3N88_19738	E3N88_37625	E3N88_31537	--	--	922	853	893	874	--	--	Lipid phosphate phosphatase 2
Ssericea19801	E3N88_02716	E3N88_30330	E3N88_30362	E3N88_01839	E3N88_06972	--	383	505	504	385	413	--	Lysine histidine transporter 1
Ssericea19800	E3N88_02716	E3N88_30330	E3N88_30362	E3N88_01839	E3N88_06972	--	383	505	504	385	413	--	Lysine histidine transporter 1
Ssericea1850	E3N88_30510	E3N88_08191	--	E3N88_24879	E3N88_16000	--	1025	943	--	984	950	--	Lysophospholipid acyltransferase 1
Ssericea13916	E3N88_02904	E3N88_14544	E3N88_13045	--	--	E3N88_13229	12	55	51	--	--	49	Lysosomal beta glucosidase
Ssericea10942	E3N88_03256	--	E3N88_13511	E3N88_03316	E3N88_13617	E3N88_07429	556	--	588	553	587	580	Mannose-1-phosphate guanylyltransferase 1
Ssericea18338	--	E3N88_05653	E3N88_05713	E3N88_41031	--	E3N88_40977	--	205	210	347	--	357	Mannosyl-oligosaccharide 1,2-alpha-mannosidase MNS1
Ssericea3925	E3N88_11265	E3N88_33942	E3N88_36365	E3N88_21987	--	--	697	756	776	731	--	--	Membrane protein of ER body 1
Ssericea2139	E3N88_30695	E3N88_08273	E3N88_26995	--	E3N88_05976	--	1024	937	1007	--	928	--	Mitochondrial adenine nucleotide transporter ADNT1
Ssericea3582	E3N88_11048	E3N88_17569	--	--	E3N88_22194	E3N88_44396	695	718	--	--	745	799	Mitochondrial import inner membrane translocase subunit TIM10
Ssericea15025	E3N88_36989	E3N88_07938	E3N88_16977	--	E3N88_43891	--	162	37	83	--	187	--	Mitogen-activated protein kinase homolog MMK2
Ssericea18796	E3N88_28011	E3N88_06334	E3N88_27975	E3N88_35258	--	--	491	414	492	524	--	--	Mitogen-activated protein kinase kinase kinase 1
Ssericea12210	E3N88_34950	E3N88_27362	E3N88_27456	E3N88_26235	--	--	146	126	120	109	--	--	Mitogen-activated protein kinase kinase kinase 17
Ssericea3807	E3N88_11220	E3N88_21900	--	E3N88_31691	E3N88_44593	--	697	748	--	770	802	--	MLO-like protein 1
Ssericea12127	--	E3N88_05431	E3N88_27551	E3N88_41444	--	E3N88_40903	--	22	116	170	--	171	MLO-like protein 11
Ssericea13070	--	E3N88_24426	--	E3N88_02864	E3N88_14841	E3N88_32757	--	105	--	2	59	132	MLO-like protein 3
Ssericea13117	--	E3N88_24426	--	E3N88_02864	E3N88_14841	E3N88_32757	--	105	--	2	59	132	MLO-like protein 6
Ssericea13118	--	E3N88_24426	--	E3N88_02864	E3N88_14841	E3N88_32757	--	105	--	2	59	132	MLO-like protein 6
Ssericea8292	E3N88_19752	--	E3N88_37581	E3N88_40538	E3N88_03863	--	856	--	893	902	825	--	MLP-like protein 28
Ssericea8283	E3N88_19752	--	E3N88_37581	E3N88_40538	E3N88_03863	--	856	--	893	902	825	--	MLP-like protein 28
Ssericea8321	E3N88_19752	--	E3N88_37581	E3N88_40538	E3N88_03863	--	856	--	893	902	825	--	MLP-like protein 34
Ssericea13492	E3N88_01380	E3N88_14678	--	E3N88_32637	E3N88_32860	--	3	55	--	130	142	--	Myb-related protein 2
Ssericea39	E3N88_27049	E3N88_24969	E3N88_16793	E3N88_30625	E3N88_08310	E3N88_41739	1168	1167	1166	1169	1165	1170	NAC domain-containing protein 43
Ssericea16063	E3N88_35982	--	E3N88_28531	E3N88_41180	E3N88_41152	--	319	--	297	345	356	--	NADPH--cytochrome P450 reductase
Ssericea17125	E3N88_42496	E3N88_05483	E3N88_05558	--	E3N88_39562	E3N88_40922	366	207	200	--	340	354	N-terminal acetyltransferase A complex auxiliary subunit NAA15
Ssericea5857	E3N88_29762	E3N88_01638	E3N88_43700	E3N88_12132	--	--	1140	1056	1162	1112	--	--	Nudix hydrolase 17, mitochondrial
Ssericea9057	E3N88_18901	E3N88_33520	E3N88_04704	E3N88_42759	--	--	612	643	570	682	--	--	Oligopeptide transporter 5
Ssericea3656	--	E3N88_34022	E3N88_31999	E3N88_17573	--	E3N88_44400	--	754	761	720	--	800	Omega-3 fatty acid desaturase, endoplasmic reticulum
Ssericea17204	E3N88_21311	E3N88_05439	E3N88_05522	E3N88_09977	--	--	267	207	200	230	--	--	Palmitoyl-monogalactosyldiacylglycerol delta-7 desaturase, chloroplastic
Ssericea17184	E3N88_21311	E3N88_05439	E3N88_05522	E3N88_09977	--	--	267	207	200	230	--	--	Palmitoyl-monogalactosyldiacylglycerol delta-7 desaturase, chloroplastic
Ssericea17183	E3N88_21311	E3N88_05439	E3N88_05522	E3N88_09977	--	--	267	207	200	230	--	--	Palmitoyl-monogalactosyldiacylglycerol delta-7 desaturase, chloroplastic
Ssericea17185	E3N88_21311	E3N88_05439	E3N88_05522	E3N88_09977	--	--	267	207	200	230	--	--	Palmitoyl-monogalactosyldiacylglycerol delta-7 desaturase, chloroplastic
Ssericea17187	E3N88_21311	E3N88_05439	E3N88_05522	E3N88_09977	--	--	267	207	200	230	--	--	Palmitoyl-monogalactosyldiacylglycerol delta-7 desaturase, chloroplastic
Ssericea17188	E3N88_21311	E3N88_05439	E3N88_05522	E3N88_09977	--	--	267	207	200	230	--	--	Palmitoyl-monogalactosyldiacylglycerol delta-7 desaturase, chloroplastic
Ssericea17349	E3N88_21311	E3N88_05439	E3N88_05522	E3N88_09977	--	--	267	207	200	230	--	--	Palmitoyl-monogalactosyldiacylglycerol delta-7 desaturase, chloroplastic
Ssericea17231	E3N88_21311	E3N88_05439	E3N88_05522	E3N88_09993	--	--	267	207	200	230	--	--	Palmitoyl-monogalactosyldiacylglycerol delta-7 desaturase, chloroplastic
Ssericea17234	E3N88_21311	E3N88_05439	E3N88_05522	E3N88_09993	--	--	267	207	200	230	--	--	Palmitoyl-monogalactosyldiacylglycerol delta-7 desaturase, chloroplastic
Ssericea17233	E3N88_21311	E3N88_05439	E3N88_05523	E3N88_10011	--	--	267	207	200	230	--	--	Palmitoyl-monogalactosyldiacylglycerol delta-7 desaturase, chloroplastic
Ssericea18344	E3N88_22517	E3N88_05639	E3N88_05724	E3N88_41015	E3N88_21510	--	276	205	210	347	264	--	Pectinesterase 3
Ssericea14833	E3N88_37087	E3N88_16938	E3N88_41944	E3N88_26687	--	--	153	91	177	117	--	--	Pectinesterase inhibitor 9
Ssericea18280	E3N88_22503	E3N88_05642	E3N88_05723	E3N88_41015	E3N88_21508	--	276	205	210	347	264	--	Pectinesterase/pectinesterase inhibitor U1
Ssericea18279	E3N88_22517	E3N88_05642	E3N88_05723	E3N88_41015	E3N88_21508	--	276	205	210	347	264	--	Pectinesterase/pectinesterase inhibitor U1
Ssericea13410	E3N88_01371	E3N88_14688	E3N88_24488	E3N88_32643	E3N88_32853	--	3	55	103	130	142	--	Pentatricopeptide repeat-containing protein At3g13880
Ssericea19468	E3N88_28021	E3N88_06337	E3N88_09083	E3N88_35246	--	--	491	414	436	524	--	--	Pentatricopeptide repeat-containing protein At4g02750
Ssericea20089	E3N88_02589	E3N88_30199	E3N88_43486	E3N88_12509	--	--	387	509	547	450	--	--	Pentatricopeptide repeat-containing protein At5g38730
Ssericea3914	E3N88_11254	E3N88_33954	E3N88_36355	--	E3N88_46032	--	697	756	776	--	809	--	Peptidyl-prolyl cis-trans isomerase FKBP15-2
Ssericea3913	E3N88_11253	E3N88_33954	E3N88_36355	E3N88_21981	E3N88_46032	--	697	756	776	731	809	--	Peptidyl-prolyl cis-trans isomerase FKBP65
Ssericea17028	E3N88_20889	E3N88_42803	E3N88_39277	E3N88_25707	--	--	263	368	335	285	--	--	Peroxidase 9
Ssericea20184	E3N88_20047	E3N88_02604	E3N88_06904	E3N88_12545	--	--	462	389	417	451	--	--	Phosphate transporter PHO1 homolog 3
Ssericea11043	--	E3N88_38562	E3N88_13574	E3N88_23592	E3N88_39827	--	--	658	588	628	678	--	Phosphoinositide phospholipase C 2
Ssericea11040	--	E3N88_38561	E3N88_13574	E3N88_23592	E3N88_39828	--	--	658	588	628	678	--	Phosphoinositide phospholipase C 6
Ssericea4437	E3N88_11494	E3N88_36578	E3N88_11525	E3N88_16855	--	--	705	775	709	712	--	--	Phospholipase A1 PLIP2, chloroplastic
Ssericea4027	--	--	E3N88_36414	E3N88_21940	E3N88_22001	E3N88_17316	--	--	776	732	746	724	Photosystem I reaction center subunit IV A, chloroplastic
Ssericea16134	E3N88_36000	E3N88_05825	--	E3N88_41177	E3N88_41148	E3N88_17600	319	206	--	345	356	254	Plasma membrane ATPase 4
Ssericea15381	E3N88_06075	E3N88_40797	--	E3N88_29056	E3N88_09713	--	199	350	--	304	218	--	Pollen-specific protein SF21
Ssericea12475	E3N88_34485	E3N88_27640	--	E3N88_18166	E3N88_08846	E3N88_46042	157	125	--	89	33	196	Polygalacturonase
Ssericea12476	E3N88_34485	E3N88_27641	--	E3N88_18166	E3N88_08846	E3N88_46043	157	125	--	89	33	196	Polygalacturonase
Ssericea12396	E3N88_34485	E3N88_27640	--	E3N88_18166	E3N88_08856	E3N88_46042	157	125	--	89	33	196	Polygalacturonase
Ssericea17123	E3N88_21334	E3N88_05480	E3N88_05554	--	E3N88_39559	--	267	207	200	--	340	--	Probable 2-oxoglutarate-dependent dioxygenase AOP1.2
Ssericea11791	E3N88_35035	E3N88_27281	E3N88_17978	E3N88_08645	--	--	160	119	92	29	--	--	Probable BOI-related E3 ubiquitin-protein ligase 2
Ssericea11804	E3N88_35035	E3N88_27281	E3N88_17978	E3N88_08647	--	--	160	119	92	29	--	--	Probable BOI-related E3 ubiquitin-protein ligase 3
Ssericea18595	E3N88_34321	E3N88_06178	E3N88_08951	E3N88_18281	--	E3N88_08925	520	414	433	457	--	435	Probable carboxylesterase 12
Ssericea18653	E3N88_34321	E3N88_06178	E3N88_08951	--	--	E3N88_08925	520	414	433	--	--	435	Probable carboxylesterase 13
Ssericea18594	E3N88_34320	E3N88_06178	E3N88_08951	E3N88_18281	--	--	520	414	433	457	--	--	Probable carboxylesterase 2
Ssericea13984	--	--	E3N88_43618	E3N88_24564	E3N88_42794	E3N88_44897	--	--	185	106	180	192	Probable DNA helicase MCM8
Ssericea13734	E3N88_13275	E3N88_02932	E3N88_43628	E3N88_24575	E3N88_46008	--	46	8	185	106	195	--	Probable E3 ubiquitin-protein ligase LOG2
Ssericea2222	E3N88_30661	E3N88_08297	E3N88_27022	E3N88_16772	--	E3N88_24946	1024	937	1007	967	--	987	Probable E3 ubiquitin-protein ligase RHA4A
Ssericea16741	E3N88_20719	E3N88_10412	E3N88_39233	E3N88_45973	--	--	261	237	331	379	--	--	Probable E3 ubiquitin-protein ligase RHG1A
Ssericea12998	--	E3N88_05414	E3N88_27565	E3N88_41430	E3N88_08739	E3N88_40886	--	22	121	170	25	171	Probable E3 ubiquitin-protein ligase ZFP1
Ssericea19871	--	E3N88_20301	E3N88_42164	E3N88_06730	E3N88_30113	--	--	461	543	419	514	--	Probable esterase KAI2
Ssericea19834	--	E3N88_20301	E3N88_42164	E3N88_06730	E3N88_30113	--	--	461	543	419	514	--	Probable esterase KAI2
Ssericea20137	E3N88_20068	E3N88_02619	E3N88_46134	E3N88_30222	--	--	462	389	552	507	--	--	Probable galacturonosyltransferase 13
Ssericea20226	E3N88_20008	E3N88_02619	E3N88_46134	E3N88_30222	--	--	462	389	552	507	--	--	Probable galacturonosyltransferase 14
Ssericea13618	E3N88_02902	--	E3N88_13046	E3N88_16256	--	E3N88_13216	12	--	51	67	--	49	Probable glycosyltransferase At5g03795
Ssericea4028	--	E3N88_33918	E3N88_36415	E3N88_21937	E3N88_22004	E3N88_17315	--	756	776	732	746	724	Probable indole-3-pyruvate monooxygenase YUCCA5
Ssericea8161	E3N88_40510	E3N88_19734	--	E3N88_31556	--	E3N88_01977	900	853	--	874	--	814	Probable leucine-rich repeat receptor-like protein kinase At1g68400
Ssericea1902	--	E3N88_16743	E3N88_24873	--	E3N88_15992	E3N88_08213	--	966	997	--	950	934	Probable LRR receptor-like serine/threonine-protein kinase At1g63430
Ssericea13744	E3N88_13276	E3N88_14508	E3N88_32998	--	E3N88_42793	E3N88_44896	50	56	128	--	180	192	Probable LRR receptor-like serine/threonine-protein kinase At1g67720
Ssericea10929	E3N88_03254	E3N88_38516	E3N88_13508	E3N88_03312	E3N88_13620	--	556	660	588	553	587	--	Probable methyltransferase PMT11
Ssericea1140	E3N88_27184	--	E3N88_30959	E3N88_17181	E3N88_31074	--	1005	--	1032	968	1038	--	Probable methyltransferase PMT21
Ssericea8379	E3N88_37536	--	E3N88_03840	--	E3N88_03794	E3N88_45919	890	--	834	--	823	927	Probable methyltransferase PMT5
Ssericea12684	E3N88_16621	E3N88_15024	E3N88_01157	E3N88_32540	E3N88_01073	--	66	57	1	131	6	--	Probable pectate lyase 8
Ssericea1965	--	E3N88_16752	--	E3N88_45268	E3N88_42533	E3N88_08217	--	966	--	1047	1044	934	Probable phospholipid hydroperoxide glutathione peroxidase
Ssericea17180	--	E3N88_05449	E3N88_05533	E3N88_41448	--	E3N88_40907	--	207	200	353	--	354	Probable polygalacturonase At3g15720
Ssericea2098	E3N88_30687	E3N88_08280	E3N88_27000	--	--	E3N88_24934	1024	937	1007	--	--	987	Probable polygalacturonase
Ssericea16082	E3N88_36010	E3N88_05818	E3N88_44104	E3N88_41171	E3N88_41143	--	319	206	372	345	356	--	Probable WRKY transcription factor 11
Ssericea19975	E3N88_20400	E3N88_02489	E3N88_02448	E3N88_39025	E3N88_30077	E3N88_05033	467	397	401	529	514	408	Probable xyloglucan endotransglucosylase/hydrolase protein 6
Ssericea3842	E3N88_11228	E3N88_33971	--	E3N88_21903	E3N88_44742	--	697	756	--	740	803	--	Probably inactive leucine-rich repeat receptor-like protein kinase At5g48380
Ssericea15524	E3N88_06018	E3N88_35781	--	E3N88_17695	--	E3N88_45359	202	322	--	250	--	374	Proline-rich receptor-like protein kinase PERK1
Ssericea5238	--	E3N88_20416	E3N88_02433	E3N88_39045	E3N88_35334	--	--	1123	1079	1148	1145	--	Protein C2-DOMAIN ABA-RELATED 4
Ssericea10955	E3N88_03262	E3N88_38523	E3N88_13516	E3N88_03320	E3N88_13614	--	556	660	588	553	587	--	Protein DA1-related 2
Ssericea11172	E3N88_12881	E3N88_03471	E3N88_03439	E3N88_13014	--	--	589	558	557	593	--	--	Protein ENHANCED DISEASE RESISTANCE 4
Ssericea5502	--	E3N88_20558	E3N88_02365	E3N88_12295	E3N88_02333	--	--	1123	1052	1104	1054	--	Protein fmp32, mitochondrial
Ssericea12050	--	E3N88_27377	E3N88_27438	E3N88_44664	--	E3N88_08689	--	126	120	190	--	27	Protein HOMOLOG OF MAMMALIAN LYST-INTERACTING PROTEIN 5
Ssericea7871	E3N88_37823	E3N88_40423	--	E3N88_19630	E3N88_03984	--	894	901	--	865	836	--	Protein indeterminate-domain 14
Ssericea991	E3N88_27346	E3N88_25038	--	E3N88_27266	E3N88_08547	--	1010	981	--	1002	929	--	Protein indeterminate-domain 7
Ssericea4067	E3N88_11329	E3N88_33901	--	E3N88_21924	E3N88_22012	--	698	756	--	732	746	--	Protein JASON
Ssericea20048	--	E3N88_19976	E3N88_02673	E3N88_01811	E3N88_24257	--	--	465	381	385	472	--	Protein KINESIN LIGHT CHAIN-RELATED 2
Ssericea20066	--	E3N88_02634	E3N88_01757	E3N88_30208	E3N88_06858	--	--	389	391	507	426	--	Protein LONGIFOLIA 1
Ssericea1945	E3N88_30518	E3N88_16744	E3N88_24872	--	E3N88_15991	E3N88_08214	1027	966	997	--	950	934	Protein LURP-one-related 11
Ssericea1882	E3N88_30518	E3N88_16744	E3N88_24872	--	E3N88_15991	E3N88_08214	1027	966	997	--	950	934	Protein LURP-one-related 11
Ssericea18333	E3N88_39671	E3N88_05652	E3N88_05714	E3N88_41030	--	E3N88_40978	344	205	210	347	--	357	Protein MANNAN SYNTHESIS-RELATED 1
Ssericea11183	E3N88_12884	E3N88_03472	E3N88_03440	E3N88_13011	--	--	589	558	557	593	--	--	Protein NETWORKED 4B
Ssericea4650	E3N88_11698	E3N88_38005	E3N88_00215	E3N88_00144	--	--	1100	1149	1062	1063	--	--	Protein NLP4
Ssericea17923	E3N88_21361	E3N88_22871	E3N88_05502	E3N88_05577	E3N88_22813	--	262	273	214	208	275	--	Protein NRT1/ PTR FAMILY 1.2
Ssericea17910	E3N88_21361	E3N88_22871	E3N88_05502	--	E3N88_22813	--	262	273	214	--	275	--	Protein NRT1/ PTR FAMILY 1.2
Ssericea19768	E3N88_20349	--	E3N88_02455	--	E3N88_30089	E3N88_05040	467	--	401	--	514	408	Protein PHLOEM PROTEIN 2-LIKE A10
Ssericea10926	E3N88_03253	--	E3N88_13507	E3N88_03311	E3N88_13621	--	556	--	588	553	587	--	Protein phosphatase 2C 37
Ssericea4117	E3N88_11327	E3N88_33903	--	E3N88_21929	E3N88_22009	--	698	756	--	732	746	--	Protein PHOSPHATE STARVATION RESPONSE 2
Ssericea18272	E3N88_22644	E3N88_05630	E3N88_05735	E3N88_41008	--	--	280	205	210	347	--	--	Protein PHYTOCHROME-DEPENDENT LATE-FLOWERING
Ssericea12838	E3N88_27709	E3N88_34379	E3N88_41354	--	E3N88_08908	--	122	155	169	--	24	--	Protein RADIALIS-like 1
Ssericea13524	E3N88_01377	E3N88_14683	--	E3N88_32639	E3N88_32858	--	3	55	--	130	142	--	Protein SINE1
Ssericea2001	E3N88_24827	--	E3N88_26977	--	E3N88_08228	E3N88_08258	978	--	1007	--	935	939	Protein SPIRAL1-like 5
Ssericea15767	E3N88_05902	E3N88_41266	E3N88_35732	E3N88_35831	--	--	213	360	320	324	--	--	Protein SRG1
Ssericea18217	E3N88_22646	E3N88_05628	E3N88_05737	E3N88_41006	E3N88_21493	--	280	205	210	347	264	--	Protein TIFY 10A
Ssericea8352	E3N88_19792	E3N88_31515	E3N88_37567	E3N88_40561	--	--	856	883	893	902	--	--	Protein TIFY 6B
Ssericea10773	E3N88_03190	E3N88_38294	E3N88_13460	E3N88_45498	--	--	556	669	588	690	--	--	Protein TONNEAU 1b
Ssericea4357	E3N88_11445	--	E3N88_33725	E3N88_22106	E3N88_42691	--	698	--	758	741	795	--	Protein TRANSPORT INHIBITOR RESPONSE 1
Ssericea12455	E3N88_34618	E3N88_05386	E3N88_27586	E3N88_34228	--	E3N88_18127	154	22	121	164	--	85	Protein trichome birefringence-like 41
Ssericea12456	E3N88_34618	E3N88_05382	E3N88_27586	E3N88_34228	E3N88_08790	E3N88_18127	154	22	121	164	32	85	Protein trichome birefringence-like 42
Ssericea15111	E3N88_37005	E3N88_07930	E3N88_16964	E3N88_19370	--	--	162	37	83	98	--	--	Protein TRM32
Ssericea16832	E3N88_20737	E3N88_10392	--	E3N88_43305	E3N88_25412	--	261	237	--	371	293	--	Protein WEAK CHLOROPLAST MOVEMENT UNDER BLUE LIGHT 1
Ssericea13538	E3N88_02894	E3N88_14559	E3N88_13058	E3N88_16251	--	E3N88_13201	12	55	51	67	--	49	Protein WVD2-like 4
Ssericea4261	E3N88_11394	E3N88_33777	E3N88_36496	--	E3N88_11295	--	698	756	776	--	704	--	Protein YLS3
Ssericea17199	E3N88_21308	E3N88_05437	E3N88_05520	--	E3N88_39537	--	267	207	200	--	340	--	PTI1-like tyrosine-protein kinase At3g15890
Ssericea12563	E3N88_27685	E3N88_34350	E3N88_41365	E3N88_18220	--	--	122	155	169	87	--	--	Purple acid phosphatase 2
Ssericea12562	E3N88_27685	E3N88_34350	E3N88_41365	E3N88_18220	--	--	122	155	169	87	--	--	Purple acid phosphatase 2
Ssericea12535	E3N88_27685	E3N88_34350	E3N88_41365	E3N88_18220	--	--	122	155	169	87	--	--	Purple acid phosphatase
Ssericea5308	--	E3N88_20462	E3N88_42608	E3N88_39079	E3N88_12370	E3N88_12338	--	1123	1158	1148	1102	1103	Putative glutamine amidotransferase GAT1_2.1
Ssericea11242	E3N88_12949	E3N88_03491	E3N88_03461	E3N88_12808	E3N88_38730	--	594	558	557	592	659	--	Putative kinase-like protein TMKL1
Ssericea21191	E3N88_26396	E3N88_10730	--	E3N88_07619	E3N88_22363	--	490	441	--	418	471	--	Putative laccase-9
Ssericea8163	E3N88_44301	E3N88_19738	E3N88_37625	E3N88_31537	--	--	922	853	893	874	--	--	Putative lipid phosphate phosphatase 3, chloroplastic
Ssericea12379	E3N88_34492	E3N88_27639	E3N88_05301	--	E3N88_08845	E3N88_46041	157	125	21	--	33	196	Putative MO25-like protein At5g47540
Ssericea5558	E3N88_29911	E3N88_24141	E3N88_02212	E3N88_12272	--	E3N88_04973	1138	1124	1055	1104	--	1083	Rac-like GTP-binding protein RHO1
Ssericea17821	E3N88_21425	E3N88_39647	E3N88_05602	--	E3N88_09908	E3N88_22735	262	339	209	--	234	274	Receptor-like serine/threonine-protein kinase ALE2
Ssericea8567	E3N88_01994	E3N88_31439	E3N88_19832	--	E3N88_45190	--	812	875	854	--	924	--	Receptor-like serine/threonine-protein kinase At3g01300
Ssericea11468	E3N88_22466	E3N88_03565	--	E3N88_12735	E3N88_38869	--	624	560	--	592	662	--	Remorin
Ssericea15265	E3N88_06121	E3N88_00001	--	E3N88_29092	E3N88_09802	--	199	197	--	304	220	--	Replication protein A 70 kDa DNA-binding subunit A
Ssericea17318	--	E3N88_15449	E3N88_26076	E3N88_10065	--	E3N88_23158	--	242	286	230	--	277	Respiratory burst oxidase homolog protein C
Ssericea12287	E3N88_34698	E3N88_05432	--	E3N88_41434	--	E3N88_40890	154	22	--	170	--	171	Ribosomal protein L11 methyltransferase
Ssericea11212	--	E3N88_03483	E3N88_03453	--	E3N88_38695	E3N88_39858	--	558	557	--	659	674	RNA polymerase sigma factor sigA
Ssericea17960	--	E3N88_22876	E3N88_05499	E3N88_05574	E3N88_22820	--	--	273	214	208	275	--	Rop guanine nucleotide exchange factor 12
Ssericea3530	E3N88_11078	--	E3N88_34050	E3N88_17557	E3N88_31950	--	695	--	767	717	752	--	Scarecrow-like protein 14
Ssericea3518	E3N88_11077	--	E3N88_34050	E3N88_17557	E3N88_31950	--	695	--	767	717	752	--	Scarecrow-like protein 14
Ssericea13395	--	E3N88_14616	E3N88_24518	E3N88_32632	E3N88_32878	--	--	55	103	130	142	--	Secoisolariciresinol dehydrogenase (Fragment)
Ssericea14488	E3N88_37180	E3N88_19035	E3N88_41961	E3N88_33412	--	--	156	99	178	127	--	--	Secretory carrier-associated membrane protein 4
Ssericea14487	E3N88_37180	E3N88_19035	E3N88_41961	E3N88_33412	--	--	156	99	178	127	--	--	Secretory carrier-associated membrane protein 5
Ssericea1929	--	E3N88_16751	E3N88_24861	E3N88_45270	E3N88_42532	--	--	966	997	1047	1044	--	Serine racemase
Ssericea17837	E3N88_21418	E3N88_39642	E3N88_05593	E3N88_40983	--	--	262	339	209	358	--	--	Serine/threonine protein phosphatase 2A 55 kDa regulatory subunit B beta isoform
Ssericea19606	E3N88_02714	E3N88_30326	E3N88_30358	E3N88_01835	--	--	383	505	504	385	--	--	Serine/threonine protein phosphatase 2A 59 kDa regulatory subunit B' eta isoform
Ssericea19740	--	E3N88_19970	--	E3N88_01813	E3N88_24250	E3N88_12592	--	465	--	385	472	449	Serine/threonine-protein kinase fray2
Ssericea3512	E3N88_11083	--	E3N88_34059	--	E3N88_31948	E3N88_22172	695	--	767	--	752	736	Serine/threonine-protein kinase PCRK1
Ssericea2054	E3N88_24851	E3N88_16760	E3N88_26968	E3N88_30533	--	--	978	966	1007	1026	--	--	Short-chain dehydrogenase TIC 32, chloroplastic
Ssericea2110	E3N88_24852	E3N88_16760	E3N88_26968	E3N88_30533	--	--	978	966	1007	1026	--	--	Short-chain dehydrogenase TIC 32, chloroplastic
Ssericea2111	E3N88_24851	E3N88_16760	E3N88_26969	E3N88_30533	--	--	978	966	1007	1026	--	--	Short-chain dehydrogenase TIC 32, chloroplastic
Ssericea6942	E3N88_18803	E3N88_06507	E3N88_02040	E3N88_31332	--	--	855	844	816	880	--	--	SKP1-like protein 1A
Ssericea6941	E3N88_18799	E3N88_06507	E3N88_02040	E3N88_31332	--	--	855	844	816	880	--	--	SKP1-like protein 1B
Ssericea12088	E3N88_35097	E3N88_27367	E3N88_27448	--	--	E3N88_08695	167	126	120	--	--	27	Small ubiquitin-related modifier 1
Ssericea12095	E3N88_35097	E3N88_27366	E3N88_27450	--	--	E3N88_08695	167	126	120	--	--	27	Small ubiquitin-related modifier 1
Ssericea1016	E3N88_27213	E3N88_08524	--	E3N88_44966	E3N88_17191	E3N88_30970	1003	938	--	1046	972	1029	Sodium/hydrogen exchanger 2
Ssericea19807	E3N88_20375	E3N88_02486	E3N88_02450	--	E3N88_30082	E3N88_05037	467	397	401	--	514	408	Squalene epoxidase 3
Ssericea19590	E3N88_02694	E3N88_30309	E3N88_30341	--	E3N88_12660	E3N88_42573	383	505	504	--	447	544	SUPPRESSOR OF GAMMA RESPONSE 1
Ssericea12219	--	E3N88_27378	E3N88_27437	E3N88_44663	--	E3N88_08686	--	126	120	190	--	27	Syntaxin-52
Ssericea5548	--	E3N88_24146	E3N88_02344	E3N88_12277	E3N88_44438	E3N88_04962	--	1124	1052	1104	1163	1083	Thaumatin-like protein 1
Ssericea5549	--	E3N88_24146	E3N88_02344	E3N88_12277	E3N88_44438	E3N88_04962	--	1124	1052	1104	1163	1083	Thaumatin-like protein 1
Ssericea17228	E3N88_21302	E3N88_42989	E3N88_26127	E3N88_10015	E3N88_39527	--	267	370	286	230	340	--	Topless-related protein 1
Ssericea3790	E3N88_11200	E3N88_21887	E3N88_35639	E3N88_17743	--	--	697	748	774	721	--	--	Trans-cinnamate 4-monooxygenase
Ssericea20059	E3N88_12393	E3N88_02493	E3N88_02438	E3N88_38994	--	--	452	397	401	529	--	--	Transcription factor bHLH25
Ssericea20301	E3N88_12396	E3N88_02493	E3N88_02440	E3N88_38994	--	--	452	397	401	529	--	--	Transcription factor bHLH25
Ssericea20051	E3N88_12396	E3N88_02493	E3N88_02440	E3N88_38994	--	--	452	397	401	529	--	--	Transcription factor bHLH25
Ssericea20052	E3N88_12396	E3N88_02493	E3N88_02441	E3N88_38994	--	--	452	397	401	529	--	--	Transcription factor bHLH25
Ssericea20320	E3N88_12396	E3N88_02493	E3N88_02440	E3N88_38994	--	--	452	397	401	529	--	--	Transcription factor bHLH25
Ssericea20566	E3N88_12396	E3N88_02493	E3N88_02440	E3N88_38994	--	--	452	397	401	529	--	--	Transcription factor bHLH25
Ssericea19701	E3N88_12396	E3N88_02493	E3N88_02440	E3N88_38995	--	--	452	397	401	529	--	--	Transcription factor bHLH25
Ssericea19702	E3N88_12396	E3N88_02493	E3N88_02441	E3N88_38995	--	--	452	397	401	529	--	--	Transcription factor bHLH25
Ssericea19700	E3N88_12396	E3N88_02493	E3N88_02440	E3N88_38995	--	--	452	397	401	529	--	--	Transcription factor bHLH25
Ssericea19747	E3N88_12396	E3N88_02493	E3N88_02440	E3N88_38995	--	--	452	397	401	529	--	--	Transcription factor bHLH25
Ssericea16127	E3N88_36018	--	--	E3N88_41165	E3N88_41139	E3N88_17593	319	--	--	345	356	254	Transcription factor bHLH27
Ssericea11467	E3N88_22476	E3N88_03566	E3N88_07328	E3N88_12707	E3N88_38870	--	624	560	575	592	662	--	Transcription factor LAF1
Ssericea7257	E3N88_31270	E3N88_43914	E3N88_06585	E3N88_18490	--	--	873	918	839	871	--	--	Transcription factor MYB15
Ssericea7263	E3N88_31270	E3N88_43914	E3N88_06583	E3N88_18490	--	--	873	918	839	871	--	--	Transcription factor MYB4
Ssericea7262	E3N88_31270	E3N88_43914	E3N88_06583	E3N88_18490	--	--	873	918	839	871	--	--	Transcription factor MYB4
Ssericea7268	E3N88_31270	E3N88_43914	E3N88_06583	E3N88_18490	--	--	873	918	839	871	--	--	Transcription factor MYB4
Ssericea3448	E3N88_22540	E3N88_36141	--	E3N88_17534	E3N88_31932	--	743	779	--	717	752	--	Transcription factor MYB48
Ssericea20591	E3N88_41897	E3N88_19961	--	--	E3N88_24242	E3N88_12598	541	465	--	--	472	449	Transcription factor MYB98
Ssericea20171	E3N88_02640	E3N88_30243	--	E3N88_12565	E3N88_01783	E3N88_06893	398	506	--	451	382	421	Transcription factor PRE1
Ssericea17845	E3N88_21422	E3N88_39645	--	E3N88_40986	--	E3N88_22737	262	339	--	358	--	274	Transmembrane 9 superfamily member 7
Ssericea11978	--	E3N88_27376	E3N88_27439	E3N88_44665	--	E3N88_08691	--	126	120	190	--	27	Trigger factor-like protein TIG, Chloroplastic
Ssericea18661	E3N88_27827	--	--	E3N88_43056	E3N88_09044	E3N88_08999	494	--	--	545	437	439	Tubulin alpha chain
Ssericea3583	E3N88_11044	E3N88_17570	--	E3N88_31975	E3N88_22195	--	695	718	--	765	745	--	Tubulin beta-2 chain
Ssericea20780	E3N88_02645	E3N88_30250	--	E3N88_12569	E3N88_01788	--	398	506	--	451	382	--	Ubiquitin-conjugating enzyme E2 2
Ssericea11224	E3N88_12951	E3N88_03493	E3N88_03462	E3N88_12812	--	--	594	558	557	592	--	--	U-box domain-containing protein 35
Ssericea3879	E3N88_11250	E3N88_33957	--	E3N88_21976	E3N88_46029	--	697	756	--	731	809	--	U-box domain-containing protein 9
Ssericea2107	E3N88_30675	E3N88_08293	E3N88_27016	E3N88_15948	E3N88_45543	--	1024	937	1007	949	1049	--	UDP-glucose 4-epimerase GEPI48
Ssericea3563	E3N88_11051	--	E3N88_34037	E3N88_31960	E3N88_22189	--	695	--	767	765	745	--	UDP-glucose iridoid glucosyltransferase
Ssericea10970	E3N88_03272	E3N88_38526	E3N88_13522	E3N88_03332	E3N88_13607	--	556	658	588	553	587	--	UDP-glycosyltransferase 76B1
Ssericea10966	E3N88_03270	--	E3N88_13522	E3N88_03330	E3N88_13607	--	556	--	588	553	587	--	UDP-glycosyltransferase 76B1
Ssericea10969	E3N88_03271	E3N88_38526	E3N88_13522	E3N88_03331	E3N88_13607	--	556	658	588	553	587	--	UDP-glycosyltransferase 76C2
Ssericea10963	E3N88_03270	--	E3N88_13522	E3N88_03330	E3N88_13607	--	556	--	588	553	587	--	UDP-glycosyltransferase 76G1
Ssericea10972	E3N88_03272	--	E3N88_13522	E3N88_03332	E3N88_13607	--	556	--	588	553	587	--	UDP-glycosyltransferase 76G1
Ssericea10971	E3N88_03272	E3N88_38526	E3N88_13522	E3N88_03332	E3N88_13607	--	556	658	588	553	587	--	UDP-glycosyltransferase 76G1
Ssericea3559	E3N88_11051	--	E3N88_34037	E3N88_31960	E3N88_22189	--	695	--	767	765	745	--	UDP-glycosyltransferase 76H1
Ssericea3564	E3N88_11051	--	E3N88_34037	E3N88_31960	E3N88_22189	--	695	--	767	765	745	--	UDP-glycosyltransferase 76H1
Ssericea8208	E3N88_44306	E3N88_19739	E3N88_37620	--	E3N88_03907	E3N88_01954	922	853	893	--	825	814	Uncharacterized PKHD-type hydroxylase At1g22950
Ssericea19352	E3N88_02732	E3N88_24189	E3N88_30371	E3N88_41902	--	--	383	479	504	542	--	--	Uncharacterized protein At3g27210
Ssericea12995	E3N88_16544	E3N88_24325	--	E3N88_14922	E3N88_32612	--	74	105	--	58	144	--	Uncharacterized WD repeat-containing protein C2A9.03
Ssericea10357	E3N88_13346	E3N88_03017	E3N88_21606	E3N88_03054	--	--	595	559	622	555	--	--	Vacuolar protein sorting-associated protein 60.2
Ssericea3960	E3N88_11278	E3N88_33929	E3N88_36392	E3N88_17323	E3N88_44402	E3N88_32070	697	756	776	722	801	760	Vesicle-associated membrane protein 725
Ssericea10416	E3N88_13352	E3N88_03027	E3N88_21620	E3N88_03063	--	--	595	559	622	555	--	--	Vesicle-associated membrane protein 727
Ssericea18777	E3N88_27939	E3N88_06277	--	--	E3N88_08982	E3N88_09059	498	414	--	--	438	434	Vinorine synthase
Ssericea18325	--	E3N88_05655	E3N88_05711	E3N88_41033	--	E3N88_40975	--	205	210	347	--	357	V-type proton ATPase catalytic subunit A
Ssericea10936	E3N88_03255	--	E3N88_13509	E3N88_03315	E3N88_13619	--	556	--	588	553	587	--	Wall-associated receptor kinase-like 20
Ssericea10937	E3N88_03255	--	E3N88_13509	E3N88_03315	E3N88_13619	--	556	--	588	553	587	--	Wall-associated receptor kinase-like 20
Ssericea14910	E3N88_36982	E3N88_43091	E3N88_16980	--	E3N88_43894	--	162	182	83	--	187	--	WRKY transcription factor 22
Ssericea12441	E3N88_34414	--	E3N88_05365	E3N88_08878	--	E3N88_08970	157	--	20	28	--	38	WRKY transcription factor 6
Ssericea16861	E3N88_20783	E3N88_25679	E3N88_10429	E3N88_39246	--	--	261	296	228	334	--	--	Xanthotoxin 5-hydroxylase CYP82C4
Ssericea5498	E3N88_29937	E3N88_20559	--	E3N88_12294	--	E3N88_04945	1138	1123	--	1104	--	1083	Zinc finger CCCH domain-containing protein 44
Ssericea13052	E3N88_16410	--	--	E3N88_02863	E3N88_14839	E3N88_32758	71	--	--	2	59	132	Zinc finger protein JACKDAW
Ssericea12173	E3N88_35092	E3N88_27370	E3N88_27445	--	--	E3N88_08694	167	126	120	--	--	27	na
Ssericea11976	--	E3N88_41789	E3N88_27468	E3N88_26210	E3N88_15361	--	--	176	120	109	68	--	na
Ssericea12835	E3N88_27709	E3N88_34379	E3N88_41354	--	E3N88_08908	--	122	155	169	--	24	--	na
Ssericea12873	E3N88_16548	--	E3N88_01264	E3N88_14919	E3N88_32617	--	74	--	1	58	144	--	na
Ssericea13411	E3N88_16443	E3N88_24402	E3N88_13100	E3N88_02883	--	E3N88_13152	71	105	47	2	--	41	na
Ssericea13108	E3N88_16419	E3N88_24419	E3N88_13104	E3N88_02866	--	E3N88_13139	71	105	48	2	--	41	na
Ssericea13565	E3N88_16404	E3N88_24432	--	E3N88_02860	E3N88_14831	--	71	105	--	2	59	--	na
Ssericea13441	E3N88_01326	E3N88_14604	E3N88_24530	--	E3N88_32896	--	3	55	103	--	142	--	na
Ssericea13428	E3N88_01318	E3N88_14599	E3N88_24532	E3N88_16238	E3N88_32910	--	3	55	103	67	142	--	na
Ssericea13917	E3N88_02904	E3N88_14544	E3N88_13045	--	--	E3N88_13217	12	55	51	--	--	49	na
Ssericea14437	E3N88_42016	E3N88_14424	E3N88_24663	E3N88_11825	--	--	179	63	110	54	--	--	na
Ssericea14438	E3N88_42016	E3N88_14424	E3N88_24659	E3N88_11825	--	--	179	63	110	54	--	--	na
Ssericea13993	E3N88_42016	E3N88_14424	E3N88_24663	E3N88_11825	--	--	179	63	110	54	--	--	na
Ssericea14310	E3N88_19117	E3N88_36684	E3N88_05147	E3N88_04382	--	--	97	147	16	18	--	--	na
Ssericea14705	E3N88_37178	E3N88_19037	E3N88_41959	E3N88_33415	--	--	156	99	178	127	--	--	na
Ssericea15639	E3N88_05954	E3N88_35763	E3N88_40875	E3N88_35803	--	--	203	327	346	318	--	--	na
Ssericea15694	E3N88_05939	E3N88_35747	E3N88_28757	E3N88_35818	--	--	203	327	309	318	--	--	na
Ssericea15992	E3N88_35911	E3N88_26633	E3N88_28447	E3N88_34205	E3N88_17620	--	319	316	311	326	251	--	na
Ssericea15994	E3N88_35911	E3N88_26633	E3N88_28447	E3N88_34205	--	--	319	316	311	326	--	--	na
Ssericea15993	E3N88_35911	E3N88_26633	E3N88_28447	E3N88_34205	E3N88_17620	--	319	316	311	326	251	--	na
Ssericea15977	E3N88_35911	E3N88_26633	E3N88_28447	E3N88_34205	E3N88_17621	--	319	316	311	326	251	--	na
Ssericea16098	--	E3N88_05813	E3N88_28554	E3N88_41167	E3N88_41140	--	--	206	312	345	356	--	na
Ssericea17056	E3N88_20913	E3N88_25612	E3N88_39294	--	E3N88_10525	--	263	288	335	--	233	--	na
Ssericea17055	E3N88_20912	E3N88_25612	E3N88_39294	--	E3N88_10525	--	263	288	335	--	233	--	na
Ssericea17067	E3N88_20912	E3N88_25612	E3N88_39294	--	E3N88_10525	--	263	288	335	--	233	--	na
Ssericea17103	E3N88_20912	E3N88_25612	E3N88_39294	--	E3N88_10525	--	263	288	335	--	233	--	na
Ssericea17154	--	E3N88_05452	E3N88_05537	E3N88_41450	--	E3N88_40909	--	207	200	353	--	354	na
Ssericea17151	--	E3N88_05452	E3N88_05537	E3N88_41450	--	E3N88_40909	--	207	200	353	--	354	na
Ssericea17172	E3N88_21321	--	--	E3N88_41449	E3N88_39546	E3N88_40908	267	--	--	353	340	354	na
Ssericea17229	E3N88_21294	E3N88_42982	--	--	E3N88_39522	E3N88_23124	267	370	--	--	340	277	na
Ssericea17286	E3N88_21283	E3N88_39521	--	E3N88_10044	--	E3N88_23137	267	337	--	230	--	277	na
Ssericea18697	E3N88_34325	E3N88_06176	--	E3N88_18278	E3N88_27777	--	520	414	--	457	500	--	na
Ssericea19763	E3N88_02700	E3N88_30317	E3N88_30349	--	--	E3N88_42568	383	505	504	--	--	544	na
Ssericea19982	E3N88_02695	E3N88_30314	E3N88_30345	--	--	E3N88_42572	383	505	504	--	--	544	na
Ssericea19981	--	E3N88_30310	E3N88_30342	E3N88_01830	E3N88_12661	--	--	505	504	385	447	--	na
Ssericea20315	E3N88_02590	E3N88_30199	E3N88_43485	E3N88_12509	--	--	387	509	547	450	--	--	na
Ssericea20064	E3N88_02595	E3N88_06818	E3N88_43481	--	E3N88_20096	--	387	430	547	--	463	--	na
Ssericea20238	--	E3N88_02620	E3N88_46137	E3N88_30219	E3N88_41570	--	--	389	552	507	540	--	na
Ssericea9316	E3N88_18947	E3N88_44113	E3N88_05223	E3N88_37247	--	--	610	687	568	656	--	--	na
Ssericea10814	E3N88_03202	E3N88_38447	--	E3N88_45488	E3N88_38397	--	556	660	--	690	666	--	na
Ssericea10818	E3N88_03202	E3N88_38447	--	E3N88_45488	E3N88_38397	--	556	660	--	690	666	--	na
Ssericea10815	E3N88_03202	E3N88_38447	--	E3N88_45488	E3N88_38399	--	556	660	--	690	666	--	na
Ssericea10890	E3N88_03202	E3N88_38453	--	E3N88_45488	E3N88_38397	--	556	660	--	690	666	--	na
Ssericea10892	E3N88_03202	E3N88_38447	--	E3N88_45488	E3N88_38399	--	556	660	--	690	666	--	na
Ssericea10975	E3N88_03266	--	E3N88_13519	E3N88_03325	E3N88_13611	--	556	--	588	553	587	--	na
Ssericea11025	E3N88_03395	--	E3N88_13568	E3N88_42526	E3N88_43147	--	562	--	588	681	685	--	na
Ssericea11028	E3N88_03395	--	E3N88_13568	E3N88_42526	E3N88_43147	--	562	--	588	681	685	--	na
Ssericea11094	E3N88_03353	E3N88_38630	E3N88_03296	E3N88_23618	E3N88_13599	--	562	668	565	628	591	--	na
Ssericea11182	E3N88_12888	E3N88_03475	E3N88_03444	E3N88_13006	--	--	589	558	557	593	--	--	na
Ssericea2286	E3N88_11547	E3N88_42404	--	E3N88_35454	--	E3N88_44326	701	794	--	786	--	798	na
Ssericea3570	E3N88_11050	E3N88_17571	E3N88_34034	--	E3N88_22192	E3N88_44398	695	718	767	--	745	799	na
Ssericea3845	E3N88_11235	E3N88_33967	--	E3N88_21923	E3N88_44750	--	697	756	--	740	803	--	na
Ssericea3871	E3N88_11239	E3N88_33965	E3N88_35686	--	E3N88_44752	--	697	756	774	--	803	--	na
Ssericea3995	E3N88_11288	--	E3N88_36411	E3N88_21941	E3N88_22000	--	697	--	776	732	746	--	na
Ssericea4019	--	--	E3N88_36414	E3N88_21939	E3N88_22002	E3N88_17316	--	--	776	732	746	724	na
Ssericea4260	E3N88_11394	E3N88_33777	E3N88_36496	--	E3N88_11295	--	698	756	776	--	704	--	na
Ssericea4265	E3N88_11421	--	E3N88_36514	E3N88_22074	--	E3N88_41579	698	--	776	737	--	791	na
Ssericea4365	E3N88_11450	E3N88_36529	E3N88_33722	E3N88_22110	E3N88_42694	--	698	775	758	741	795	--	na
Ssericea4487	E3N88_11499	E3N88_36572	E3N88_11532	E3N88_16846	--	--	705	775	709	712	--	--	na
Ssericea4432	E3N88_11497	E3N88_36573	E3N88_11528	E3N88_16851	--	--	705	775	709	712	--	--	na
Ssericea4444	E3N88_11493	E3N88_36580	E3N88_11524	--	E3N88_22129	--	705	775	709	--	735	--	na
Ssericea8182	E3N88_40505	E3N88_19729	E3N88_37645	--	E3N88_03919	--	900	853	893	--	825	--	na
Ssericea8183	E3N88_40505	E3N88_19729	E3N88_37644	--	E3N88_03919	--	900	853	893	--	825	--	na
Ssericea8282	E3N88_19752	--	E3N88_37581	E3N88_40538	E3N88_03863	--	856	--	893	902	825	--	na
Ssericea8516	--	E3N88_31442	E3N88_19831	E3N88_45185	E3N88_45188	--	--	875	854	923	924	--	na
Ssericea8891	E3N88_37403	--	E3N88_17123	--	E3N88_19922	E3N88_43946	888	--	850	--	861	919	na
Ssericea1964	--	E3N88_16752	--	E3N88_45268	E3N88_42533	E3N88_08217	--	966	--	1047	1044	934	na
Ssericea2187	--	E3N88_16765	--	E3N88_30539	E3N88_08223	E3N88_08254	--	966	--	1026	935	939	na
Ssericea1977	E3N88_24841	--	E3N88_26975	E3N88_30543	E3N88_08226	E3N88_08256	978	--	1007	1026	935	939	na
Ssericea4890	E3N88_37941	E3N88_11761	E3N88_00699	E3N88_42634	E3N88_00737	--	1146	1115	1068	1159	1066	--	na
Ssericea4907	E3N88_37940	E3N88_11754	E3N88_00712	E3N88_42633	E3N88_00745	--	1146	1115	1068	1159	1066	--	na
Ssericea5501	--	E3N88_20558	E3N88_02365	E3N88_12295	E3N88_02333	--	--	1123	1052	1104	1054	--
