# Supplementary material for: Comparative genomics reveals a unique nitrogen-carbon balance system in Asteraceae
Source: Nat Commun. 2023 Jul 20;14:4334. doi: 10.1038/s41467-023-40002-9 (PMC10359422; doi:10.1038/s41467-023-40002-9)
Supplement: Supplementary file 8 — Supplementary Data 5 [file 41467_2023_40002_MOESM8_ESM.xls]

## Sheet: Supplementary Data 5
Supplementary Data 5. Statistics of the preferential retention genes in the triplicated genomic regions of Mikania micrantha
Syntelog in Scaevola taccada	Syntelog in the syntenic blocks1 of Mikania micrantha	Syntelog in the syntenic blocks2 of Mikania micrantha	Syntelog in the syntenic blocks3 of Mikania micrantha	Syntelog in the syntenic blocks4 of Mikania micrantha	Syntelog in the syntenic blocks5 of Mikania micrantha	Syntelog in the syntenic blocks6 of Mikania micrantha	Syntenic block accession1	Syntenic block accession2	Syntenic block accession3	Syntenic block accession4	Syntenic block accession5	Syntenic block accession6	Gene function description
Ssericea17275	HanXRQChr04g0098471	HanXRQChr09g0274481	HanXRQChr05g0153791	HanXRQChr08g0235841	.	.	329	417	369	401	--	--	40S ribosomal protein S12
Ssericea3461	HanXRQChr06g0175811	HanXRQChr05g0134231	HanXRQChr08g0228181	HanXRQChr04g0106961	.	.	1004	1000	1022	992	--	--	40S ribosomal protein S15a
Ssericea4214	HanXRQChr10g0282331	HanXRQChr04g0118941	HanXRQChr01g0002941	HanXRQChr15g0466801	.	.	1037	975	945	1084	--	--	40S ribosomal protein S18
Ssericea13948	HanXRQChr07g0195651	HanXRQChr13g0399741	HanXRQChr02g0051941	.	HanXRQChr14g0454671	.	115	199	37	--	231	--	40S ribosomal protein S23
Ssericea13845	HanXRQChr07g0195651	HanXRQChr13g0399741	HanXRQChr02g0051941	.	HanXRQChr14g0454671	.	115	199	37	--	231	--	40S ribosomal protein S23
Ssericea13844	HanXRQChr07g0195651	HanXRQChr13g0399741	HanXRQChr02g0051941	.	HanXRQChr14g0454671	.	115	199	37	--	231	--	40S ribosomal protein S23
Ssericea4208	HanXRQChr10g0282311	HanXRQChr04g0118921	HanXRQChr01g0002961	HanXRQChr15g0466781	.	.	1037	975	945	1084	--	--	40S ribosomal protein S24-1
Ssericea12012	HanXRQChr05g0159851	HanXRQChr03g0076971	HanXRQChr13g0408051	HanXRQChr11g0324631	.	.	90	45	197	173	--	--	40S ribosomal protein S8
Ssericea13672	HanXRQChr13g0397041	HanXRQChr14g0451681	HanXRQChr07g0197831	HanXRQChr11g0346751	.	.	194	230	111	154	--	--	60S acidic ribosomal protein P2B
Ssericea11281	HanXRQChr14g0461301	HanXRQChr08g0222751	HanXRQChr15g0485961	HanXRQChr16g0512831	HanXRQChr05g0142571	.	885	836	904	915	807	--	60S ribosomal protein L15
Ssericea4420	HanXRQChr04g0105441	HanXRQChr04g0114731	.	HanXRQChr10g0285551	HanXRQChr01g0000951	.	987	993	--	1047	960	--	60S ribosomal protein L19-1
Ssericea4397	HanXRQChr04g0114171	HanXRQChr10g0284671	HanXRQChr15g0465651	HanXRQChr06g0163701	.	.	979	1039	1089	1016	--	--	60S ribosomal protein L22-2
Ssericea10835	HanXRQChr14g0457691	HanXRQChr08g0220201	HanXRQChr07g0200701	HanXRQChr12g0370591	.	.	892	827	816	871	--	--	60S ribosomal protein L23A
Ssericea15464	.	.	HanXRQChr03g0061011	HanXRQChr06g0172071	HanXRQChr09g0238521	HanXRQChr04g0111171	--	--	316	387	406	339	60S ribosomal protein L31
Ssericea10803	HanXRQChr14g0457581	HanXRQChr08g0219951	HanXRQChr07g0200791	HanXRQChr15g0496911	.	.	892	827	816	910	--	--	60S ribosomal protein L35
Ssericea3818	.	HanXRQChr01g0014021	HanXRQChr01g0025151	HanXRQChr10g0281211	HanXRQChr01g0010541	.	--	941	955	1050	965	--	60S ribosomal protein L5
Ssericea9829	HanXRQChr01g0018611	HanXRQChr16g0519641	HanXRQChr01g0017361	HanXRQChr17g0563451	.	.	773	918	768	938	--	--	60S ribosomal protein L6
Ssericea11980	HanXRQChr05g0159741	HanXRQChr03g0076871	HanXRQChr13g0408261	.	HanXRQChr11g0334321	.	90	45	197	--	179	--	65-kDa microtubule-associated protein 1
Ssericea10991	HanXRQChr07g0201971	HanXRQChr08g0221471	HanXRQChr09g0246911	HanXRQChr14g0458521	.	.	811	827	850	891	--	--	7-deoxyloganetic acid glucosyl transferase
Ssericea10990	HanXRQChr07g0201991	HanXRQChr08g0221381	HanXRQChr09g0246911	HanXRQChr14g0458521	HanXRQChr15g0496361	.	811	827	850	891	908	--	7-deoxyloganetic acid glucosyltransferase
Ssericea11409	HanXRQChr14g0462421	HanXRQChr07g0207011	HanXRQChr15g0493981	HanXRQChr09g0253661	HanXRQChr05g0141221	.	885	820	909	845	800	--	Actin-depolymerizing factor 7
Ssericea8697	HanXRQChr12g0371571	HanXRQChr08g0208631	HanXRQChr17g0539461	HanXRQChr12g0383571	HanXRQChr17g0569871	HanXRQChr14g0446771	1137	1115	1210	1136	1212	1169	ADP-ribosylation factor 2
Ssericea20262	HanXRQChr09g0265001	HanXRQChr15g0489071	HanXRQChr07g0200001	HanXRQChr14g0452461	.	.	586	708	575	677	--	--	Agamous-like MADS-box protein FUL-L
Ssericea20056	HanXRQChr09g0265001	HanXRQChr15g0489071	HanXRQChr07g0200001	HanXRQChr14g0452461	.	.	586	708	575	677	--	--	Agamous-like MADS-box protein MADS2
Ssericea20600	HanXRQChr09g0265471	.	HanXRQChr14g0449911	HanXRQChr15g0474141	HanXRQChr02g0056381	HanXRQChr15g0487791	585	--	689	724	529	719	Aldose 1-epimerase
Ssericea2051	HanXRQChr06g0165891	HanXRQChr17g0533621	HanXRQChr13g0394591	HanXRQChr13g0416401	HanXRQChr03g0086761	.	1292	1375	1344	1335	1277	--	Aquaporin PIP1-3
Ssericea20074	HanXRQChr14g0449561	HanXRQChr12g0373311	.	.	HanXRQChr11g0322521	HanXRQChr14g0439221	685	657	--	--	650	678	Aspartic proteinase Asp1
Ssericea13295	HanXRQChr14g0451851	HanXRQChr13g0403521	HanXRQChr11g0345801	HanXRQChr01g0017971	.	.	229	219	177	24	--	--	Aspartic proteinase-like protein 2
Ssericea1780	HanXRQChr17g0535921	HanXRQChr03g0084051	HanXRQChr06g0167411	HanXRQChr02g0043551	.	.	1391	1282	1297	1250	--	--	AT-hook motif nuclear-localized protein 8
Ssericea8357	HanXRQChr08g0212971	HanXRQChr12g0377731	.	HanXRQChr17g0567081	HanXRQChr14g0459261	.	1113	1161	--	1214	1166	--	ATP synthase subunit beta, mitochondrial
Ssericea17096	HanXRQChr04g0096451	HanXRQChr02g0032671	HanXRQChr16g0500721	HanXRQChr09g0275401	.	.	344	291	520	432	--	--	Auxin-responsive protein IAA17
Ssericea11350	HanXRQChr14g0462071	HanXRQChr07g0206841	HanXRQChr15g0486351	HanXRQChr13g0405641	HanXRQChr05g0141321	.	885	820	904	873	800	--	BAG family molecular chaperone regulator 1
Ssericea19447	HanXRQChr14g0451051	HanXRQChr09g0255921	.	HanXRQChr07g0199111	HanXRQChr17g0549421	.	670	587	--	570	762	--	BAG family molecular chaperone regulator 2
Ssericea11147	HanXRQChr14g0460131	HanXRQChr07g0203641	HanXRQChr09g0262031	.	.	HanXRQChr15g0493771	890	814	851	--	--	903	Beta-fructofuranosidase, soluble isoenzyme I
Ssericea11146	HanXRQChr14g0460131	HanXRQChr07g0203661	HanXRQChr09g0262031	.	.	HanXRQChr15g0493771	890	814	851	--	--	903	Beta-fructofuranosidase, soluble isoenzyme I
Ssericea13768	HanXRQChr01g0026351	HanXRQChr07g0197071	HanXRQChr02g0052781	HanXRQChr14g0453141	HanXRQChr11g0347491	.	20	117	25	237	169	--	Beta-glucosidase BoGH3B
Ssericea13918	HanXRQChr01g0026351	HanXRQChr07g0197071	HanXRQChr02g0052781	HanXRQChr14g0453141	HanXRQChr11g0347491	.	20	117	25	237	169	--	Beta-glucosidase BoGH3B
Ssericea17394	HanXRQChr09g0273731	HanXRQChr16g0498391	HanXRQChr02g0034171	HanXRQChr05g0155691	HanXRQChr08g0236411	.	409	513	299	376	397	--	Bidirectional sugar transporter N3
Ssericea17407	HanXRQChr09g0273741	HanXRQChr16g0498381	HanXRQChr02g0034171	HanXRQChr05g0155691	HanXRQChr08g0236531	.	409	513	299	376	397	--	Bidirectional sugar transporter SWEET10
Ssericea18057	HanXRQChr09g0270201	HanXRQChr05g0157241	HanXRQChr16g0502301	HanXRQChr02g0042491	.	.	420	373	504	305	--	--	Biotin carboxyl carrier protein of acetyl-CoA carboxylase 1, chloroplastic
Ssericea11881	HanXRQChr05g0160231	HanXRQChr11g0334631	HanXRQChr13g0409131	.	HanXRQChr03g0077751	.	91	167	198	--	62	--	BTB/POZ domain-containing protein At1g55760
Ssericea20151	HanXRQChr14g0449511	HanXRQChr12g0373211	HanXRQChr14g0441871	.	.	HanXRQChr14g0439301	685	657	687	--	--	678	BTB/POZ domain-containing protein SR1IP1
Ssericea12634	HanXRQChr16g0505441	HanXRQChr10g0305011	HanXRQChr04g0127851	HanXRQChr12g0376231	HanXRQChr03g0073411	.	259	135	76	189	42	--	bZIP transcription factor 11
Ssericea13537	.	HanXRQChr13g0398681	HanXRQChr02g0052911	HanXRQChr14g0453221	.	HanXRQChr07g0196621	--	210	25	237	--	116	Calcium-dependent protein kinase 10
Ssericea13599	HanXRQChr01g0026201	HanXRQChr13g0398681	HanXRQChr02g0052911	HanXRQChr14g0453221	HanXRQChr11g0347711	HanXRQChr07g0196521	20	210	25	237	169	116	Calcium-dependent protein kinase 20
Ssericea19823	HanXRQChr11g0323171	HanXRQChr12g0373101	HanXRQChr12g0376361	HanXRQChr15g0472671	.	.	654	657	667	706	--	--	Calcium-transporting ATPase 2, plasma membrane-type
Ssericea17468	HanXRQChr09g0273341	HanXRQChr16g0498061	HanXRQChr05g0155121	.	HanXRQChr08g0236831	.	409	513	364	--	396	--	CBS domain-containing protein CBSCBSPB1
Ssericea17044	HanXRQChr09g0269411	.	HanXRQChr04g0106491	HanXRQChr16g0501391	HanXRQChr02g0041771	.	408	--	325	514	286	--	Coatomer subunit alpha-1
Ssericea12637	HanXRQChr16g0505731	HanXRQChr10g0307161	HanXRQChr04g0127991	HanXRQChr13g0410301	.	.	259	134	76	208	--	--	Cyclase-associated protein 1
Ssericea8337	HanXRQChr12g0363501	HanXRQChr08g0212351	HanXRQChr16g0529871	.	HanXRQChr17g0567361	.	1134	1119	1195	--	1211	--	Cysteine-rich receptor-like protein kinase 7
Ssericea19581	HanXRQChr14g0450921	HanXRQChr09g0255971	HanXRQChr15g0486881	HanXRQChr07g0198321	.	.	670	587	701	572	--	--	Cytochrome c1 2, heme protein, mitochondrial
Ssericea17537	HanXRQChr09g0272621	HanXRQChr04g0100911	HanXRQChr02g0035481	HanXRQChr05g0156181	HanXRQChr08g0235351	.	409	332	293	383	399	--	Cytochrome P450 71A2
Ssericea17563	HanXRQChr09g0272621	HanXRQChr04g0100911	HanXRQChr02g0035481	HanXRQChr05g0156181	HanXRQChr08g0235351	.	409	332	293	383	399	--	Cytochrome P450 71A3 (Fragment)
Ssericea17564	HanXRQChr09g0272621	HanXRQChr04g0100911	HanXRQChr02g0035461	HanXRQChr05g0156181	HanXRQChr08g0235351	.	409	332	293	383	399	--	Cytochrome P450 71A6 (Fragment)
Ssericea13540	HanXRQChr02g0053281	.	HanXRQChr01g0025791	HanXRQChr11g0347151	HanXRQChr05g0132561	.	30	--	9	175	86	--	Cytochrome P450 97B2, chloroplastic
Ssericea13938	HanXRQChr07g0195291	HanXRQChr14g0454281	.	.	HanXRQChr01g0027371	HanXRQChr11g0350091	110	225	--	--	4	148	Cytokinin riboside 5'-monophosphate phosphoribohydrolase LOG3
Ssericea17174	HanXRQChr10g0302271	HanXRQChr06g0169171	HanXRQChr02g0033331	HanXRQChr04g0097621	.	.	447	393	298	340	--	--	Delta-9 acyl-lipid desaturase 1
Ssericea4003	HanXRQChr04g0110741	HanXRQChr10g0279771	.	HanXRQChr15g0468291	HanXRQChr10g0287331	.	978	1048	--	1092	1057	--	Desumoylating isopeptidase 1
Ssericea13244	HanXRQChr01g0018241	.	HanXRQChr02g0055901	.	HanXRQChr13g0404431	HanXRQChr10g0291121	2	--	36	--	216	126	E3 SUMO-protein ligase SIZ1
Ssericea12982	HanXRQChr07g0186531	HanXRQChr02g0057631	HanXRQChr14g0437121	HanXRQChr17g0555651	.	.	112	32	227	283	--	--	E3 ubiquitin-protein ligase RING1
Ssericea11163	HanXRQChr14g0460971	HanXRQChr08g0221701	HanXRQChr07g0204781	HanXRQChr09g0252401	HanXRQChr05g0144251	HanXRQChr15g0493621	885	841	824	846	804	903	E3 ubiquitin-protein ligase RNFT1
Ssericea13534	.	HanXRQChr14g0453011	HanXRQChr02g0056011	HanXRQChr07g0197421	HanXRQChr13g0404451	.	--	232	36	106	216	--	Elongation factor 1-alpha
Ssericea2119	HanXRQChr17g0535261	.	HanXRQChr13g0415141	HanXRQChr07g0190921	HanXRQChr03g0083561	.	1365	--	1343	1309	1264	--	Endoglucanase 6
Ssericea15333	HanXRQChr12g0354681	HanXRQChr10g0319481	HanXRQChr04g0126161	HanXRQChr09g0238051	.	HanXRQChr06g0178461	480	436	337	412	--	390	Eukaryotic initiation factor 4A-8
Ssericea10894	HanXRQChr07g0201381	HanXRQChr08g0220891	.	HanXRQChr16g0500671	HanXRQChr12g0369581	.	811	827	--	927	869	--	Expansin-A4
Ssericea13511	.	.	HanXRQChr02g0052891	HanXRQChr14g0453271	HanXRQChr11g0347571	HanXRQChr07g0196601	--	--	25	237	169	116	Fasciclin-like arabinogalactan protein 17
Ssericea11070	HanXRQChr14g0459361	HanXRQChr07g0203041	HanXRQChr08g0221961	HanXRQChr17g0560901	.	.	882	813	837	939	--	--	Ferritin-3, chloroplastic
Ssericea15927	HanXRQChr10g0313731	HanXRQChr03g0064861	HanXRQChr09g0244661	HanXRQChr06g0181991	.	.	465	318	405	389	--	--	Formin-like protein 13
Ssericea5416	HanXRQChr16g0530461	.	HanXRQChr14g0441171	HanXRQChr07g0192871	HanXRQChr09g0274611	.	1517	--	1478	1426	1440	--	GATA transcription factor 19
Ssericea12055	HanXRQChr11g0336291	.	HanXRQChr08g0234061	HanXRQChr13g0407771	HanXRQChr03g0077511	.	164	--	122	193	58	--	Glucose-6-phosphate/phosphate translocator 1, chloroplastic
Ssericea5860	HanXRQChr16g0532801	HanXRQChr14g0444781	HanXRQChr07g0191891	HanXRQChr15g0482901	.	.	1516	1485	1423	1509	--	--	Glutamine synthetase cytosolic isozyme 1-1
Ssericea5859	HanXRQChr16g0532801	HanXRQChr14g0444781	HanXRQChr07g0191891	HanXRQChr15g0482901	.	.	1516	1485	1423	1509	--	--	Glutamine synthetase cytosolic isozyme 1-1
Ssericea17950	HanXRQChr16g0500841	.	HanXRQChr10g0313461	.	HanXRQChr04g0096181	HanXRQChr12g0360801	503	--	466	--	341	488	Golgin candidate 5
Ssericea34	HanXRQChr07g0192351	HanXRQChr03g0085261	.	HanXRQChr13g0414361	HanXRQChr06g0166741	.	1532	1530	--	1533	1531	--	Growth-regulating factor 5
Ssericea409	HanXRQChr13g0402771	HanXRQChr11g0353711	HanXRQChr02g0050791	HanXRQChr01g0031071	.	.	1338	1325	1259	1245	--	--	GTP-binding nuclear protein Ran-3
Ssericea16102	HanXRQChr10g0308501	HanXRQChr05g0142101	HanXRQChr12g0365471	.	HanXRQChr09g0244371	.	450	361	472	--	402	--	G-type lectin S-receptor-like serine/threonine-protein kinase At5g24080
Ssericea8235	HanXRQChr08g0212661	HanXRQChr12g0377611	.	HanXRQChr17g0566971	HanXRQChr10g0317181	.	1113	1161	--	1214	1129	--	Heavy metal-associated isoprenylated plant protein 37
Ssericea17409	HanXRQChr09g0273401	HanXRQChr16g0498291	.	HanXRQChr05g0155871	HanXRQChr08g0236461	.	409	513	--	376	397	--	Heavy metal-associated isoprenylated plant protein 7
Ssericea8723	HanXRQChr12g0371661	HanXRQChr08g0208581	HanXRQChr12g0384321	.	HanXRQChr17g0569921	.	1137	1115	1144	--	1212	--	Homeobox protein knotted-1-like 6
Ssericea8722	HanXRQChr12g0371661	HanXRQChr08g0208581	HanXRQChr12g0384321	.	HanXRQChr17g0569921	.	1137	1115	1144	--	1212	--	Homeobox protein knotted-1-like 6
Ssericea17829	HanXRQChr09g0276391	HanXRQChr10g0313121	HanXRQChr04g0095301	HanXRQChr12g0360651	.	.	403	457	335	482	--	--	Inactive protein kinase SELMODRAFT_444075
Ssericea4088	HanXRQChr10g0281001	HanXRQChr09g0254401	HanXRQChr04g0112621	HanXRQChr15g0467861	.	.	1038	1035	994	1088	--	--	Inorganic phosphate transporter 1-4
Ssericea4086	HanXRQChr10g0281001	HanXRQChr09g0254401	HanXRQChr04g0112621	HanXRQChr15g0467861	.	.	1038	1035	994	1088	--	--	Inorganic phosphate transporter 1-4
Ssericea12955	HanXRQChr13g0405341	HanXRQChr02g0057001	HanXRQChr14g0437731	.	HanXRQChr11g0344711	.	200	32	240	--	163	--	IQ domain-containing protein IQM2
Ssericea14884	HanXRQChr04g0121631	HanXRQChr13g0426341	HanXRQChr06g0169881	HanXRQChr03g0093471	.	.	68	202	100	43	--	--	K(+) efflux antiporter 2, chloroplastic
Ssericea12181	HanXRQChr05g0159241	HanXRQChr11g0333041	HanXRQChr03g0076311	HanXRQChr13g0407651	.	.	94	156	49	193	--	--	Kinesin-like protein KIN-14N
Ssericea8289	HanXRQChr12g0363821	HanXRQChr08g0212041	HanXRQChr16g0529721	HanXRQChr17g0566771	.	.	1134	1119	1195	1214	--	--	Kirola
Ssericea3524	HanXRQChr05g0135401	HanXRQChr12g0374191	HanXRQChr02g0033001	.	HanXRQChr07g0197231	.	996	1069	972	--	1018	--	Laccase-17
Ssericea5578	HanXRQChr16g0531761	HanXRQChr09g0257361	HanXRQChr14g0441741	HanXRQChr13g0414561	.	.	1517	1434	1482	1465	--	--	La-related protein 1C
Ssericea8165	HanXRQChr08g0213461	HanXRQChr17g0552021	.	.	HanXRQChr14g0459121	HanXRQChr15g0477481	1113	1225	--	--	1166	1188	LEAF RUST 10 DISEASE-RESISTANCE LOCUS RECEPTOR-LIKE PROTEIN KINASE-like 1.1
Ssericea2021	HanXRQChr06g0165781	HanXRQChr17g0533351	HanXRQChr07g0187031	.	HanXRQChr13g0416491	.	1299	1392	1312	--	1337	--	LIM domain-containing protein WLIM2b
Ssericea4113	HanXRQChr10g0281141	.	HanXRQChr01g0014251	HanXRQChr15g0467991	HanXRQChr11g0336801	.	1038	--	943	1088	1067	--	LOB domain-containing protein 16
Ssericea20020	HanXRQChr14g0430691	HanXRQChr12g0378351	HanXRQChr14g0448301	HanXRQChr15g0489481	HanXRQChr15g0473821	.	675	664	692	716	699	--	LOB domain-containing protein 36
Ssericea20098	HanXRQChr14g0430691	HanXRQChr12g0378351	HanXRQChr14g0448301	HanXRQChr15g0489481	HanXRQChr15g0473821	.	675	664	692	716	699	--	LOB domain-containing protein 36
Ssericea2192	HanXRQChr03g0083681	.	HanXRQChr17g0534321	.	HanXRQChr13g0414991	HanXRQChr13g0415341	1265	--	1372	--	1347	1342	Luminal-binding protein 4
Ssericea19801	HanXRQChr14g0450951	HanXRQChr09g0255941	HanXRQChr15g0474681	HanXRQChr15g0475061	HanXRQChr17g0549591	.	670	587	721	730	762	--	Lysine histidine transporter 1
Ssericea19800	HanXRQChr14g0450951	HanXRQChr09g0255941	HanXRQChr15g0474661	HanXRQChr15g0475081	HanXRQChr17g0549591	.	670	587	721	730	762	--	Lysine histidine transporter 1
Ssericea17869	HanXRQChr09g0276271	HanXRQChr09g0275651	.	HanXRQChr02g0032261	.	HanXRQChr05g0139801	403	423	--	287	--	359	LysM domain receptor-like kinase 3
Ssericea13916	HanXRQChr01g0026351	HanXRQChr07g0197071	HanXRQChr02g0052781	HanXRQChr14g0453131	HanXRQChr11g0347491	.	20	117	25	237	169	--	Lysosomal beta glucosidase
Ssericea14838	HanXRQChr04g0122131	HanXRQChr06g0169281	.	HanXRQChr16g0523531	HanXRQChr12g0358721	.	66	102	--	258	184	--	MADS-box protein SOC1
Ssericea17300	HanXRQChr02g0033991	HanXRQChr09g0274461	HanXRQChr05g0153741	HanXRQChr08g0235881	.	.	285	417	369	401	--	--	Magnesium transporter MRS2-1
Ssericea20227	HanXRQChr09g0264161	HanXRQChr07g0199441	HanXRQChr14g0448731	HanXRQChr17g0546701	.	.	589	577	673	760	--	--	Membrane-anchored ubiquitin-fold protein 1
Ssericea20228	HanXRQChr09g0264161	HanXRQChr15g0488731	HanXRQChr14g0448731	HanXRQChr17g0546701	.	.	589	708	673	760	--	--	Membrane-anchored ubiquitin-fold protein 2
Ssericea20563	HanXRQChr09g0265511	.	HanXRQChr14g0449351	.	HanXRQChr02g0056441	HanXRQChr12g0357421	585	--	681	--	529	661	Mitochondrial outer membrane protein porin of 34 kDa
Ssericea19380	HanXRQChr17g0550801	.	HanXRQChr14g0451331	HanXRQChr07g0198041	HanXRQChr15g0475751	.	753	--	672	572	715	--	Mitochondrial phosphate carrier protein 3, mitochondrial
Ssericea13119	HanXRQChr01g0018261	HanXRQChr14g0452951	.	.	HanXRQChr13g0404411	HanXRQChr10g0291151	2	232	--	--	216	126	MLO-like protein 2
Ssericea13070	HanXRQChr01g0018261	HanXRQChr14g0452951	.	.	HanXRQChr13g0404411	HanXRQChr10g0291151	2	232	--	--	216	126	MLO-like protein 3
Ssericea13117	HanXRQChr01g0018261	HanXRQChr14g0452951	.	.	HanXRQChr13g0404411	HanXRQChr10g0291151	2	232	--	--	216	126	MLO-like protein 6
Ssericea13118	HanXRQChr01g0018261	HanXRQChr14g0452951	.	.	HanXRQChr13g0404411	HanXRQChr10g0291151	2	232	--	--	216	126	MLO-like protein 6
Ssericea8292	HanXRQChr12g0363821	HanXRQChr08g0212041	HanXRQChr16g0529731	HanXRQChr17g0566731	.	.	1134	1119	1195	1214	--	--	MLP-like protein 28
Ssericea8283	HanXRQChr12g0363821	HanXRQChr08g0212041	HanXRQChr16g0529731	HanXRQChr17g0566731	.	.	1134	1119	1195	1214	--	--	MLP-like protein 28
Ssericea8321	HanXRQChr12g0363821	HanXRQChr08g0212041	HanXRQChr16g0529741	HanXRQChr17g0566771	.	.	1134	1119	1195	1214	--	--	MLP-like protein 34
Ssericea8336	HanXRQChr12g0363611	HanXRQChr08g0212561	HanXRQChr16g0529831	.	HanXRQChr17g0567391	.	1134	1119	1195	--	1211	--	Myosin-binding protein 2
Ssericea13552	HanXRQChr01g0026211	.	HanXRQChr02g0052841	HanXRQChr14g0453211	HanXRQChr11g0347701	.	20	--	25	237	169	--	Myosin-binding protein 7
Ssericea20192	HanXRQChr09g0264691	HanXRQChr07g0199371	.	HanXRQChr15g0487841	.	HanXRQChr17g0545991	612	577	--	700	--	751	NAC domain-containing protein 100
Ssericea20564	HanXRQChr09g0265531	HanXRQChr17g0547571	.	HanXRQChr15g0474211	.	HanXRQChr12g0357431	585	755	--	724	--	661	NAC domain-containing protein 2
Ssericea39	HanXRQChr07g0192311	HanXRQChr03g0085281	HanXRQChr17g0534181	HanXRQChr13g0414381	HanXRQChr06g0166721	.	1532	1530	1534	1533	1531	--	NAC domain-containing protein 43
Ssericea11278	HanXRQChr14g0461451	HanXRQChr07g0205871	HanXRQChr15g0486051	HanXRQChr16g0512551	.	.	885	819	904	915	--	--	NAC domain-containing protein 7
Ssericea15411	HanXRQChr12g0355191	HanXRQChr10g0318961	HanXRQChr03g0060931	.	HanXRQChr09g0238471	.	471	436	316	--	406	--	NAC domain-containing protein 75
Ssericea5585	.	HanXRQChr09g0257201	HanXRQChr14g0441671	HanXRQChr13g0414531	HanXRQChr15g0484751	.	--	1434	1482	1465	1505	--	NEP1-interacting protein 2
Ssericea19346	HanXRQChr14g0450601	HanXRQChr09g0256241	.	.	HanXRQChr17g0550051	HanXRQChr15g0486971	670	587	--	--	759	726	Nuclear transport factor 2A
Ssericea17204	HanXRQChr10g0302241	HanXRQChr06g0169171	HanXRQChr02g0033331	HanXRQChr04g0097621	.	.	447	393	298	340	--	--	Palmitoyl-monogalactosyldiacylglycerol delta-7 desaturase, chloroplastic
Ssericea17184	HanXRQChr10g0302271	HanXRQChr06g0169171	HanXRQChr02g0033331	HanXRQChr04g0097631	.	.	447	393	298	340	--	--	Palmitoyl-monogalactosyldiacylglycerol delta-7 desaturase, chloroplastic
Ssericea17183	HanXRQChr10g0302271	HanXRQChr06g0169171	HanXRQChr02g0033331	HanXRQChr04g0097631	.	.	447	393	298	340	--	--	Palmitoyl-monogalactosyldiacylglycerol delta-7 desaturase, chloroplastic
Ssericea17185	HanXRQChr10g0302271	HanXRQChr06g0169171	HanXRQChr02g0033331	HanXRQChr04g0097631	.	.	447	393	298	340	--	--	Palmitoyl-monogalactosyldiacylglycerol delta-7 desaturase, chloroplastic
Ssericea17187	HanXRQChr10g0302241	HanXRQChr06g0169171	HanXRQChr02g0033331	HanXRQChr04g0097631	.	.	447	393	298	340	--	--	Palmitoyl-monogalactosyldiacylglycerol delta-7 desaturase, chloroplastic
Ssericea17188	HanXRQChr10g0302241	HanXRQChr06g0169171	HanXRQChr02g0033331	HanXRQChr04g0097631	.	.	447	393	298	340	--	--	Palmitoyl-monogalactosyldiacylglycerol delta-7 desaturase, chloroplastic
Ssericea17349	HanXRQChr10g0302271	HanXRQChr06g0169171	HanXRQChr02g0033331	HanXRQChr04g0097631	.	.	447	393	298	340	--	--	Palmitoyl-monogalactosyldiacylglycerol delta-7 desaturase, chloroplastic
Ssericea17231	HanXRQChr10g0302271	HanXRQChr06g0169171	HanXRQChr02g0033381	HanXRQChr04g0097631	.	.	447	393	298	340	--	--	Palmitoyl-monogalactosyldiacylglycerol delta-7 desaturase, chloroplastic
Ssericea17234	HanXRQChr10g0302271	HanXRQChr06g0169171	HanXRQChr02g0033331	HanXRQChr04g0097621	.	.	447	393	298	340	--	--	Palmitoyl-monogalactosyldiacylglycerol delta-7 desaturase, chloroplastic
Ssericea17233	HanXRQChr10g0302271	HanXRQChr06g0169171	HanXRQChr02g0033341	HanXRQChr04g0097631	.	.	447	393	298	340	--	--	Palmitoyl-monogalactosyldiacylglycerol delta-7 desaturase, chloroplastic
Ssericea13389	HanXRQChr13g0397261	HanXRQChr01g0024121	.	HanXRQChr11g0346781	HanXRQChr02g0054751	.	194	13	--	154	40	--	Patellin-3
Ssericea20285	.	HanXRQChr17g0547411	HanXRQChr14g0449331	HanXRQChr15g0474181	HanXRQChr02g0056431	.	--	755	681	724	529	--	Pectate lyase
Ssericea20231	.	HanXRQChr17g0547411	HanXRQChr14g0449331	HanXRQChr15g0474181	HanXRQChr02g0056431	.	--	755	681	724	529	--	Pectate lyase
Ssericea11289	HanXRQChr14g0461581	HanXRQChr07g0205951	HanXRQChr15g0486191	.	HanXRQChr13g0420591	.	885	819	904	--	877	--	Pectinesterase 2
Ssericea18344	HanXRQChr10g0311761	HanXRQChr09g0277261	HanXRQChr12g0360081	HanXRQChr04g0094251	HanXRQChr15g0497341	.	449	415	479	330	498	--	Pectinesterase 3
Ssericea18280	HanXRQChr10g0311781	HanXRQChr09g0277261	HanXRQChr12g0360091	HanXRQChr04g0094231	.	.	449	415	479	330	--	--	Pectinesterase/pectinesterase inhibitor U1
Ssericea18279	HanXRQChr10g0311781	HanXRQChr09g0277261	HanXRQChr12g0360071	HanXRQChr04g0094231	.	.	449	415	479	330	--	--	Pectinesterase/pectinesterase inhibitor U1
Ssericea13410	HanXRQChr13g0397841	HanXRQChr01g0024761	HanXRQChr14g0438131	.	HanXRQChr03g0090491	.	194	18	234	--	46	--	Pentatricopeptide repeat-containing protein At3g13880
Ssericea13795	HanXRQChr07g0195401	HanXRQChr14g0454551	HanXRQChr13g0400161	HanXRQChr02g0052221	.	.	110	225	221	34	--	--	Phenylalanine ammonia-lyase 1
Ssericea13804	HanXRQChr07g0195401	HanXRQChr14g0454551	HanXRQChr13g0400161	HanXRQChr02g0052221	.	.	110	225	221	34	--	--	Phenylalanine ammonia-lyase 1
Ssericea13803	HanXRQChr07g0195401	HanXRQChr14g0454551	HanXRQChr13g0400161	HanXRQChr02g0052221	.	.	110	225	221	34	--	--	Phenylalanine ammonia-lyase
Ssericea13819	HanXRQChr07g0195401	HanXRQChr14g0454551	HanXRQChr13g0400161	HanXRQChr02g0052221	.	.	110	225	221	34	--	--	Phenylalanine ammonia-lyase
Ssericea20184	HanXRQChr09g0264231	HanXRQChr07g0199281	HanXRQChr14g0448541	HanXRQChr15g0487821	.	.	589	577	673	700	--	--	Phosphate transporter PHO1 homolog 3
Ssericea12695	HanXRQChr16g0505451	HanXRQChr10g0305031	.	HanXRQChr12g0376211	HanXRQChr03g0073371	.	259	135	--	189	42	--	Phosphatidylinositol/phosphatidylcholine transfer protein SFH12
Ssericea12692	HanXRQChr16g0505451	HanXRQChr10g0305021	.	HanXRQChr12g0376211	HanXRQChr03g0073381	.	259	135	--	189	42	--	Phosphatidylinositol/phosphatidylcholine transfer protein SFH6
Ssericea21553	HanXRQChr05g0163011	HanXRQChr10g0278251	HanXRQChr02g0045661	HanXRQChr05g0149611	.	.	554	629	526	563	--	--	Phospho-2-dehydro-3-deoxyheptonate aldolase 2, chloroplastic
Ssericea12167	HanXRQChr14g0442731	HanXRQChr10g0304891	HanXRQChr03g0079131	.	HanXRQChr13g0388931	.	236	131	59	--	215	--	Phosphoenolpyruvate carboxylase 2
Ssericea11043	HanXRQChr14g0459741	HanXRQChr07g0202831	HanXRQChr08g0221861	HanXRQChr12g0370441	.	.	882	813	837	865	--	--	Phosphoinositide phospholipase C 2
Ssericea11040	HanXRQChr14g0459741	HanXRQChr07g0202841	HanXRQChr08g0222311	HanXRQChr12g0370451	.	.	882	813	837	865	--	--	Phosphoinositide phospholipase C 6
Ssericea14998	.	HanXRQChr06g0169321	HanXRQChr03g0093601	HanXRQChr16g0523551	HanXRQChr12g0358741	.	--	102	48	258	184	--	Phospholipase D beta 1
Ssericea20036	HanXRQChr07g0188021	HanXRQChr15g0490741	HanXRQChr14g0449031	HanXRQChr09g0263621	.	.	571	705	679	595	--	--	PI-PLC X domain-containing protein At5g67130
Ssericea16134	HanXRQChr10g0308521	HanXRQChr05g0142281	.	HanXRQChr12g0358351	.	HanXRQChr06g0179401	450	361	--	481	--	394	Plasma membrane ATPase 4
Ssericea8753	HanXRQChr12g0371561	HanXRQChr08g0208661	HanXRQChr17g0539431	.	.	HanXRQChr14g0446811	1137	1115	1210	--	--	1169	Polygalacturonase At1g48100
Ssericea8752	HanXRQChr12g0371561	HanXRQChr08g0208671	HanXRQChr17g0539421	.	.	HanXRQChr14g0446811	1137	1115	1210	--	--	1169	Polygalacturonase
Ssericea11157	HanXRQChr14g0460391	HanXRQChr07g0203611	HanXRQChr08g0222591	HanXRQChr17g0560761	.	.	890	814	840	939	--	--	Potassium transporter 2
Ssericea12941	HanXRQChr01g0021711	HanXRQChr11g0341481	HanXRQChr14g0436931	HanXRQChr02g0058341	.	.	3	146	235	28	--	--	Probable aldo-keto reductase 2
Ssericea13220	HanXRQChr01g0021711	HanXRQChr11g0341471	HanXRQChr14g0436921	HanXRQChr02g0058341	.	.	3	146	235	28	--	--	Probable aldo-keto reductase 3
Ssericea11869	.	HanXRQChr11g0334521	HanXRQChr13g0409221	HanXRQChr08g0232921	HanXRQChr03g0077711	.	--	167	198	118	62	--	Probable amino acid permease 7
Ssericea11868	.	HanXRQChr11g0334541	HanXRQChr13g0409221	HanXRQChr08g0232921	HanXRQChr03g0077711	.	--	167	198	118	62	--	Probable amino acid permease 7
Ssericea11867	.	HanXRQChr11g0334541	HanXRQChr13g0409221	HanXRQChr08g0232921	HanXRQChr03g0077711	.	--	167	198	118	62	--	Probable amino acid permease 7
Ssericea12044	HanXRQChr05g0159211	HanXRQChr11g0333061	HanXRQChr08g0234091	HanXRQChr13g0407661	.	.	94	156	122	193	--	--	Probable galacturonosyltransferase 12
Ssericea20137	HanXRQChr17g0551821	HanXRQChr07g0199431	HanXRQChr14g0448741	HanXRQChr17g0546691	.	.	763	577	673	760	--	--	Probable galacturonosyltransferase 13
Ssericea20226	HanXRQChr17g0551821	HanXRQChr07g0199431	HanXRQChr14g0448741	HanXRQChr17g0546691	.	.	763	577	673	760	--	--	Probable galacturonosyltransferase 14
Ssericea13171	HanXRQChr01g0019561	HanXRQChr14g0452531	.	HanXRQChr13g0396241	HanXRQChr02g0055461	.	19	232	--	204	29	--	Probable glucuronoxylan glucuronosyltransferase IRX7
Ssericea4028	HanXRQChr13g0408951	.	HanXRQChr01g0014801	HanXRQChr04g0107721	HanXRQChr10g0287191	.	1079	--	942	986	1057	--	Probable indole-3-pyruvate monooxygenase YUCCA5
Ssericea1140	HanXRQChr13g0411971	HanXRQChr03g0081211	HanXRQChr17g0539211	HanXRQChr12g0384031	.	.	1332	1270	1381	1327	--	--	Probable methyltransferase PMT21
Ssericea3986	HanXRQChr13g0409121	HanXRQChr10g0279921	.	HanXRQChr15g0468351	HanXRQChr10g0287261	.	1079	1048	--	1092	1057	--	Probable pectate lyase 8
Ssericea11277	HanXRQChr14g0461571	HanXRQChr07g0205861	HanXRQChr15g0486191	.	HanXRQChr13g0420591	.	885	819	904	--	877	--	Probable pectinesterase/pectinesterase inhibitor 33
Ssericea5590	HanXRQChr16g0531691	HanXRQChr09g0257251	.	HanXRQChr13g0414541	HanXRQChr15g0484771	.	1517	1434	--	1465	1505	--	Probable protein phosphatase 2C 60
Ssericea10903	HanXRQChr14g0458041	HanXRQChr08g0220761	HanXRQChr02g0049181	HanXRQChr16g0500701	HanXRQChr12g0369601	.	887	827	782	927	869	--	Probable serine/threonine-protein kinase PBL10
Ssericea10907	HanXRQChr14g0458041	HanXRQChr08g0220761	HanXRQChr02g0049171	HanXRQChr16g0500701	HanXRQChr12g0369601	.	887	827	782	927	869	--	Probable serine/threonine-protein kinase PBL11
Ssericea4653	HanXRQChr14g0427641	HanXRQChr06g0184131	HanXRQChr08g0216461	HanXRQChr12g0366481	.	.	1484	1420	1429	1459	--	--	Probable serine/threonine-protein kinase PBL21
Ssericea4659	HanXRQChr14g0427641	HanXRQChr06g0184131	HanXRQChr08g0216471	HanXRQChr12g0366511	.	.	1484	1420	1429	1459	--	--	Probable serine/threonine-protein kinase PIX13
Ssericea16082	HanXRQChr10g0309021	HanXRQChr05g0142161	.	HanXRQChr12g0358401	HanXRQChr09g0244461	.	442	361	--	481	402	--	Probable WRKY transcription factor 11
Ssericea4134	HanXRQChr10g0281391	HanXRQChr04g0113641	HanXRQChr01g0005301	HanXRQChr15g0468081	.	.	1038	984	953	1088	--	--	Probable WRKY transcription factor 21
Ssericea3842	HanXRQChr08g0231551	HanXRQChr01g0014161	HanXRQChr01g0025131	.	.	HanXRQChr07g0190591	1023	941	955	--	--	1017	Probably inactive leucine-rich repeat receptor-like protein kinase At5g48380
Ssericea19555	.	HanXRQChr09g0255581	HanXRQChr15g0487041	HanXRQChr15g0475131	HanXRQChr17g0549571	.	--	587	701	730	762	--	Prohibitin-3, mitochondrial
Ssericea4497	HanXRQChr06g0168081	HanXRQChr15g0465111	HanXRQChr04g0106261	HanXRQChr10g0284821	.	.	1013	1082	983	1047	--	--	Protein AGENET DOMAIN (AGD)-CONTAINING P1
Ssericea16190	HanXRQChr10g0308851	HanXRQChr03g0065501	HanXRQChr09g0245431	.	HanXRQChr05g0141071	.	442	313	421	--	353	--	Protein CHLOROPLAST IMPORT APPARATUS 2
Ssericea18646	HanXRQChr03g0066941	HanXRQChr16g0514001	HanXRQChr10g0295841	HanXRQChr09g0249611	.	.	542	734	617	611	--	--	Protein LNK1
Ssericea20066	HanXRQChr16g0522171	HanXRQChr15g0488921	HanXRQChr17g0546021	.	HanXRQChr14g0449791	.	749	708	757	--	674	--	Protein LONGIFOLIA 1
Ssericea4171	HanXRQChr10g0282171	HanXRQChr15g0466901	HanXRQChr01g0006931	.	HanXRQChr06g0177881	.	1051	1094	966	--	1008	--	Protein LONGIFOLIA 1
Ssericea4650	HanXRQChr14g0427451	HanXRQChr06g0184111	HanXRQChr08g0216451	HanXRQChr12g0366471	.	.	1484	1420	1429	1459	--	--	Protein NLP4
Ssericea17923	HanXRQChr16g0501131	.	HanXRQChr10g0313491	HanXRQChr02g0032321	HanXRQChr04g0096191	.	503	--	466	287	341	--	Protein NRT1/ PTR FAMILY 1.2
Ssericea17910	HanXRQChr16g0501131	.	HanXRQChr10g0313481	HanXRQChr02g0032321	HanXRQChr04g0096191	.	503	--	466	287	341	--	Protein NRT1/ PTR FAMILY 1.2
Ssericea7915	HanXRQChr08g0224831	.	HanXRQChr17g0566111	HanXRQChr16g0527291	HanXRQChr15g0471771	.	1121	--	1232	1193	1189	--	Protein OBERON 3
Ssericea15578	HanXRQChr10g0317441	HanXRQChr12g0355881	HanXRQChr03g0062141	HanXRQChr06g0180051	.	.	443	476	312	388	--	--	Protein PGR
Ssericea8312	HanXRQChr12g0363441	HanXRQChr08g0212381	HanXRQChr12g0377751	HanXRQChr17g0566871	.	.	1134	1119	1152	1214	--	--	Protein PLANT CADMIUM RESISTANCE 2
Ssericea8313	HanXRQChr12g0363441	HanXRQChr08g0212381	HanXRQChr12g0377751	HanXRQChr17g0566871	.	.	1134	1119	1152	1214	--	--	Protein PLANT CADMIUM RESISTANCE 2
Ssericea8323	HanXRQChr12g0363421	HanXRQChr08g0212391	HanXRQChr12g0377751	HanXRQChr17g0566871	.	.	1134	1119	1152	1214	--	--	Protein PLANT CADMIUM RESISTANCE 2
Ssericea8317	HanXRQChr12g0363441	HanXRQChr08g0212381	HanXRQChr12g0377751	HanXRQChr17g0566871	.	.	1134	1119	1152	1214	--	--	Protein PLANT CADMIUM RESISTANCE 3
Ssericea8468	HanXRQChr12g0363441	HanXRQChr08g0212381	HanXRQChr12g0377751	HanXRQChr17g0566871	.	.	1134	1119	1152	1214	--	--	Protein PLANT CADMIUM RESISTANCE 3
Ssericea12332	HanXRQChr12g0364241	HanXRQChr11g0328521	HanXRQChr10g0302771	HanXRQChr15g0494631	.	.	182	162	129	248	--	--	Protein SPA1-RELATED 3
Ssericea18217	HanXRQChr10g0311841	HanXRQChr09g0277101	HanXRQChr12g0360241	HanXRQChr04g0094401	HanXRQChr15g0497141	.	449	415	479	330	498	--	Protein TIFY 10A
Ssericea8352	HanXRQChr12g0363391	HanXRQChr08g0212431	HanXRQChr12g0377791	.	HanXRQChr17g0567341	.	1134	1119	1152	--	1211	--	Protein TIFY 6B
Ssericea12456	HanXRQChr11g0331151	HanXRQChr10g0305581	HanXRQChr15g0495391	HanXRQChr13g0389701	.	.	171	130	252	195	--	--	Protein trichome birefringence-like 42
Ssericea13246	HanXRQChr01g0019611	.	HanXRQChr11g0345951	HanXRQChr13g0396271	HanXRQChr02g0055531	.	19	--	177	204	29	--	Protein UPSTREAM OF FLC
Ssericea16832	HanXRQChr05g0150901	HanXRQChr09g0267631	HanXRQChr04g0103521	HanXRQChr02g0039441	HanXRQChr14g0439561	.	354	404	324	303	495	--	Protein WEAK CHLOROPLAST MOVEMENT UNDER BLUE LIGHT 1
Ssericea13538	HanXRQChr01g0026131	HanXRQChr13g0398691	HanXRQChr02g0052901	HanXRQChr14g0453281	.	HanXRQChr07g0196611	20	210	25	237	--	116	Protein WVD2-like 4
Ssericea12563	HanXRQChr16g0505111	HanXRQChr03g0069401	HanXRQChr04g0127761	HanXRQChr10g0306961	.	.	268	47	76	127	--	--	Purple acid phosphatase 2
Ssericea12562	HanXRQChr16g0505111	HanXRQChr03g0069401	HanXRQChr04g0127761	HanXRQChr10g0306961	.	.	268	47	76	127	--	--	Purple acid phosphatase 2
Ssericea12535	HanXRQChr16g0505111	HanXRQChr03g0069401	HanXRQChr04g0127761	HanXRQChr10g0306961	.	.	268	47	76	127	--	--	Purple acid phosphatase
Ssericea11242	HanXRQChr14g0461211	HanXRQChr08g0222711	HanXRQChr07g0205481	HanXRQChr04g0111891	.	.	885	836	823	797	--	--	Putative kinase-like protein TMKL1
Ssericea5558	HanXRQChr16g0531521	HanXRQChr09g0256811	HanXRQChr14g0441781	HanXRQChr13g0414581	HanXRQChr15g0483881	.	1517	1439	1482	1465	1510	--	Rac-like GTP-binding protein RHO1
Ssericea10956	HanXRQChr07g0201791	HanXRQChr08g0221281	.	HanXRQChr14g0458401	HanXRQChr12g0369471	.	811	827	--	891	869	--	Ras-related protein Rab2BV
Ssericea14932	HanXRQChr15g0481341	HanXRQChr04g0116921	HanXRQChr16g0518561	HanXRQChr17g0561761	.	.	249	79	260	275	--	--	Ras-related protein RABA1f
Ssericea12556	HanXRQChr11g0329871	HanXRQChr09g0257461	HanXRQChr04g0126311	HanXRQChr13g0389841	.	.	151	123	64	195	--	--	Ras-related protein RABB1c
Ssericea10906	HanXRQChr14g0458041	HanXRQChr08g0220761	HanXRQChr02g0049181	HanXRQChr16g0500701	HanXRQChr12g0369601	.	887	827	782	927	869	--	Receptor-like cytoplasmic kinase 176
Ssericea17821	HanXRQChr09g0276471	HanXRQChr10g0312961	HanXRQChr04g0095261	.	.	HanXRQChr05g0140161	403	457	335	--	--	359	Receptor-like serine/threonine-protein kinase ALE2
Ssericea8567	.	.	HanXRQChr17g0570361	HanXRQChr03g0092761	HanXRQChr07g0191981	HanXRQChr15g0478131	--	--	1240	1102	1111	1177	Receptor-like serine/threonine-protein kinase At3g01300
Ssericea10919	HanXRQChr07g0201601	.	HanXRQChr10g0312801	HanXRQChr15g0496591	.	HanXRQChr09g0250121	811	--	854	899	--	849	Ribulose bisphosphate carboxylase/oxygenase activase 1, chloroplastic
Ssericea1929	HanXRQChr06g0165801	HanXRQChr17g0533691	HanXRQChr07g0187021	HanXRQChr07g0189811	.	.	1299	1377	1312	1310	--	--	Serine racemase
Ssericea17837	HanXRQChr09g0276351	HanXRQChr10g0313131	HanXRQChr04g0095761	HanXRQChr12g0360731	HanXRQChr02g0031521	HanXRQChr05g0139961	403	457	331	482	288	359	Serine/threonine protein phosphatase 2A 55 kDa regulatory subunit B beta isoform
Ssericea17317	HanXRQChr05g0157531	.	HanXRQChr02g0033731	HanXRQChr08g0235901	HanXRQChr04g0099991	.	357	--	290	401	326	--	Serine/threonine-protein kinase fray2
Ssericea19740	HanXRQChr09g0266111	HanXRQChr07g0198781	.	HanXRQChr14g0450351	HanXRQChr15g0475051	.	592	578	--	676	732	--	Serine/threonine-protein kinase fray2
Ssericea13824	.	HanXRQChr14g0454521	HanXRQChr13g0399921	HanXRQChr02g0052201	HanXRQChr01g0027601	HanXRQChr11g0350341	--	225	221	34	4	148	Serine/threonine-protein kinase PCRK1
Ssericea13857	.	HanXRQChr14g0454521	HanXRQChr13g0399911	HanXRQChr02g0052191	HanXRQChr01g0027591	HanXRQChr11g0350341	--	225	221	34	4	148	Serine/threonine-protein kinase PCRK1
Ssericea14205	.	HanXRQChr14g0454521	HanXRQChr13g0399921	HanXRQChr02g0052201	HanXRQChr01g0027601	HanXRQChr11g0350341	--	225	221	34	4	148	Serine/threonine-protein kinase PCRK1
Ssericea13855	.	HanXRQChr14g0454521	HanXRQChr13g0399921	HanXRQChr02g0052201	HanXRQChr01g0027591	HanXRQChr11g0350341	--	225	221	34	4	148	Serine/threonine-protein kinase PCRK2
Ssericea13858	.	HanXRQChr14g0454521	HanXRQChr13g0399921	HanXRQChr02g0052201	HanXRQChr01g0027591	HanXRQChr11g0350341	--	225	221	34	4	148	Serine/threonine-protein kinase PCRK2
Ssericea16197	HanXRQChr10g0309451	HanXRQChr03g0067081	HanXRQChr12g0358531	HanXRQChr09g0261971	.	.	446	314	484	418	--	--	Serine/threonine-protein kinase STY13
Ssericea2054	HanXRQChr06g0165901	HanXRQChr17g0533601	HanXRQChr13g0394571	HanXRQChr13g0416341	HanXRQChr03g0086811	.	1292	1375	1344	1335	1277	--	Short-chain dehydrogenase TIC 32, chloroplastic
Ssericea2110	HanXRQChr06g0165901	HanXRQChr17g0533611	HanXRQChr13g0394541	HanXRQChr13g0416341	HanXRQChr03g0086791	.	1292	1375	1344	1335	1277	--	Short-chain dehydrogenase TIC 32, chloroplastic
Ssericea2111	HanXRQChr06g0165901	HanXRQChr17g0533591	HanXRQChr13g0394541	HanXRQChr13g0416341	HanXRQChr03g0086841	.	1292	1375	1344	1335	1277	--	Short-chain dehydrogenase TIC 32, chloroplastic
Ssericea1394	HanXRQChr07g0188651	.	HanXRQChr06g0164631	HanXRQChr02g0046241	HanXRQChr17g0550431	.	1311	--	1295	1256	1389	--	SNARE-interacting protein KEULE
Ssericea8619	HanXRQChr12g0371451	HanXRQChr08g0208841	HanXRQChr17g0570251	HanXRQChr12g0383441	.	.	1137	1115	1240	1136	--	--	Spermidine synthase 1
Ssericea10913	HanXRQChr07g0201401	HanXRQChr08g0220911	.	HanXRQChr16g0500651	HanXRQChr12g0369571	HanXRQChr09g0249961	811	827	--	927	869	849	Telomere repeat-binding protein 4
Ssericea17228	HanXRQChr16g0500261	HanXRQChr09g0274801	HanXRQChr02g0034851	HanXRQChr04g0098071	.	.	500	417	296	340	--	--	Topless-related protein 1
Ssericea3448	HanXRQChr06g0175941	HanXRQChr05g0134191	HanXRQChr08g0228271	HanXRQChr04g0106881	.	.	1004	1000	1022	992	--	--	Transcription factor MYB48
Ssericea20171	.	HanXRQChr17g0547671	HanXRQChr14g0449871	HanXRQChr15g0474071	HanXRQChr02g0056351	HanXRQChr15g0487871	--	755	689	724	529	719	Transcription factor PRE1
Ssericea17845	HanXRQChr09g0276441	.	HanXRQChr04g0095281	HanXRQChr12g0360571	.	HanXRQChr05g0139931	403	--	335	482	--	359	Transmembrane 9 superfamily member 7
Ssericea8471	HanXRQChr08g0210641	HanXRQChr12g0379081	.	HanXRQChr17g0545361	HanXRQChr17g0570871	.	1112	1133	--	1204	1222	--	Transmembrane emp24 domain-containing protein p24delta9
Ssericea12922	HanXRQChr13g0405811	HanXRQChr02g0057301	.	HanXRQChr01g0021351	HanXRQChr11g0344691	.	224	32	--	12	163	--	Tubulin alpha-3 chain
Ssericea10784	HanXRQChr14g0460851	HanXRQChr08g0219331	HanXRQChr07g0200931	.	HanXRQChr12g0370381	.	893	827	816	--	868	--	Two-component response regulator-like PRR37
Ssericea20780	.	HanXRQChr17g0547441	.	HanXRQChr15g0474161	HanXRQChr02g0056391	HanXRQChr15g0487811	--	755	--	724	529	719	Ubiquitin-conjugating enzyme E2 2
Ssericea20073	HanXRQChr14g0449581	HanXRQChr12g0373301	.	.	HanXRQChr11g0322511	HanXRQChr14g0439231	685	657	--	--	650	678	U-box domain-containing protein 4
Ssericea2107	HanXRQChr17g0534881	.	HanXRQChr13g0415371	HanXRQChr07g0190831	HanXRQChr03g0083401	.	1365	--	1343	1309	1264	--	UDP-glucose 4-epimerase GEPI48
Ssericea10970	HanXRQChr07g0201951	HanXRQChr08g0221381	HanXRQChr09g0246911	HanXRQChr14g0458531	HanXRQChr15g0496161	.	811	827	850	891	908	--	UDP-glycosyltransferase 76B1
Ssericea10966	HanXRQChr07g0201941	HanXRQChr08g0221381	HanXRQChr09g0246911	HanXRQChr14g0458651	HanXRQChr15g0496361	.	811	827	850	891	908	--	UDP-glycosyltransferase 76B1
Ssericea10969	HanXRQChr07g0201971	HanXRQChr08g0221381	HanXRQChr09g0246911	HanXRQChr14g0458581	HanXRQChr15g0496161	.	811	827	850	891	908	--	UDP-glycosyltransferase 76C2
Ssericea10963	HanXRQChr07g0201941	.	HanXRQChr09g0246911	HanXRQChr14g0458621	HanXRQChr15g0496341	.	811	--	850	891	908	--	UDP-glycosyltransferase 76G1
Ssericea10972	HanXRQChr07g0201971	.	HanXRQChr09g0246911	HanXRQChr14g0458581	HanXRQChr15g0496161	.	811	--	850	891	908	--	UDP-glycosyltransferase 76G1
Ssericea10971	HanXRQChr07g0201971	.	HanXRQChr09g0246911	HanXRQChr14g0458581	HanXRQChr15g0496341	.	811	--	850	891	908	--	UDP-glycosyltransferase 76G1
Ssericea20112	HanXRQChr17g0551741	HanXRQChr15g0488801	HanXRQChr17g0546111	HanXRQChr17g0546631	.	.	763	708	757	760	--	--	UDP-glycosyltransferase 83A1
Ssericea20209	HanXRQChr17g0551741	HanXRQChr15g0488781	HanXRQChr17g0546111	HanXRQChr17g0546581	.	.	763	708	757	760	--	--	UDP-glycosyltransferase 83A1
Ssericea20352	HanXRQChr17g0551741	HanXRQChr15g0488781	HanXRQChr17g0546111	HanXRQChr17g0546641	.	.	763	708	757	760	--	--	UDP-glycosyltransferase 83A1
Ssericea20353	HanXRQChr17g0551741	HanXRQChr15g0488791	HanXRQChr17g0546111	HanXRQChr17g0546631	HanXRQChr15g0473041	.	763	708	757	760	709	--	UDP-glycosyltransferase 85A1
Ssericea20113	HanXRQChr17g0551721	HanXRQChr15g0488831	HanXRQChr17g0546111	HanXRQChr17g0546641	.	.	763	708	757	760	--	--	UDP-glycosyltransferase 85A4
Ssericea15693	HanXRQChr09g0241561	HanXRQChr10g0315691	.	HanXRQChr12g0356711	HanXRQChr06g0180361	.	429	454	--	478	386	--	Umecyanin
Ssericea8848	.	.	HanXRQChr17g0540181	HanXRQChr12g0385921	HanXRQChr17g0569151	HanXRQChr06g0174971	--	--	1203	1158	1227	1105	Uncharacterized membrane protein YuiD
Ssericea8208	HanXRQChr08g0213181	HanXRQChr15g0477761	HanXRQChr17g0553111	HanXRQChr17g0567111	.	.	1113	1183	1228	1214	--	--	Uncharacterized PKHD-type hydroxylase At1g22950
Ssericea12306	HanXRQChr17g0548841	HanXRQChr10g0304871	HanXRQChr03g0079191	.	HanXRQChr13g0388911	.	284	131	59	--	215	--	Uncharacterized protein At2g24330
Ssericea19312	HanXRQChr17g0551581	HanXRQChr09g0256411	HanXRQChr14g0451281	.	HanXRQChr15g0475821	.	752	587	672	--	715	--	Uncharacterized protein At2g33490
Ssericea19352	HanXRQChr14g0450671	HanXRQChr09g0256151	HanXRQChr15g0474921	HanXRQChr07g0198291	HanXRQChr17g0550131	HanXRQChr15g0486931	670	587	721	572	759	726	Uncharacterized protein At3g27210
Ssericea3960	HanXRQChr04g0110701	HanXRQChr10g0279991	HanXRQChr01g0014661	HanXRQChr15g0468321	HanXRQChr10g0287301	.	978	1048	942	1092	1057	--	Vesicle-associated membrane protein 725
Ssericea16092	HanXRQChr10g0309051	HanXRQChr05g0142201	.	HanXRQChr12g0358391	HanXRQChr09g0244421	HanXRQChr06g0179361	442	361	--	481	402	394	Villin-4
Ssericea16118	HanXRQChr10g0309051	HanXRQChr05g0142201	.	HanXRQChr12g0358391	HanXRQChr09g0244421	HanXRQChr06g0179361	442	361	--	481	402	394	Villin-4
Ssericea12336	HanXRQChr11g0329481	HanXRQChr09g0257381	HanXRQChr04g0126381	HanXRQChr13g0389911	HanXRQChr10g0306781	.	151	123	64	195	139	--	Zinc finger protein CONSTANS-LIKE 10
Ssericea13052	HanXRQChr01g0018281	HanXRQChr14g0452961	HanXRQChr02g0055651	.	.	HanXRQChr10g0291161	2	232	36	--	--	126	Zinc finger protein JACKDAW
