# Supplementary material for: Comparative genomics reveals a unique nitrogen-carbon balance system in Asteraceae
Source: Nat Commun. 2023 Jul 20;14:4334. doi: 10.1038/s41467-023-40002-9 (PMC10359422; doi:10.1038/s41467-023-40002-9)
Supplement: Supplementary file 9 — Supplementary Data 6 [file 41467_2023_40002_MOESM9_ESM.xls]

## Sheet: Supplementary Data 6
Supplementary Data 6. Statistics of the LTR retrotransposons identified in the surveied genomes
Species	Length occupied (nt)	Percentage of sequence (%)	Genome assembly size (nt)	LTR Assembly Index	Numbers of LTRs	Numbers of intact LTRs	Numbers of truncated LTRs	Numbers of solo LTRs
Lactuca sativa var. augustana	2086817471	79.3	2620626119	18.13	3384040	36018	3021203	326819
Helianthus annuus	2159539740	71.32	3027963057	0	2164558	4961	1857222	302375
Cynara cardunculus var. scolymus	323132179	44.56	725197765	4.31	740330	781	683136	56413
Chrysanthemum nankingense	1767612152	69.94	2527345456	11.55	2707962	12886	2415924	279152
Artemisa annua	963110406	53.72	1792856094	0	2318351	5746	2162278	150327
Daucus carota	115490537	27.4	421502825	3.5	201498	1107	189136	11255
Actinidia chinensis	162504774	25.8	631450069	8.92	481269	935	459394	20940
Coffea arabica	192468304	33.77	569911005	5.08	319314	1263	299011	19040
Mimulus guttatus	113106570	36.17	312749872	8.2	267114	2080	249457	15577
Olea europaea	499734033	43.81	1142316613	4.9	990043	2361	932443	55239
Solanum lycopersicum	323468123	39.06	828076956	8.94	331475	1525	299055	30895
Capsicum annuum	1359447627	46.3	2935884163	7.42	2541913	3378	2373974	164561
Oryza sativa	104644152	27.94	374471240	20.7	156361	2088	137315	16958
Fragaria vesca	27938346	13.2	211673467	8.04	45561	377	40493	4691
Vitis vinifera	148488491	30.54	486198630	14.17	200951	1930	176923	22098
Solanum tuberosum	290299649	37.55	773029432	7.31	629769	741	429116	36935
Gossypium hirsutum	1427806249	61.94	2305241538	7.11	1649545	6946	1479622	162977
Hordeum vulgare	3707176649	77.55	4833791107	1.51	4030176	15597	3353504	661075
Zea mays	1268289704	58.82	2156187326	1.34	1296835	4870	1135258	156707
Scaevola taccada	783325144	67.61	1180196255	12.01	748457	5400	610261	132796
Taraxacum kok-saghyz Rodin	836056620	66.38	1277495208	1.57	1094143	8572	967737	117834
Mikania micrantha	1303650633	73.47	1790643622	17.06	1699075	22167	1504372	172536
Ananas comosus	147799264	39.06	381905120	8.38	272173	559	251261	20912
Amborella trichopoda	169107542	23.94	706332648	--	237179	--	--	--
Selaginella moellendorffii	62796160	29.51	212761159	14.58	81632	864	66209	14559
Spirodela polyrhiza	14100594	9.71	145199413	8.88	12971	89	11367	1515
Brassica rapa FPsc	17047720	5.41	315053614	10.7	25255	250	22957	2048
Liriodendron chinense	226798918	60.78	373142085	16	372217	2611	340717	28889
Populus trichocarpa	84351686	21.51	392162179	15.87	177792	1648	166504	9640
Citrus sinensis	46565317	14.59	319231331	6.79	49679	133	42514	7032
