# Supplementary material for: Comparative genomics reveals a unique nitrogen-carbon balance system in Asteraceae
Source: Nat Commun. 2023 Jul 20;14:4334. doi: 10.1038/s41467-023-40002-9 (PMC10359422; doi:10.1038/s41467-023-40002-9)
Supplement: Supplementary file 10 — Supplementary Data 7 [file 41467_2023_40002_MOESM10_ESM.xls]

## Sheet: Supplementary Data 7
Supplementary Data 7. Statistics of the enriched InterPro entries associated with repetitive DNA elements in the Asteraceae species
InterPro Entries	Asteraceae Count	Asteraceae P-value	A.annua Count	A.annua P-value	C.nankingense Count	C.nankingense P-value	C.cardunculus Count	C.cardunculus P-value	H.annuus Count	H.annuus P-value	L.sativa Count	L.sativa P-value	Taraxacum P-value	Taraxacum P-value	M.micrantha Count	M.micrantha P-value	Descirptions
IPR000477	1701	0	121	0.9774	0	1	122	6.40621e-06	223	1.76704e-17	19	1	186	1.36553e-16	1030	0	Reverse transcriptase domain
IPR001584	1933	0	115	1	0	1	22	1	260	3.98975e-29	17	1	13	1	1506	0	Integrase, catalytic core
IPR004312	69	3.10191e-28	1	0.985422	0	1	0	0.928151	6	0.424576	0	0.957482	22	4.06263e-12	40	1.899e-32	Arabidopsis retrotransposon Orf1
IPR005162	2169	8.06429e-300	500	5.23706e-68	19	1	233	1.40923e-23	172	0.759807	15	1	581	2.76811e-181	649	4.1819e-206	Retrotransposon gag domain
IPR013103	1173	4.24157e-280	112	0.390882	0	1	39	0.916536	190	2.73222e-26	10	1	42	1	780	0	Reverse transcriptase, RNA-dependent DNA polymerase
IPR026960	2226	0	722	2.05218e-257	6	1	82	0.586748	72	1	87	0.747402	1178	0	79	1	Reverse transcriptase zinc-binding domain
IPR029472	258	7.21626e-49	127	4.22653e-57	0	1	21	0.237034	43	4.41931e-05	7	0.974182	30	0.0121477	30	0.0409978	Retrotransposon Copia-like, N-terminal
IPR041373	958	1.39165e-299	102	0.00266117	0	1	18	1	116	1.26537e-10	10	1	4	1	708	0	Reverse transcriptase, RNase H-like domain
IPR041577	546	1.4238e-102	54	0.599263	0	1	42	0.151764	27	0.999984	5	1	5	1	413	0	Reverse transcriptase/retrotransposon-derived protein, RNase H-like domain
IPR041588	1135	2.06554e-276	37	1	0	1	26	1	126	1.70344e-06	9	1	11	1	926	0	Integrase zinc-binding domain
IPR004242	86	1.86921e-09	3	1	0	1	14	0.0631914	14	0.328001	2	0.946642	0	1	53	7.99504e-30	Transposon, En/Spm-like
IPR004252	491	0.000937196	128	0.000160732	97	0.203092	14	1	55	0.989227	11	1	82	0.0196002	104	2.71007e-05	Probable transposase, Ptta/En/Spm, plant
IPR004332	255	3.74868e-11	77	5.9911e-09	17	1	20	0.43329	15	1	7	1	87	4.79168e-24	32	0.353048	Transposase, MuDR, plant
IPR006912	199	8.43185e-65	6	1	0	1	29	6.20608e-08	53	2.94233e-18	0	1	65	5.53711e-34	46	1.29156e-15	Harbinger transposase-derived protein
IPR018289	599	2.73561e-15	133	0.000152586	0	1	152	6.94209e-35	68	0.817302	31	1	100	2.36394e-05	115	4.72697e-07	MULE transposase domain
IPR025476	103	0.0485971	40	4.6963e-05	0	1	36	4.30419e-10	5	1	10	0.535619	7	0.943311	5	1	Helitron helicase-like domain
IPR025525	441	1.16847e-46	103	1.62725e-11	0	1	54	2.19768e-05	21	1	185	5.74054e-94	33	0.580838	45	0.265877	hAT-like transposase, RNase-H fold
IPR029480	246	1.90916e-34	80	3.92032e-19	0	1	12	0.554509	23	0.628802	28	0.0181189	29	0.0541992	74	4.83357e-23	Transposase-associated domain
Notes: a one-sided Fisher's test was conducted to identified the enriched InterPro entries and False discovery rate (FDR) method was adopted to correct the mutiple testing
