# Supplementary material for: Comparative genomics reveals a unique nitrogen-carbon balance system in Asteraceae
Source: Nat Commun. 2023 Jul 20;14:4334. doi: 10.1038/s41467-023-40002-9 (PMC10359422; doi:10.1038/s41467-023-40002-9)
Supplement: Supplementary file 11 — Supplementary Data 8 [file 41467_2023_40002_MOESM11_ESM.xls]

## Sheet: Supplementary Data 8
Supplementary Data 8. Prediction of genes inserted with repeat sequences in the Asteraceae family
Species	Paralogs in Scaevola taccada without Repeat domain	Paralogs in Asteraceae species with repeat domain	Domain ID	Domain description	Function description
Lactuca sativa var. augustana	Ssericea15156	LSA22962	PF13966	zinc-binding in reverse transcriptase	Calmodulin-binding receptor-like cytoplasmic kinase 2
Lactuca sativa var. augustana	Ssericea14447	LSA22257	PF13966	zinc-binding in reverse transcriptase	Protein NUCLEAR FUSION DEFECTIVE 6
Lactuca sativa var. augustana	Ssericea12284	LSA3418	PF14372	Domain of unknown function (DUF4413)
Lactuca sativa var. augustana	Ssericea17252	LSA21134	PF10551	MULE transposase domain
Lactuca sativa var. augustana	Ssericea17256	LSA21134	PF10551	MULE transposase domain	Protein FAR1-RELATED SEQUENCE 8
Lactuca sativa var. augustana	Ssericea15702	LSA6769	PF14372	Domain of unknown function (DUF4413)	Zinc finger BED domain-containing protein DAYSLEEPER
Lactuca sativa var. augustana	Ssericea15702	LSA6771	PF14372	Domain of unknown function (DUF4413)	Zinc finger BED domain-containing protein DAYSLEEPER
Lactuca sativa var. augustana	Ssericea15702	LSA11337	PF14372	Domain of unknown function (DUF4413)	Zinc finger BED domain-containing protein DAYSLEEPER
Lactuca sativa var. augustana	Ssericea20276	LSA19101	PF14372	Domain of unknown function (DUF4413)	Uncharacterized protein At5g65660
Lactuca sativa var. augustana	Ssericea19325	LSA35776	PF03004	Plant transposase (Ptta/En/Spm family)	Bromodomain-containing protein 4B
Lactuca sativa var. augustana	Ssericea19325	LSA35830	PF03004	Plant transposase (Ptta/En/Spm family)	Bromodomain-containing protein 4B
Lactuca sativa var. augustana	Ssericea19325	LSA35778	PF03004	Plant transposase (Ptta/En/Spm family)	Bromodomain-containing protein 4B
Lactuca sativa var. augustana	Ssericea19326	LSA35776	PF03004	Plant transposase (Ptta/En/Spm family)	Protein-ribulosamine 3-kinase, chloroplastic
Lactuca sativa var. augustana	Ssericea19326	LSA35830	PF03004	Plant transposase (Ptta/En/Spm family)	Protein-ribulosamine 3-kinase, chloroplastic
Lactuca sativa var. augustana	Ssericea19326	LSA35778	PF03004	Plant transposase (Ptta/En/Spm family)	Protein-ribulosamine 3-kinase, chloroplastic
Lactuca sativa var. augustana	Ssericea9888	LSA22834	PF00078	Reverse transcriptase (RNA-dependent DNA polymerase)
Lactuca sativa var. augustana	Ssericea2530	LSA12604	PF13963	Transposase-associated domain	Mannose/glucose-specific lectin
Lactuca sativa var. augustana	Ssericea6776	LSA13128	PF10551	MULE transposase domain	Protein FAR1-RELATED SEQUENCE 5
Lactuca sativa var. augustana	Ssericea6776	LSA13126	PF10551	MULE transposase domain	Protein FAR1-RELATED SEQUENCE 5
Lactuca sativa var. augustana	Ssericea8172	LSA10767	PF13966	zinc-binding in reverse transcriptase	Receptor protein kinase-like protein ZAR1
Lactuca sativa var. augustana	Ssericea866	LSA7990	PF10551	MULE transposase domain	Protein FAR1-RELATED SEQUENCE 7
Lactuca sativa var. augustana	Ssericea1541	LSA17547	PF14372	Domain of unknown function (DUF4413)	Zinc finger BED domain-containing protein DAYSLEEPER
Cynara cardunculus var. scolymus	Ssericea13082	LOC112518877	PF10551	MULE transposase domain	Protein FAR1-RELATED SEQUENCE 4
Cynara cardunculus var. scolymus	Ssericea12284	LOC112507758	PF14372	Domain of unknown function (DUF4413)
Cynara cardunculus var. scolymus	Ssericea15702	LOC112501000	PF14372	Domain of unknown function (DUF4413)	Zinc finger BED domain-containing protein DAYSLEEPER
Cynara cardunculus var. scolymus	Ssericea15702	LOC112505901	PF14372	Domain of unknown function (DUF4413)	Zinc finger BED domain-containing protein DAYSLEEPER
Cynara cardunculus var. scolymus	Ssericea17256	LOC112510242	PF10551	MULE transposase domain	Protein FAR1-RELATED SEQUENCE 8
Cynara cardunculus var. scolymus	Ssericea17256	LOC112511034	PF10551	MULE transposase domain	Protein FAR1-RELATED SEQUENCE 8
Cynara cardunculus var. scolymus	Ssericea15702	LOC112517444	PF14372	Domain of unknown function (DUF4413)	Zinc finger BED domain-containing protein DAYSLEEPER
Cynara cardunculus var. scolymus	Ssericea16083	LOC112516180	PF14244	gag-polypeptide of LTR copia-type	G-type lectin S-receptor-like serine/threonine-protein kinase At1g61400
Cynara cardunculus var. scolymus	Ssericea20407	LOC112523871	PF07727	Reverse transcriptase (RNA-dependent DNA polymerase)	Membrane-bound transcription factor site-2 protease homolog
Cynara cardunculus var. scolymus	Ssericea19325	LOC112500296	PF03004	Plant transposase (Ptta/En/Spm family)	Bromodomain-containing protein 4B
Cynara cardunculus var. scolymus	Ssericea19326	LOC112500296	PF03004	Plant transposase (Ptta/En/Spm family)	Protein-ribulosamine 3-kinase, chloroplastic
Cynara cardunculus var. scolymus	Ssericea10019	LOC112519945	PF07727	Reverse transcriptase (RNA-dependent DNA polymerase)	Probable inactive purple acid phosphatase 27
Cynara cardunculus var. scolymus	Ssericea10020	LOC112519945	PF07727	Reverse transcriptase (RNA-dependent DNA polymerase)	Probable inactive purple acid phosphatase 27
Cynara cardunculus var. scolymus	Ssericea2530	LOC112506990	PF13963	Transposase-associated domain	Mannose/glucose-specific lectin
Cynara cardunculus var. scolymus	Ssericea8464	LOC112523536	PF10551	MULE transposase domain	Protein FAR-RED IMPAIRED RESPONSE 1
Cynara cardunculus var. scolymus	Ssericea6139	LOC112505318	PF07727	Reverse transcriptase (RNA-dependent DNA polymerase)	Molybdopterin biosynthesis protein CNX1
Cynara cardunculus var. scolymus	Ssericea5730	LOC112515166	PF10551	MULE transposase domain	Protein FAR1-RELATED SEQUENCE 5
Cynara cardunculus var. scolymus	Ssericea5718	LOC112515166	PF10551	MULE transposase domain	Protein FAR1-RELATED SEQUENCE 3
Helianthus annuus	Ssericea13082	HanXRQChr01g0021131	PF10551	MULE transposase domain	Protein FAR1-RELATED SEQUENCE 4
Helianthus annuus	Ssericea12284	HanXRQChr11g0331181	PF14372	Domain of unknown function (DUF4413)
Helianthus annuus	Ssericea12795	HanXRQChr14g0435771	PF10551	MULE transposase domain	UDP-glycosyltransferase 75C1
Helianthus annuus	Ssericea13018	HanXRQChr14g0436881	PF07727	Reverse transcriptase (RNA-dependent DNA polymerase)	Aldo-keto reductase 2
Helianthus annuus	Ssericea12940	HanXRQChr14g0436881	PF07727	Reverse transcriptase (RNA-dependent DNA polymerase)	Aldo-keto reductase 3
Helianthus annuus	Ssericea12940	HanXRQChr14g0436351	PF07727	Reverse transcriptase (RNA-dependent DNA polymerase)	Aldo-keto reductase 4
Helianthus annuus	Ssericea12941	HanXRQChr14g0436351	PF07727	Reverse transcriptase (RNA-dependent DNA polymerase)	Aldo-keto reductase 5
Helianthus annuus	Ssericea12941	HanXRQChr14g0436881	PF07727	Reverse transcriptase (RNA-dependent DNA polymerase)	Aldo-keto reductase 6
Helianthus annuus	Ssericea12968	HanXRQChr14g0436881	PF07727	Reverse transcriptase (RNA-dependent DNA polymerase)	Aldo-keto reductase 7
Helianthus annuus	Ssericea12968	HanXRQChr14g0436351	PF07727	Reverse transcriptase (RNA-dependent DNA polymerase)	Aldo-keto reductase 8
Helianthus annuus	Ssericea13018	HanXRQChr14g0436351	PF07727	Reverse transcriptase (RNA-dependent DNA polymerase)	Aldo-keto reductase 9
Helianthus annuus	Ssericea13220	HanXRQChr14g0436881	PF07727	Reverse transcriptase (RNA-dependent DNA polymerase)	Aldo-keto reductase 10
Helianthus annuus	Ssericea13220	HanXRQChr14g0436351	PF07727	Reverse transcriptase (RNA-dependent DNA polymerase)	Aldo-keto reductase 11
Helianthus annuus	Ssericea13221	HanXRQChr14g0436881	PF07727	Reverse transcriptase (RNA-dependent DNA polymerase)	Aldo-keto reductase 12
Helianthus annuus	Ssericea13221	HanXRQChr14g0436351	PF07727	Reverse transcriptase (RNA-dependent DNA polymerase)	Aldo-keto reductase 13
Helianthus annuus	Ssericea13222	HanXRQChr14g0436351	PF07727	Reverse transcriptase (RNA-dependent DNA polymerase)	Aldo-keto reductase 14
Helianthus annuus	Ssericea13222	HanXRQChr14g0436881	PF07727	Reverse transcriptase (RNA-dependent DNA polymerase)	Aldo-keto reductase 15
Helianthus annuus	Ssericea13223	HanXRQChr14g0436351	PF07727	Reverse transcriptase (RNA-dependent DNA polymerase)	Aldo-keto reductase 16
Helianthus annuus	Ssericea13223	HanXRQChr14g0436881	PF07727	Reverse transcriptase (RNA-dependent DNA polymerase)	Aldo-keto reductase 17
Helianthus annuus	Ssericea13321	HanXRQChr14g0436881	PF07727	Reverse transcriptase (RNA-dependent DNA polymerase)	Aldo-keto reductase 18
Helianthus annuus	Ssericea17256	HanXRQChr02g0033411	PF10551	MULE transposase domain	Protein FAR1-RELATED SEQUENCE 8
Helianthus annuus	Ssericea16834	HanXRQChr02g0046591	PF13966	zinc-binding in reverse transcriptase	Thylakoidal processing peptidase 1, chloroplastic
Helianthus annuus	Ssericea15702	HanXRQChr05g0143931	PF14372	Domain of unknown function (DUF4413)	Zinc finger BED domain-containing protein DAYSLEEPER
Helianthus annuus	Ssericea16638	HanXRQChr09g0266471	PF07727	Reverse transcriptase (RNA-dependent DNA polymerase)	Pumilio homolog 12
Helianthus annuus	Ssericea15702	HanXRQChr10g0315841	PF14372	Domain of unknown function (DUF4413)	Zinc finger BED domain-containing protein DAYSLEEPER
Helianthus annuus	Ssericea17256	HanXRQChr16g0500361	PF10551	MULE transposase domain	Protein FAR1-RELATED SEQUENCE 8
Helianthus annuus	Ssericea18668	HanXRQChr11g0333161	PF07727	Reverse transcriptase (RNA-dependent DNA polymerase)	Xyloglucan endotransglucosylase/hydrolase protein 15
Helianthus annuus	Ssericea18673	HanXRQChr11g0333161	PF07727	Reverse transcriptase (RNA-dependent DNA polymerase)	Xyloglucan endotransglucosylase/hydrolase 2
Helianthus annuus	Ssericea11371	HanXRQChr07g0206811	PF13966	zinc-binding in reverse transcriptase	Dehydration-responsive element-binding protein 1D
Helianthus annuus	Ssericea10455	HanXRQChr14g0456471	PF07727	Reverse transcriptase (RNA-dependent DNA polymerase)	Pleiotropic drug resistance protein 2
Helianthus annuus	Ssericea10687	HanXRQChr14g0457091	PF07727	Reverse transcriptase (RNA-dependent DNA polymerase)	G-type lectin S-receptor-like serine/threonine-protein kinase
Helianthus annuus	Ssericea10696	HanXRQChr14g0457091	PF07727	Reverse transcriptase (RNA-dependent DNA polymerase)
Helianthus annuus	Ssericea10714	HanXRQChr14g0457091	PF07727	Reverse transcriptase (RNA-dependent DNA polymerase)	G-type lectin S-receptor-like serine/threonine-protein kinase
Helianthus annuus	Ssericea11338	HanXRQChr14g0461781	PF07727	Reverse transcriptase (RNA-dependent DNA polymerase)	Peroxidase 66
Helianthus annuus	Ssericea3458	HanXRQChr04g0106931	PF03732	Retrotransposon gag protein	Methyl-CpG-binding domain-containing protein 7
Helianthus annuus	Ssericea2267	HanXRQChr15g0464571	PF07727	Reverse transcriptase (RNA-dependent DNA polymerase)	Calcium-binding protein CAST
Helianthus annuus	Ssericea8445	HanXRQChr12g0363231	PF00078	Reverse transcriptase (RNA-dependent DNA polymerase)	Nuclear pore complex protein NUP155
Helianthus annuus	Ssericea8464	HanXRQChr12g0380771	PF10551	MULE transposase domain	Protein FAR-RED IMPAIRED RESPONSE 1
Helianthus annuus	Ssericea866	HanXRQChr03g0079901	PF10551	MULE transposase domain	Protein FAR1-RELATED SEQUENCE 7
Helianthus annuus	Ssericea1927	HanXRQChr07g0187191	PF07727	Reverse transcriptase (RNA-dependent DNA polymerase)	Probable copper-transporting ATPase HMA5
Helianthus annuus	Ssericea1992	HanXRQChr07g0187191	PF07727	Reverse transcriptase (RNA-dependent DNA polymerase)	Probable copper-transporting ATPase HMA5
Helianthus annuus	Ssericea866	HanXRQChr13g0409861	PF10551	MULE transposase domain	Protein FAR1-RELATED SEQUENCE 7
Helianthus annuus	Ssericea6256	HanXRQChr03g0091681	PF10551	MULE transposase domain	Protein FAR1-RELATED SEQUENCE 3
Helianthus annuus	Ssericea6176	HanXRQChr03g0091701	PF14372	Domain of unknown function (DUF4413)	Serrate RNA effector molecule
Helianthus annuus	Ssericea6255	HanXRQChr03g0091681	PF10551	MULE transposase domain
Helianthus annuus	Ssericea4833	HanXRQChr14g0429811	PF07727	Reverse transcriptase (RNA-dependent DNA polymerase)	GDSL esterase/lipase EXL3
Helianthus annuus	Ssericea4834	HanXRQChr14g0429821	PF00665	Integrase core domain	GDSL esterase/lipase At5g42170
Helianthus annuus	Ssericea4843	HanXRQChr14g0429821	PF00665	Integrase core domain	GDSL esterase/lipase EXL3
Helianthus annuus	Ssericea4844	HanXRQChr14g0429811	PF07727	Reverse transcriptase (RNA-dependent DNA polymerase)	GDSL esterase/lipase EXL3
Artemisa annua	Ssericea11835	PWA99870.1	PF13966	zinc-binding in reverse transcriptase	Chloride channel protein CLC-f
Artemisa annua	Ssericea12343	PWA92818.1	PF13966	zinc-binding in reverse transcriptase
Artemisa annua	Ssericea13522	PWA92462.1	PF14244	gag-polypeptide of LTR copia-type	ADP-glucose phosphorylase
Artemisa annua	Ssericea13595	PWA91157.1	PF14244	gag-polypeptide of LTR copia-type	Plant cysteine oxidase 2
Artemisa annua	Ssericea12884	PWA91111.1	PF13966	zinc-binding in reverse transcriptase	Stearoyl-[acyl-carrier-protein] 9-desaturase, chloroplastic
Artemisa annua	Ssericea12501	PWA80371.1	PF04827	Plant transposon protein
Artemisa annua	Ssericea14051	PWA64375.1	PF17921	Integrase zinc binding domain
Artemisa annua	Ssericea15768	PWA92258.1	PF17921	Integrase zinc binding domain	Codeine O-demethylase
Artemisa annua	Ssericea17729	PWA82942.1	PF13966	zinc-binding in reverse transcriptase	Omega-amidase, chloroplastic
Artemisa annua	Ssericea17825	PWA80942.1	PF03078	ATHILA ORF-1 family	Protein ROOT HAIR DEFECTIVE 3
Artemisa annua	Ssericea15702	PWA78911.1	PF14372	Domain of unknown function (DUF4413)	Zinc finger BED domain-containing protein DAYSLEEPER
Artemisa annua	Ssericea15227	PWA75449.1	PF03732	Retrotransposon gag protein	Protein LAZ1 homolog 2
Artemisa annua	Ssericea18624	PWA92642.1	PF13966	zinc-binding in reverse transcriptase	Pentatricopeptide repeat-containing protein At5g09450, mitochondrial
Artemisa annua	Ssericea19325	PWA79539.1	PF03004	Plant transposase (Ptta/En/Spm family)	Bromodomain-containing protein 4B
Artemisa annua	Ssericea19326	PWA79539.1	PF03004	Plant transposase (Ptta/En/Spm family)	Protein-ribulosamine 3-kinase, chloroplastic
Artemisa annua	Ssericea18618	PWA75825.1	PF07727	Reverse transcriptase (RNA-dependent DNA polymerase)	Feruloyl CoA ortho-hydroxylase F6H1-1
Artemisa annua	Ssericea10926	PWA88171.1	PF07727	Reverse transcriptase (RNA-dependent DNA polymerase)	Protein phosphatase 2C 37
Artemisa annua	Ssericea8464	PWA78370.1	PF10551	MULE transposase domain	Protein FAR-RED IMPAIRED RESPONSE 1
Artemisa annua	Ssericea8464	PWA78089.1	PF10551	MULE transposase domain	Protein FAR-RED IMPAIRED RESPONSE 1
Artemisa annua	Ssericea8482	PWA78082.1	PF14372	Domain of unknown function (DUF4413)	40S ribosomal protein S9-2
Artemisa annua	Ssericea7214	PWA74294.1	PF03732	Retrotransposon gag protein
Taraxacum kok-saghyz Rodin	Ssericea12897	GWHPAAAA034046	PF13966	zinc-binding in reverse transcriptase	5'-adenylylsulfate reductase-like 5
Taraxacum kok-saghyz Rodin	Ssericea12284	GWHPAAAA037142	PF14372	Domain of unknown function (DUF4413)
Taraxacum kok-saghyz Rodin	Ssericea14790	GWHPAAAA012820	PF13966	zinc-binding in reverse transcriptase	Probable glycerol-3-phosphate acyltransferase 8
Taraxacum kok-saghyz Rodin	Ssericea17639	GWHPAAAA003059	PF13966	zinc-binding in reverse transcriptase
Taraxacum kok-saghyz Rodin	Ssericea17654	GWHPAAAA003059	PF13966	zinc-binding in reverse transcriptase	Dof zinc finger protein DOF5.6
Taraxacum kok-saghyz Rodin	Ssericea15446	GWHPAAAA036319	PF13966	zinc-binding in reverse transcriptase	Derlin-1
Taraxacum kok-saghyz Rodin	Ssericea17007	GWHPAAAA011578	PF13966	zinc-binding in reverse transcriptase	Protein NUCLEAR FUSION DEFECTIVE 5, mitochondrial
Taraxacum kok-saghyz Rodin	Ssericea15702	GWHPAAAA040492	PF14372	Domain of unknown function (DUF4413)	Zinc finger BED domain-containing protein DAYSLEEPER
Taraxacum kok-saghyz Rodin	Ssericea15702	GWHPAAAA040495	PF14372	Domain of unknown function (DUF4413)	Zinc finger BED domain-containing protein DAYSLEEPER
Taraxacum kok-saghyz Rodin	Ssericea17715	GWHPAAAA002945	PF00078	Reverse transcriptase (RNA-dependent DNA polymerase)	Calmodulin-binding protein 60 A
Taraxacum kok-saghyz Rodin	Ssericea17716	GWHPAAAA002945	PF00078	Reverse transcriptase (RNA-dependent DNA polymerase)	Protein SAR DEFICIENT 1
Taraxacum kok-saghyz Rodin	Ssericea17395	GWHPAAAA009315	PF13966	zinc-binding in reverse transcriptase	Probable serine/threonine-protein kinase At1g54610
Taraxacum kok-saghyz Rodin	Ssericea18528	GWHPAAAA041840	PF13966	zinc-binding in reverse transcriptase
Taraxacum kok-saghyz Rodin	Ssericea20316	GWHPAAAA001224	PF13966	zinc-binding in reverse transcriptase	Proline dehydrogenase 1, mitochondrial
Taraxacum kok-saghyz Rodin	Ssericea11520	GWHPAAAA002578	PF13966	zinc-binding in reverse transcriptase
Taraxacum kok-saghyz Rodin	Ssericea10326	GWHPAAAA027178	PF13966	zinc-binding in reverse transcriptase
Taraxacum kok-saghyz Rodin	Ssericea10811	GWHPAAAA000454	PF03732	Retrotransposon gag protein	Floral homeotic protein APETALA 2
Taraxacum kok-saghyz Rodin	Ssericea4178	GWHPAAAA040079	PF10551	MULE transposase domain	Myosin-11
Taraxacum kok-saghyz Rodin	Ssericea4310	GWHPAAAA037274	PF13966	zinc-binding in reverse transcriptase	Uncharacterized isomerase BH0283
Taraxacum kok-saghyz Rodin	Ssericea4234	GWHPAAAA014039	PF13966	zinc-binding in reverse transcriptase	Probable transmembrane GTPase FZO-like, chloroplastic
Taraxacum kok-saghyz Rodin	Ssericea3064	GWHPAAAA001381	PF13966	zinc-binding in reverse transcriptase	S-formylglutathione hydrolase
Taraxacum kok-saghyz Rodin	Ssericea4297	GWHPAAAA019935	PF13966	zinc-binding in reverse transcriptase
Taraxacum kok-saghyz Rodin	Ssericea8573	GWHPAAAA039059	PF13966	zinc-binding in reverse transcriptase	Protein NRT1/ PTR FAMILY 4.6
Taraxacum kok-saghyz Rodin	Ssericea8572	GWHPAAAA039059	PF13966	zinc-binding in reverse transcriptase	Protein NRT1/ PTR FAMILY 4.6
Taraxacum kok-saghyz Rodin	Ssericea1063	GWHPAAAA031934	PF13966	zinc-binding in reverse transcriptase	Ribosomal RNA small subunit methyltransferase H
Taraxacum kok-saghyz Rodin	Ssericea347	GWHPAAAA009461	PF13966	zinc-binding in reverse transcriptase	Probable sucrose-phosphate synthase 1
Mikania micrantha	Ssericea13736	gene-E3N88_01351	PF14372	Domain of unknown function (DUF4413)
Mikania micrantha	Ssericea12282	gene-E3N88_05406	PF03004	Plant transposase (Ptta/En/Spm family)	Glutamate receptor 2.8
Mikania micrantha	Ssericea12420	gene-E3N88_05379	PF17921	Integrase zinc binding domain	60S ribosomal protein L18a-like protein
Mikania micrantha	Ssericea12279	gene-E3N88_05406	PF03004	Plant transposase (Ptta/En/Spm family)	Glutamate receptor 2.5
Mikania micrantha	Ssericea12316	gene-E3N88_05288	PF00665	Integrase core domain
Mikania micrantha	Ssericea12598	gene-E3N88_08888	PF07727	Reverse transcriptase (RNA-dependent DNA polymerase)
Mikania micrantha	Ssericea12600	gene-E3N88_08888	PF07727	Reverse transcriptase (RNA-dependent DNA polymerase)	F-box protein At2g16365
Mikania micrantha	Ssericea13825	gene-E3N88_13223	PF17917	RNase H-like domain found in reverse transcriptase	Cationic amino acid transporter 2, vacuolar
Mikania micrantha	Ssericea13638	gene-E3N88_13223	PF17917	RNase H-like domain found in reverse transcriptase	Cationic amino acid transporter 2, vacuolar
Mikania micrantha	Ssericea12722	gene-E3N88_15015	PF04827	Plant transposon protein	Beta-amylase 1
Mikania micrantha	Ssericea13082	gene-E3N88_14857	PF10551	MULE transposase domain	Protein FAR1-RELATED SEQUENCE 4
Mikania micrantha	Ssericea13286	gene-E3N88_14815	PF07727	Reverse transcriptase (RNA-dependent DNA polymerase)	Protein-tyrosine sulfotransferase
Mikania micrantha	Ssericea13287	gene-E3N88_14815	PF07727	Reverse transcriptase (RNA-dependent DNA polymerase)	Protein ENHANCED DISEASE RESISTANCE 2
Mikania micrantha	Ssericea13021	gene-E3N88_16459	PF17921	Integrase zinc binding domain	Nucleolar complex protein 2 homolog
Mikania micrantha	Ssericea13227	gene-E3N88_16454	PF17921	Integrase zinc binding domain	Linoleate 13S-lipoxygenase 2-1
Mikania micrantha	Ssericea13228	gene-E3N88_16454	PF17921	Integrase zinc binding domain	Linoleate 13S-lipoxygenase 2-2
Mikania micrantha	Ssericea13327	gene-E3N88_16454	PF17921	Integrase zinc binding domain	Linoleate 13S-lipoxygenase 2-3
Mikania micrantha	Ssericea12284	gene-E3N88_18128	PF14372	Domain of unknown function (DUF4413)
Mikania micrantha	Ssericea12693	gene-E3N88_18230	PF17917	RNase H-like domain found in reverse transcriptase	Diaminopimelate decarboxylase 1
Mikania micrantha	Ssericea12446	gene-E3N88_18003	PF07727	Reverse transcriptase (RNA-dependent DNA polymerase)	Ribokinase
Mikania micrantha	Ssericea11787	gene-E3N88_18047	PF03732	Retrotransposon gag protein	Style cell-cycle inhibitor 1-B
Mikania micrantha	Ssericea11787	gene-E3N88_18046	PF03732	Retrotransposon gag protein	Style cell-cycle inhibitor 2-B
Mikania micrantha	Ssericea14928	gene-E3N88_19072	PF03004	Plant transposase (Ptta/En/Spm family)
Mikania micrantha	Ssericea13493	gene-E3N88_24504	PF07727	Reverse transcriptase (RNA-dependent DNA polymerase)	CCR4-NOT transcription complex subunit 3
Mikania micrantha	Ssericea13084	gene-E3N88_24374	PF17921	Integrase zinc binding domain	Lysine--tRNA ligase, chloroplastic/mitochondrial
Mikania micrantha	Ssericea13282	gene-E3N88_24417	PF17921	Integrase zinc binding domain	Epithelial splicing regulatory protein 2
Mikania micrantha	Ssericea13868	gene-E3N88_24619	PF17921	Integrase zinc binding domain	Membrane magnesium transporter
Mikania micrantha	Ssericea12595	gene-E3N88_27695	PF07727	Reverse transcriptase (RNA-dependent DNA polymerase)	TATA-box-binding protein
Mikania micrantha	Ssericea13391	gene-E3N88_32644	PF07727	Reverse transcriptase (RNA-dependent DNA polymerase)	40S ribosomal protein S5
Mikania micrantha	Ssericea13118	gene-E3N88_32757	PF13966	zinc-binding in reverse transcriptase	MLO-like protein 6
Mikania micrantha	Ssericea13192	gene-E3N88_32777	PF10551	MULE transposase domain
Mikania micrantha	Ssericea13494	gene-E3N88_32806	PF07727	Reverse transcriptase (RNA-dependent DNA polymerase)	5'-methylthioadenosine/S-adenosylhomocysteine nucleosidase 2
Mikania micrantha	Ssericea13070	gene-E3N88_32757	PF13966	zinc-binding in reverse transcriptase	MLO-like protein 3
Mikania micrantha	Ssericea13117	gene-E3N88_32757	PF13966	zinc-binding in reverse transcriptase	MLO-like protein 4
Mikania micrantha	Ssericea13119	gene-E3N88_32757	PF13966	zinc-binding in reverse transcriptase	MLO-like protein 5
Mikania micrantha	Ssericea13228	gene-E3N88_32725	PF03004	Plant transposase (Ptta/En/Spm family)	Linoleate 13S-lipoxygenase 2-1
Mikania micrantha	Ssericea13228	gene-E3N88_32744	PF03004	Plant transposase (Ptta/En/Spm family)	Linoleate 13S-lipoxygenase 2-2
Mikania micrantha	Ssericea13227	gene-E3N88_32744	PF03004	Plant transposase (Ptta/En/Spm family)	Linoleate 13S-lipoxygenase 2-3
Mikania micrantha	Ssericea13227	gene-E3N88_32725	PF03004	Plant transposase (Ptta/En/Spm family)	Linoleate 13S-lipoxygenase 2-4
Mikania micrantha	Ssericea13327	gene-E3N88_32725	PF03004	Plant transposase (Ptta/En/Spm family)	Linoleate 13S-lipoxygenase 2-5
Mikania micrantha	Ssericea13327	gene-E3N88_32744	PF03004	Plant transposase (Ptta/En/Spm family)	Linoleate 13S-lipoxygenase 2-6
Mikania micrantha	Ssericea14291	gene-E3N88_36727	PF07727	Reverse transcriptase (RNA-dependent DNA polymerase)	Alpha,alpha-trehalose-phosphate synthase
Mikania micrantha	Ssericea14247	gene-E3N88_36705	PF17919	RNase H-like domain found in reverse transcriptase
Mikania micrantha	Ssericea11858	gene-E3N88_35131	PF00078	Reverse transcriptase (RNA-dependent DNA polymerase)	Enhancer of mRNA-decapping protein 4
Mikania micrantha	Ssericea14666	gene-E3N88_36643	PF17919	RNase H-like domain found in reverse transcriptase	Apoptosis inhibitor 5-like protein API5
Mikania micrantha	Ssericea14833	gene-E3N88_37087	PF03732	Retrotransposon gag protein	Pectinesterase inhibitor 9
Mikania micrantha	Ssericea12549	gene-E3N88_34708	PF13966	zinc-binding in reverse transcriptase	Probable bifunctional methylthioribulose-1-phosphate dehydratase/enolase-phosphatase E1
Mikania micrantha	Ssericea12704	gene-E3N88_34621	PF07727	Reverse transcriptase (RNA-dependent DNA polymerase)	Probable leucine-rich repeat receptor-like serine/threonine-protein kinase
Mikania micrantha	Ssericea14887	gene-E3N88_37153	PF13966	zinc-binding in reverse transcriptase
Mikania micrantha	Ssericea14889	gene-E3N88_37153	PF13966	zinc-binding in reverse transcriptase
Mikania micrantha	Ssericea14890	gene-E3N88_37153	PF13966	zinc-binding in reverse transcriptase
Mikania micrantha	Ssericea12758	gene-E3N88_34532	PF17921	Integrase zinc binding domain	Long chain acyl-CoA synthetase 8
Mikania micrantha	Ssericea12376	gene-E3N88_34476	PF13966	zinc-binding in reverse transcriptase
Mikania micrantha	Ssericea12515	gene-E3N88_34454	PF07727	Reverse transcriptase (RNA-dependent DNA polymerase)
Mikania micrantha	Ssericea11963	gene-E3N88_35067	PF03732	Retrotransposon gag protein	Sodium/hydrogen exchanger 4
Mikania micrantha	Ssericea12623	gene-E3N88_41343	PF00665	Integrase core domain	Guanine nucleotide-binding protein subunit beta
Mikania micrantha	Ssericea18344	gene-E3N88_05639	PF07727	Reverse transcriptase (RNA-dependent DNA polymerase)	Pectinesterase 3
Mikania micrantha	Ssericea18279	gene-E3N88_05639	PF07727	Reverse transcriptase (RNA-dependent DNA polymerase)	Pectinesterase/pectinesterase inhibitor U1
Mikania micrantha	Ssericea18280	gene-E3N88_05639	PF07727	Reverse transcriptase (RNA-dependent DNA polymerase)	Pectinesterase/pectinesterase inhibitor U1
Mikania micrantha	Ssericea16300	gene-E3N88_05767	PF07727	Reverse transcriptase (RNA-dependent DNA polymerase)	Omega-amidase
Mikania micrantha	Ssericea16165	gene-E3N88_09216	PF00665	Integrase core domain
Mikania micrantha	Ssericea16166	gene-E3N88_09216	PF00665	Integrase core domain	Hydroxycinnamoyltransferase 4
Mikania micrantha	Ssericea16187	gene-E3N88_09216	PF00665	Integrase core domain	Benzyl alcohol O-benzoyltransferase
Mikania micrantha	Ssericea17443	gene-E3N88_10122	PF17917	RNase H-like domain found in reverse transcriptase	Serine/threonine-protein kinase RIO1
Mikania micrantha	Ssericea17256	gene-E3N88_09995	PF10551	MULE transposase domain	Protein FAR1-RELATED SEQUENCE 8
Mikania micrantha	Ssericea17068	gene-E3N88_10511	PF07727	Reverse transcriptase (RNA-dependent DNA polymerase)	Cytochrome P450 83B1
Mikania micrantha	Ssericea17063	gene-E3N88_10511	PF07727	Reverse transcriptase (RNA-dependent DNA polymerase)	Cytochrome P450 83B2
Mikania micrantha	Ssericea17064	gene-E3N88_10511	PF07727	Reverse transcriptase (RNA-dependent DNA polymerase)	Cytochrome P450 83B3
Mikania micrantha	Ssericea17143	gene-E3N88_10511	PF07727	Reverse transcriptase (RNA-dependent DNA polymerase)
Mikania micrantha	Ssericea16731	gene-E3N88_10414	PF03732	Retrotransposon gag protein	Polyadenylate-binding protein 8
Mikania micrantha	Ssericea17759	gene-E3N88_21459	PF17921	Integrase zinc binding domain
Mikania micrantha	Ssericea17758	gene-E3N88_21459	PF17921	Integrase zinc binding domain	GBF-interacting protein 1-like
Mikania micrantha	Ssericea17886	gene-E3N88_21378	PF03004	Plant transposase (Ptta/En/Spm family)	ABC transporter G family member 35
Mikania micrantha	Ssericea17889	gene-E3N88_21378	PF03004	Plant transposase (Ptta/En/Spm family)	ABC transporter G family member 36
Mikania micrantha	Ssericea17891	gene-E3N88_21378	PF03004	Plant transposase (Ptta/En/Spm family)	ABC transporter G family member 35
Mikania micrantha	Ssericea17945	gene-E3N88_21378	PF03004	Plant transposase (Ptta/En/Spm family)	ABC transporter G family member 42
Mikania micrantha	Ssericea16983	gene-E3N88_20883	PF13966	zinc-binding in reverse transcriptase
Mikania micrantha	Ssericea18004	gene-E3N88_20939	PF00665	Integrase core domain	PHD and RING finger domain-containing protein 1
Mikania micrantha	Ssericea18067	gene-E3N88_20939	PF00665	Integrase core domain	Pentatricopeptide repeat-containing protein At1g18485
Mikania micrantha	Ssericea16564	gene-E3N88_20637	PF17921	Integrase zinc binding domain
Mikania micrantha	Ssericea17856	gene-E3N88_22782	PF10551	MULE transposase domain	Uncharacterized RNA methyltransferase BH0687
Mikania micrantha	Ssericea17530	gene-E3N88_23221	PF07727	Reverse transcriptase (RNA-dependent DNA polymerase)	Autophagy-related protein 16
Mikania micrantha	Ssericea16800	gene-E3N88_23334	PF03732	Retrotransposon gag protein	G-type lectin S-receptor-like serine/threonine-protein kinase
Mikania micrantha	Ssericea17924	gene-E3N88_22812	PF03732	Retrotransposon gag protein	Peroxisome biogenesis protein 2
Mikania micrantha	Ssericea18307	gene-E3N88_22505	PF03732	Retrotransposon gag protein	26S proteasome regulatory subunit 7 homolog A
Mikania micrantha	Ssericea15187	gene-E3N88_29119	PF00665	Integrase core domain	Phosphoinositide phosphatase SAC4
Mikania micrantha	Ssericea15189	gene-E3N88_29119	PF00665	Integrase core domain	Phosphoinositide phosphatase SAC5
Mikania micrantha	Ssericea15265	gene-E3N88_29092	PF03004	Plant transposase (Ptta/En/Spm family)	Replication protein A 70 kDa DNA-binding subunit A
Mikania micrantha	Ssericea15834	gene-E3N88_35851	PF07727	Reverse transcriptase (RNA-dependent DNA polymerase)	Nod factor hydrolase protein 1
Mikania micrantha	Ssericea15835	gene-E3N88_35851	PF07727	Reverse transcriptase (RNA-dependent DNA polymerase)	Class V chitinase CHIT5b
Mikania micrantha	Ssericea15694	gene-E3N88_35818	PF03732	Retrotransposon gag protein
Mikania micrantha	Ssericea16230	gene-E3N88_36055	PF13966	zinc-binding in reverse transcriptase
Mikania micrantha	Ssericea16197	gene-E3N88_36055	PF13966	zinc-binding in reverse transcriptase	Serine/threonine-protein kinase STY13
Mikania micrantha	Ssericea15702	gene-E3N88_35737	PF14372	Domain of unknown function (DUF4413)	Zinc finger BED domain-containing protein DAYSLEEPER
Mikania micrantha	Ssericea17720	gene-E3N88_39385	PF07727	Reverse transcriptase (RNA-dependent DNA polymerase)
Mikania micrantha	Ssericea17304	gene-E3N88_39513	PF17921	Integrase zinc binding domain
Mikania micrantha	Ssericea15534	gene-E3N88_40839	PF07727	Reverse transcriptase (RNA-dependent DNA polymerase)
Mikania micrantha	Ssericea17229	gene-E3N88_42982	PF17921	Integrase zinc binding domain
Mikania micrantha	Ssericea15534	gene-E3N88_45361	PF07727	Reverse transcriptase (RNA-dependent DNA polymerase)
Mikania micrantha	Ssericea20419	gene-E3N88_01440	PF03732	Retrotransposon gag protein	Wall-associated receptor kinase-like 8
Mikania micrantha	Ssericea20446	gene-E3N88_01440	PF03732	Retrotransposon gag protein	Wall-associated receptor kinase-like 9
Mikania micrantha	Ssericea20474	gene-E3N88_01440	PF03732	Retrotransposon gag protein	Wall-associated receptor kinase-like 10
Mikania micrantha	Ssericea20522	gene-E3N88_01440	PF03732	Retrotransposon gag protein	Wall-associated receptor kinase-like 11
Mikania micrantha	Ssericea20572	gene-E3N88_01440	PF03732	Retrotransposon gag protein	Wall-associated receptor kinase-like 12
Mikania micrantha	Ssericea20573	gene-E3N88_01440	PF03732	Retrotransposon gag protein	Wall-associated receptor kinase-like 13
Mikania micrantha	Ssericea20780	gene-E3N88_02645	PF17919	RNase H-like domain found in reverse transcriptase	Ubiquitin-conjugating enzyme E2
Mikania micrantha	Ssericea21152	gene-E3N88_07604	PF17921	Integrase zinc binding domain	Glucan 1,3-beta-glucosidase
Mikania micrantha	Ssericea19751	gene-E3N88_06414	PF13966	zinc-binding in reverse transcriptase
Mikania micrantha	Ssericea18777	gene-E3N88_09054	PF07727	Reverse transcriptase (RNA-dependent DNA polymerase)	Vinorine synthase
Mikania micrantha	Ssericea18778	gene-E3N88_09054	PF07727	Reverse transcriptase (RNA-dependent DNA polymerase)	Pelargonidin 3-O-(6-caffeoylglucoside) 5-O-(6-O-malonylglucoside) 4'''-malonyltransferase
Mikania micrantha	Ssericea18779	gene-E3N88_09054	PF07727	Reverse transcriptase (RNA-dependent DNA polymerase)
Mikania micrantha	Ssericea18670	gene-E3N88_08987	PF07727	Reverse transcriptase (RNA-dependent DNA polymerase)	Beta carbonic anhydrase 5, chloroplastic
Mikania micrantha	Ssericea18845	gene-E3N88_08987	PF07727	Reverse transcriptase (RNA-dependent DNA polymerase)	L-type lectin-domain containing receptor kinase IX.1
Mikania micrantha	Ssericea18846	gene-E3N88_08987	PF07727	Reverse transcriptase (RNA-dependent DNA polymerase)	L-type lectin-domain containing receptor kinase IX.2
Mikania micrantha	Ssericea19092	gene-E3N88_08987	PF07727	Reverse transcriptase (RNA-dependent DNA polymerase)	L-type lectin-domain containing receptor kinase IX.2
Mikania micrantha	Ssericea19093	gene-E3N88_08987	PF07727	Reverse transcriptase (RNA-dependent DNA polymerase)	L-type lectin-domain containing receptor kinase IX.2
Mikania micrantha	Ssericea19094	gene-E3N88_08987	PF07727	Reverse transcriptase (RNA-dependent DNA polymerase)	L-type lectin-domain containing receptor kinase IX.2
Mikania micrantha	Ssericea19095	gene-E3N88_08987	PF07727	Reverse transcriptase (RNA-dependent DNA polymerase)	Agglutinin-2
Mikania micrantha	Ssericea19519	gene-E3N88_12592	PF17921	Integrase zinc binding domain
Mikania micrantha	Ssericea19519	gene-E3N88_12623	PF17921	Integrase zinc binding domain
Mikania micrantha	Ssericea19740	gene-E3N88_12592	PF17921	Integrase zinc binding domain	Serine/threonine-protein kinase fray2
Mikania micrantha	Ssericea19740	gene-E3N88_12623	PF17921	Integrase zinc binding domain	Serine/threonine-protein kinase fray2
Mikania micrantha	Ssericea20403	gene-E3N88_17829	PF07727	Reverse transcriptase (RNA-dependent DNA polymerase)	Methionine S-methyltransferase
Mikania micrantha	Ssericea18554	gene-E3N88_18286	PF17921	Integrase zinc binding domain	B3 domain-containing protein
Mikania micrantha	Ssericea18810	gene-E3N88_18286	PF17921	Integrase zinc binding domain	B3 domain-containing protein
Mikania micrantha	Ssericea18811	gene-E3N88_18286	PF17921	Integrase zinc binding domain
Mikania micrantha	Ssericea19950	gene-E3N88_20202	PF17921	Integrase zinc binding domain	Patatin-like protein 3
Mikania micrantha	Ssericea20277	gene-E3N88_20114	PF13966	zinc-binding in reverse transcriptase	Biogenesis of lysosome-related organelles complex 1 subunit 2
Mikania micrantha	Ssericea19715	gene-E3N88_19957	PF14372	Domain of unknown function (DUF4413)	Cysteine-rich receptor-like protein kinase 42
Mikania micrantha	Ssericea19715	gene-E3N88_24233	PF14372	Domain of unknown function (DUF4413)	Cysteine-rich receptor-like protein kinase 43
Mikania micrantha	Ssericea19853	gene-E3N88_24259	PF00078	Reverse transcriptase (RNA-dependent DNA polymerase)	Methyl-CpG-binding domain-containing protein 9
Mikania micrantha	Ssericea20612	gene-E3N88_24122	PF17921	Integrase zinc binding domain	Leucine-rich repeat receptor-like serine/threonine-protein kinase BAM3
Mikania micrantha	Ssericea20345	gene-E3N88_24122	PF17921	Integrase zinc binding domain	LRR receptor-like serine/threonine-protein kinase GSO1
Mikania micrantha	Ssericea19481	gene-E3N88_24167	PF17921	Integrase zinc binding domain	Pentatricopeptide repeat-containing protein At5g14080
Mikania micrantha	Ssericea21131	gene-E3N88_26376	PF13966	zinc-binding in reverse transcriptase	Protein S-acyltransferase 8
Mikania micrantha	Ssericea18781	gene-E3N88_28026	PF13963	Transposase-associated domain	Putative proline-rich receptor-like protein kinase PERK11
Mikania micrantha	Ssericea19537	gene-E3N88_28113	PF07727	Reverse transcriptase (RNA-dependent DNA polymerase)	Probable WRKY transcription factor 41
Mikania micrantha	Ssericea18986	gene-E3N88_28113	PF07727	Reverse transcriptase (RNA-dependent DNA polymerase)	Probable WRKY transcription factor 4
Mikania micrantha	Ssericea18987	gene-E3N88_28113	PF07727	Reverse transcriptase (RNA-dependent DNA polymerase)
Mikania micrantha	Ssericea18988	gene-E3N88_28113	PF07727	Reverse transcriptase (RNA-dependent DNA polymerase)	Transcription factor bHLH130
Mikania micrantha	Ssericea19325	gene-E3N88_28063	PF03004	Plant transposase (Ptta/En/Spm family)	Bromodomain-containing protein 4B
Mikania micrantha	Ssericea19325	gene-E3N88_28062	PF03004	Plant transposase (Ptta/En/Spm family)	Bromodomain-containing protein 4B
Mikania micrantha	Ssericea19326	gene-E3N88_28063	PF03004	Plant transposase (Ptta/En/Spm family)	Protein-ribulosamine 3-kinase
Mikania micrantha	Ssericea19326	gene-E3N88_28062	PF03004	Plant transposase (Ptta/En/Spm family)	Protein-ribulosamine 3-kinase
Mikania micrantha	Ssericea19535	gene-E3N88_28113	PF07727	Reverse transcriptase (RNA-dependent DNA polymerase)	Transcription factor bHLH123
Mikania micrantha	Ssericea19536	gene-E3N88_28113	PF07727	Reverse transcriptase (RNA-dependent DNA polymerase)	Probable receptor-like protein kinase
Mikania micrantha	Ssericea19537	gene-E3N88_28094	PF17919	RNase H-like domain found in reverse transcriptase	Probable WRKY transcription factor 41
Mikania micrantha	Ssericea19287	gene-E3N88_27953	PF03732	Retrotransposon gag protein	Endoplasmic reticulum-Golgi intermediate compartment protein 3
Mikania micrantha	Ssericea19325	gene-E3N88_27989	PF03004	Plant transposase (Ptta/En/Spm family)	Bromodomain-containing protein 4B
Mikania micrantha	Ssericea19325	gene-E3N88_27988	PF03004	Plant transposase (Ptta/En/Spm family)	Bromodomain-containing protein 4B
Mikania micrantha	Ssericea19326	gene-E3N88_27989	PF03004	Plant transposase (Ptta/En/Spm family)	Protein-ribulosamine 3-kinase
Mikania micrantha	Ssericea19326	gene-E3N88_27988	PF03004	Plant transposase (Ptta/En/Spm family)	Protein-ribulosamine 3-kinase
Mikania micrantha	Ssericea19645	gene-E3N88_30281	PF17921	Integrase zinc binding domain	Probable inactive receptor kinase
Mikania micrantha	Ssericea20272	gene-E3N88_30167	PF07727	Reverse transcriptase (RNA-dependent DNA polymerase)
Mikania micrantha	Ssericea19490	gene-E3N88_31581	PF07727	Reverse transcriptase (RNA-dependent DNA polymerase)
Mikania micrantha	Ssericea19489	gene-E3N88_31581	PF07727	Reverse transcriptase (RNA-dependent DNA polymerase)
Mikania micrantha	Ssericea20897	gene-E3N88_29603	PF17919	RNase H-like domain found in reverse transcriptase	Multisubstrate pseudouridine synthase 7
Mikania micrantha	Ssericea20897	gene-E3N88_29621	PF17919	RNase H-like domain found in reverse transcriptase	Multisubstrate pseudouridine synthase 7
Mikania micrantha	Ssericea19826	gene-E3N88_30099	PF17919	RNase H-like domain found in reverse transcriptase	Mitochondrial outer membrane protein porin 2
Mikania micrantha	Ssericea19197	gene-E3N88_35317	PF03732	Retrotransposon gag protein	Probable linoleate 9S-lipoxygenase 5
Mikania micrantha	Ssericea19090	gene-E3N88_35317	PF03732	Retrotransposon gag protein	Probable linoleate 9S-lipoxygenase 5
Mikania micrantha	Ssericea19091	gene-E3N88_35317	PF03732	Retrotransposon gag protein	Probable linoleate 9S-lipoxygenase 5
Mikania micrantha	Ssericea19198	gene-E3N88_35317	PF03732	Retrotransposon gag protein	Probable linoleate 9S-lipoxygenase 5
Mikania micrantha	Ssericea19614	gene-E3N88_35317	PF03732	Retrotransposon gag protein	Probable linoleate 9S-lipoxygenase 5
Mikania micrantha	Ssericea18655	gene-E3N88_40086	PF17921	Integrase zinc binding domain	Polyadenylate-binding protein RBP47
Mikania micrantha	Ssericea18786	gene-E3N88_40115	PF17921	Integrase zinc binding domain	3-oxo-Delta(4,5)-steroid 5-beta-reductase
Mikania micrantha	Ssericea18741	gene-E3N88_40142	PF03732	Retrotransposon gag protein
Mikania micrantha	Ssericea11167	gene-E3N88_03437	PF03732	Retrotransposon gag protein	Probable inactive serine/threonine-protein kinase scy1
Mikania micrantha	Ssericea9284	gene-E3N88_05228	PF13966	zinc-binding in reverse transcriptase	ATP synthase gamma chain 1
Mikania micrantha	Ssericea11167	gene-E3N88_07380	PF17921	Integrase zinc binding domain	Probable inactive serine/threonine-protein kinase scy1
Mikania micrantha	Ssericea10904	gene-E3N88_07438	PF07727	Reverse transcriptase (RNA-dependent DNA polymerase)	Probable dual-specificity RNA methyltransferase RlmN
Mikania micrantha	Ssericea10208	gene-E3N88_10589	PF17921	Integrase zinc binding domain	Tetratricopeptide repeat domain-containing protein PYG7
Mikania micrantha	Ssericea10902	gene-E3N88_13495	PF00078	Reverse transcriptase (RNA-dependent DNA polymerase)	16 kDa phloem protein 1
Mikania micrantha	Ssericea10957	gene-E3N88_13517	PF07727	Reverse transcriptase (RNA-dependent DNA polymerase)	Mitochondrial substrate carrier family protein B
Mikania micrantha	Ssericea11221	gene-E3N88_12870	PF07727	Reverse transcriptase (RNA-dependent DNA polymerase)	Probable methionine--tRNA ligase
Mikania micrantha	Ssericea11269	gene-E3N88_13004	PF13963	Transposase-associated domain
Mikania micrantha	Ssericea9819	gene-E3N88_14144	PF07727	Reverse transcriptase (RNA-dependent DNA polymerase)
Mikania micrantha	Ssericea9697	gene-E3N88_14109	PF10551	MULE transposase domain	AUGMIN subunit 7
Mikania micrantha	Ssericea9868	gene-E3N88_14201	PF00665	Integrase core domain	Protein DETOXIFICATION 42
Mikania micrantha	Ssericea9037	gene-E3N88_18881	PF07727	Reverse transcriptase (RNA-dependent DNA polymerase)
Mikania micrantha	Ssericea9833	gene-E3N88_19193	PF10551	MULE transposase domain	Siroheme synthase
Mikania micrantha	Ssericea10383	gene-E3N88_21619	PF07727	Reverse transcriptase (RNA-dependent DNA polymerase)	Hevamine-A
Mikania micrantha	Ssericea10384	gene-E3N88_21619	PF07727	Reverse transcriptase (RNA-dependent DNA polymerase)	Germin-like protein 9-3
Mikania micrantha	Ssericea10388	gene-E3N88_21619	PF07727	Reverse transcriptase (RNA-dependent DNA polymerase)	Putative germin-like protein 9-2
Mikania micrantha	Ssericea11275	gene-E3N88_21757	PF13966	zinc-binding in reverse transcriptase	Monocopper oxidase-like protein SKS1
Mikania micrantha	Ssericea11482	gene-E3N88_23559	PF17921	Integrase zinc binding domain	UDP-glycosyltransferase 88A1
Mikania micrantha	Ssericea9506	gene-E3N88_26692	PF00665	Integrase core domain	Transcription factor UNE10
Mikania micrantha	Ssericea9763	gene-E3N88_36877	PF03732	Retrotransposon gag protein	Serine/threonine-protein phosphatase PP2A-4 catalytic subunit
Mikania micrantha	Ssericea11597	gene-E3N88_38939	PF00665	Integrase core domain	Protein DEFECTIVE IN MERISTEM SILENCING 3
Mikania micrantha	Ssericea11598	gene-E3N88_38939	PF00665	Integrase core domain	Structural maintenance of chromosomes flexible hinge domain-containing protein GMI1
Mikania micrantha	Ssericea11272	gene-E3N88_38689	PF07727	Reverse transcriptase (RNA-dependent DNA polymerase)	Superoxide dismutase [Fe] 2, chloroplastic
Mikania micrantha	Ssericea11273	gene-E3N88_38689	PF07727	Reverse transcriptase (RNA-dependent DNA polymerase)	Superoxide dismutase [Fe], chloroplastic
Mikania micrantha	Ssericea10950	gene-E3N88_38521	PF07727	Reverse transcriptase (RNA-dependent DNA polymerase)	Folylpolyglutamate synthase
Mikania micrantha	Ssericea10578	gene-E3N88_38166	PF17921	Integrase zinc binding domain
Mikania micrantha	Ssericea11140	gene-E3N88_38615	PF00078	Reverse transcriptase (RNA-dependent DNA polymerase)	Superoxide dismutase
Mikania micrantha	Ssericea3335	gene-E3N88_11134	PF17921	Integrase zinc binding domain	Kinesin-like protein KIN-5C
Mikania micrantha	Ssericea2538	gene-E3N88_11613	PF13966	zinc-binding in reverse transcriptase
Mikania micrantha	Ssericea2540	gene-E3N88_11613	PF13966	zinc-binding in reverse transcriptase	Receptor-like protein 33
Mikania micrantha	Ssericea2541	gene-E3N88_11613	PF13966	zinc-binding in reverse transcriptase	Receptor-like protein 32
Mikania micrantha	Ssericea2544	gene-E3N88_11613	PF13966	zinc-binding in reverse transcriptase	Receptor-like protein 35
Mikania micrantha	Ssericea2548	gene-E3N88_11613	PF13966	zinc-binding in reverse transcriptase
Mikania micrantha	Ssericea2582	gene-E3N88_11613	PF13966	zinc-binding in reverse transcriptase	Receptor-like protein 7
Mikania micrantha	Ssericea3065	gene-E3N88_10949	PF17917	RNase H-like domain found in reverse transcriptase
Mikania micrantha	Ssericea3993	gene-E3N88_17321	PF07727	Reverse transcriptase (RNA-dependent DNA polymerase)	Sm-like protein LSM5
Mikania micrantha	Ssericea3929	gene-E3N88_21994	PF00665	Integrase core domain
Mikania micrantha	Ssericea3931	gene-E3N88_21994	PF00665	Integrase core domain
Mikania micrantha	Ssericea4324	gene-E3N88_22096	PF10551	MULE transposase domain	Exosome complex component RRP4 homolog
Mikania micrantha	Ssericea4323	gene-E3N88_22096	PF10551	MULE transposase domain	Transcription termination factor MTERF4
Mikania micrantha	Ssericea3208	gene-E3N88_22237	PF17921	Integrase zinc binding domain	Probable glucuronoxylan glucuronosyltransferase F8H
Mikania micrantha	Ssericea3231	gene-E3N88_22229	PF00665	Integrase core domain	3,9-dihydroxypterocarpan 6A-monooxygenase
Mikania micrantha	Ssericea4008	gene-E3N88_33915	PF07727	Reverse transcriptase (RNA-dependent DNA polymerase)	Receptor-like serine/threonine-protein kinase ALE2
Mikania micrantha	Ssericea2560	gene-E3N88_33533	PF07727	Reverse transcriptase (RNA-dependent DNA polymerase)	Vacuolar cation/proton exchanger 3
Mikania micrantha	Ssericea2585	gene-E3N88_33533	PF07727	Reverse transcriptase (RNA-dependent DNA polymerase)
Mikania micrantha	Ssericea3830	gene-E3N88_35677	PF17921	Integrase zinc binding domain	Glutamate receptor 1.2
Mikania micrantha	Ssericea4466	gene-E3N88_36596	PF17921	Integrase zinc binding domain	Flowering time control protein FCA
Mikania micrantha	Ssericea4084	gene-E3N88_36436	PF03732	Retrotransposon gag protein	Casein kinase 1-like protein 11
Mikania micrantha	Ssericea4048	gene-E3N88_36436	PF03732	Retrotransposon gag protein	Probable 60S ribosomal protein L14
Mikania micrantha	Ssericea4133	gene-E3N88_36471	PF10551	MULE transposase domain	Histone H1
Mikania micrantha	Ssericea4220	gene-E3N88_36471	PF10551	MULE transposase domain
Mikania micrantha	Ssericea3443	gene-E3N88_36144	PF07727	Reverse transcriptase (RNA-dependent DNA polymerase)	Nudix hydrolase 9
Mikania micrantha	Ssericea8310	gene-E3N88_03884	PF14372	Domain of unknown function (DUF4413)	Phytanoyl-CoA dioxygenase
Mikania micrantha	Ssericea8258	gene-E3N88_03889	PF07727	Reverse transcriptase (RNA-dependent DNA polymerase)	Probable aquaporin NIP-type
Mikania micrantha	Ssericea7959	gene-E3N88_03999	PF17921	Integrase zinc binding domain
Mikania micrantha	Ssericea8464	gene-E3N88_19821	PF10551	MULE transposase domain	Protein FAR-RED IMPAIRED RESPONSE 1
Mikania micrantha	Ssericea6776	gene-E3N88_18871	PF10551	MULE transposase domain	Protein FAR1-RELATED SEQUENCE 5
Mikania micrantha	Ssericea6929	gene-E3N88_18807	PF00665	Integrase core domain	RNA-binding protein 39
Mikania micrantha	Ssericea6920	gene-E3N88_18805	PF03732	Retrotransposon gag protein
Mikania micrantha	Ssericea8337	gene-E3N88_19747	PF17919	RNase H-like domain found in reverse transcriptase	Cysteine-rich receptor-like protein kinase 7
Mikania micrantha	Ssericea7942	gene-E3N88_19611	PF00078	Reverse transcriptase (RNA-dependent DNA polymerase)	SNF1-related protein kinase regulatory subunit beta-3
Mikania micrantha	Ssericea7374	gene-E3N88_18440	PF17917	RNase H-like domain found in reverse transcriptase	E3 ubiquitin-protein ligase RMA1H1
Mikania micrantha	Ssericea6997	gene-E3N88_18743	PF00665	Integrase core domain
Mikania micrantha	Ssericea7166	gene-E3N88_18525	PF00665	Integrase core domain	Peroxisome biogenesis protein 22
Mikania micrantha	Ssericea7418	gene-E3N88_31217	PF07727	Reverse transcriptase (RNA-dependent DNA polymerase)	Early nodulin-like protein 1
Mikania micrantha	Ssericea8365	gene-E3N88_37564	PF17921	Integrase zinc binding domain	Probable inactive receptor kinase At1g48480
Mikania micrantha	Ssericea8262	gene-E3N88_42902	PF17919	RNase H-like domain found in reverse transcriptase	Nicotinate-nucleotide pyrophosphorylase
Mikania micrantha	Ssericea8701	gene-E3N88_45840	PF03732	Retrotransposon gag protein	Cysteine-rich receptor-like protein kinase 2
Mikania micrantha	Ssericea8702	gene-E3N88_45840	PF03732	Retrotransposon gag protein	Cysteine-rich receptor-like protein kinase 3
Mikania micrantha	Ssericea8703	gene-E3N88_45840	PF03732	Retrotransposon gag protein	Cysteine-rich receptor-like protein kinase 4
Mikania micrantha	Ssericea8704	gene-E3N88_45840	PF03732	Retrotransposon gag protein	Cysteine-rich receptor-like protein kinase 5
Mikania micrantha	Ssericea8725	gene-E3N88_45840	PF03732	Retrotransposon gag protein	Cysteine-rich receptor-like protein kinase 6
Mikania micrantha	Ssericea8726	gene-E3N88_45840	PF03732	Retrotransposon gag protein	Cysteine-rich receptor-like protein kinase 7
Mikania micrantha	Ssericea8727	gene-E3N88_45840	PF03732	Retrotransposon gag protein	Cysteine-rich receptor-like protein kinase 8
Mikania micrantha	Ssericea1096	gene-E3N88_08487	PF07727	Reverse transcriptase (RNA-dependent DNA polymerase)	Uncharacterized protein At4g15970
Mikania micrantha	Ssericea2031	gene-E3N88_08219	PF13966	zinc-binding in reverse transcriptase	Serine/threonine-protein kinase BSK7
Mikania micrantha	Ssericea866	gene-E3N88_08544	PF10551	MULE transposase domain	Protein FAR1-RELATED SEQUENCE 7
Mikania micrantha	Ssericea360	gene-E3N88_14316	PF17919	RNase H-like domain found in reverse transcriptase	EIN3-binding F-box protein 2
Mikania micrantha	Ssericea1223	gene-E3N88_17277	PF07727	Reverse transcriptase (RNA-dependent DNA polymerase)	Protein NLP6
Mikania micrantha	Ssericea1251	gene-E3N88_17277	PF07727	Reverse transcriptase (RNA-dependent DNA polymerase)	Protein NLP7
Mikania micrantha	Ssericea1220	gene-E3N88_17277	PF07727	Reverse transcriptase (RNA-dependent DNA polymerase)	Protein NLP8
Mikania micrantha	Ssericea1221	gene-E3N88_17277	PF07727	Reverse transcriptase (RNA-dependent DNA polymerase)	Protein NLP9
Mikania micrantha	Ssericea1230	gene-E3N88_17277	PF07727	Reverse transcriptase (RNA-dependent DNA polymerase)	Protein NLP10
Mikania micrantha	Ssericea1231	gene-E3N88_17277	PF07727	Reverse transcriptase (RNA-dependent DNA polymerase)	Protein NLP11
Mikania micrantha	Ssericea1232	gene-E3N88_17277	PF07727	Reverse transcriptase (RNA-dependent DNA polymerase)	Protein NLP12
Mikania micrantha	Ssericea1245	gene-E3N88_17277	PF07727	Reverse transcriptase (RNA-dependent DNA polymerase)	Protein NLP13
Mikania micrantha	Ssericea1260	gene-E3N88_17277	PF07727	Reverse transcriptase (RNA-dependent DNA polymerase)	Protein NLP14
Mikania micrantha	Ssericea1266	gene-E3N88_17277	PF07727	Reverse transcriptase (RNA-dependent DNA polymerase)
Mikania micrantha	Ssericea1267	gene-E3N88_17277	PF07727	Reverse transcriptase (RNA-dependent DNA polymerase)	Protein NLP7
Mikania micrantha	Ssericea1268	gene-E3N88_17277	PF07727	Reverse transcriptase (RNA-dependent DNA polymerase)	Protein NLP8
Mikania micrantha	Ssericea1269	gene-E3N88_17277	PF07727	Reverse transcriptase (RNA-dependent DNA polymerase)	Protein NLP9
Mikania micrantha	Ssericea1127	gene-E3N88_17246	PF07727	Reverse transcriptase (RNA-dependent DNA polymerase)	Pentatricopeptide repeat-containing protein At2g33760
Mikania micrantha	Ssericea1977	gene-E3N88_24841	PF13966	zinc-binding in reverse transcriptase
Mikania micrantha	Ssericea1806	gene-E3N88_24891	PF13963	Transposase-associated domain	Nudix hydrolase 14, chloroplastic
Mikania micrantha	Ssericea2123	gene-E3N88_24925	PF07727	Reverse transcriptase (RNA-dependent DNA polymerase)	Translation initiation factor IF-2
Mikania micrantha	Ssericea1491	gene-E3N88_24785	PF13966	zinc-binding in reverse transcriptase	Ethylene-responsive transcription factor WRI1
Mikania micrantha	Ssericea838	gene-E3N88_27255	PF00665	Integrase core domain	Mitochondrial carrier protein CoAc1
Mikania micrantha	Ssericea2110	gene-E3N88_26968	PF03732	Retrotransposon gag protein	Short-chain dehydrogenase TIC 32
Mikania micrantha	Ssericea2054	gene-E3N88_26968	PF03732	Retrotransposon gag protein	Short-chain dehydrogenase TIC 33
Mikania micrantha	Ssericea2111	gene-E3N88_26968	PF03732	Retrotransposon gag protein	Short-chain dehydrogenase TIC 34
Mikania micrantha	Ssericea1279	gene-E3N88_27132	PF07727	Reverse transcriptase (RNA-dependent DNA polymerase)	Pectin acetylesterase
Mikania micrantha	Ssericea1216	gene-E3N88_27132	PF07727	Reverse transcriptase (RNA-dependent DNA polymerase)	Pectin acetylesterase
Mikania micrantha	Ssericea1237	gene-E3N88_27136	PF17917	RNase H-like domain found in reverse transcriptase	Cadmium-induced protein AS8
Mikania micrantha	Ssericea795	gene-E3N88_27336	PF00665	Integrase core domain	NADH dehydrogenase [ubiquinone] iron-sulfur protein
Mikania micrantha	Ssericea1362	gene-E3N88_30473	PF03732	Retrotransposon gag protein
Mikania micrantha	Ssericea1463	gene-E3N88_30460	PF13966	zinc-binding in reverse transcriptase	Flavonoid 3',5'-hydroxylase
Mikania micrantha	Ssericea1366	gene-E3N88_30476	PF13963	Transposase-associated domain	ATP-dependent Clp protease proteolytic subunit-related protein 2
Mikania micrantha	Ssericea1401	gene-E3N88_30460	PF13966	zinc-binding in reverse transcriptase	Oryzalexin D synthase
Mikania micrantha	Ssericea1462	gene-E3N88_30460	PF13966	zinc-binding in reverse transcriptase	7-ethoxycoumarin O-deethylase
Mikania micrantha	Ssericea1465	gene-E3N88_30460	PF13966	zinc-binding in reverse transcriptase
Mikania micrantha	Ssericea995	gene-E3N88_30774	PF07727	Reverse transcriptase (RNA-dependent DNA polymerase)
Mikania micrantha	Ssericea1186	gene-E3N88_30810	PF17919	RNase H-like domain found in reverse transcriptase	Alpha-glucosidase 2
Mikania micrantha	Ssericea2059	gene-E3N88_30566	PF03732	Retrotransposon gag protein	Reticulon-like protein B1
Mikania micrantha	Ssericea2049	gene-E3N88_30584	PF14372	Domain of unknown function (DUF4413)	COP9 signalosome complex subunit 5b
Mikania micrantha	Ssericea2059	gene-E3N88_30601	PF17921	Integrase zinc binding domain	Reticulon-like protein B1
Mikania micrantha	Ssericea1926	gene-E3N88_45270	PF10551	MULE transposase domain	Tubulin beta-2 chain
Mikania micrantha	Ssericea1950	gene-E3N88_45270	PF10551	MULE transposase domain	Tubulin beta-1 chain
Mikania micrantha	Ssericea1929	gene-E3N88_45270	PF10551	MULE transposase domain	Serine racemase
Mikania micrantha	Ssericea2200	gene-E3N88_45270	PF10551	MULE transposase domain	Tubulin beta-2 chain
Mikania micrantha	Ssericea2131	gene-E3N88_45542	PF17919	RNase H-like domain found in reverse transcriptase
Mikania micrantha	Ssericea5191	gene-E3N88_00547	PF17921	Integrase zinc binding domain	Protein LUTEIN DEFICIENT 5, chloroplastic
Mikania micrantha	Ssericea4867	gene-E3N88_00733	PF14372	Domain of unknown function (DUF4413)	Chaperone protein dnaJ 11, chloroplastic
Mikania micrantha	Ssericea4871	gene-E3N88_00682	PF00665	Integrase core domain	Thaumatin-like protein 1
Mikania micrantha	Ssericea4870	gene-E3N88_00682	PF00665	Integrase core domain	Thaumatin-like protein 1
Mikania micrantha	Ssericea5808	gene-E3N88_01716	PF07727	Reverse transcriptase (RNA-dependent DNA polymerase)	Probable LRR receptor-like serine/threonine-protein kinase
Mikania micrantha	Ssericea6119	gene-E3N88_07700	PF03732	Retrotransposon gag protein	BTB/POZ and MATH domain-containing protein 4
Mikania micrantha	Ssericea6157	gene-E3N88_11894	PF03732	Retrotransposon gag protein
Mikania micrantha	Ssericea6566	gene-E3N88_13903	PF17921	Integrase zinc binding domain	Ultraviolet-B receptor UVR8
Mikania micrantha	Ssericea6589	gene-E3N88_13904	PF07727	Reverse transcriptase (RNA-dependent DNA polymerase)	Putative F-box/FBD/LRR-repeat protein At1g78760
Mikania micrantha	Ssericea6620	gene-E3N88_13852	PF17917	RNase H-like domain found in reverse transcriptase	20 kDa chaperonin, chloroplastic
Mikania micrantha	Ssericea5276	gene-E3N88_20439	PF03732	Retrotransposon gag protein	E3 ubiquitin-protein ligase SINA-like 10
Mikania micrantha	Ssericea4781	gene-E3N88_21586	PF00665	Integrase core domain	Hippocampus abundant transcript-like protein 1
Mikania micrantha	Ssericea4780	gene-E3N88_21586	PF00665	Integrase core domain	Plastocyanin, chloroplastic
Mikania micrantha	Ssericea4782	gene-E3N88_21586	PF00665	Integrase core domain	Phospholipase D delta
Mikania micrantha	Ssericea4839	gene-E3N88_21572	PF10551	MULE transposase domain	Protein FD
Mikania micrantha	Ssericea6135	gene-E3N88_26797	PF07727	Reverse transcriptase (RNA-dependent DNA polymerase)	Outer envelope protein 61
Mikania micrantha	Ssericea6119	gene-E3N88_26808	PF17921	Integrase zinc binding domain	BTB/POZ and MATH domain-containing protein 4
Mikania micrantha	Ssericea6256	gene-E3N88_26791	PF10551	MULE transposase domain	Protein FAR1-RELATED SEQUENCE 3
Mikania micrantha	Ssericea6255	gene-E3N88_26791	PF10551	MULE transposase domain
Mikania micrantha	Ssericea5318	gene-E3N88_30031	PF14244	gag-polypeptide of LTR copia-type
Mikania micrantha	Ssericea5430	gene-E3N88_29964	PF13966	zinc-binding in reverse transcriptase	Salicylate carboxymethyltransferase
Mikania micrantha	Ssericea5431	gene-E3N88_29964	PF13966	zinc-binding in reverse transcriptase	Salicylate/benzoate carboxyl methyltransferase
Mikania micrantha	Ssericea5437	gene-E3N88_29964	PF13966	zinc-binding in reverse transcriptase	Salicylate carboxymethyltransferase
Mikania micrantha	Ssericea5759	gene-E3N88_29833	PF17919	RNase H-like domain found in reverse transcriptase	Nijmegen breakage syndrome 1 protein
Mikania micrantha	Ssericea5762	gene-E3N88_29833	PF17919	RNase H-like domain found in reverse transcriptase	General transcription and DNA repair factor IIH subunit TFB4
Mikania micrantha	Ssericea4712	gene-E3N88_40262	PF17921	Integrase zinc binding domain
