# Supplementary material for: Comparative genomics reveals a unique nitrogen-carbon balance system in Asteraceae
Source: Nat Commun. 2023 Jul 20;14:4334. doi: 10.1038/s41467-023-40002-9 (PMC10359422; doi:10.1038/s41467-023-40002-9)
Supplement: Supplementary file 12 — Supplementary Data 9 [file 41467_2023_40002_MOESM12_ESM.xls]

## Sheet: Supplementary Data 9
Supplementary Data 9. Prediction of transcription factor binding site (TFBS) introducted by repeat sequences in the Asteraceae family
Asteraceae species	Orthologous Gene in Scaevola taccada	Orthologous Gene in Asteraceae species	Chrom	TFBS information				Repeat Sequences information
				Start	End	TFBS accession	TFBS sequences	Start	End	Repeat Sequence ID
Lactuca sativa var. augustana	Ssericea9959	LSA24624	Chr01	105548892	105548918	MP00223	AATTATCTTTTTTTATTTTTTCTAAAT	105548685	105548930	Motif:5:48519798..48525200_INT
Lactuca sativa var. augustana	Ssericea9959	LSA24624	Chr01	105548897	105548924	MP00478	TTAAATAATTATCTTTTTTTATTTTTTC	105548685	105548930	Motif:5:48519798..48525200_INT
Lactuca sativa var. augustana	Ssericea9959	LSA24624	Chr01	105548896	105548916	MP00407	TTATCTTTTTTTATTTTTTCT	105548685	105548930	Motif:5:48519798..48525200_INT
Lactuca sativa var. augustana	Ssericea9944	LSA23150	Chr04	356973551	356973565	MP00192	GCAAAAAAAAAAAAA	356973460	356973565	Motif:3:357167831..357182512_INT
Lactuca sativa var. augustana	Ssericea9944	LSA23150	Chr04	356973544	356973571	MP00478	TTTTTTTTTTTTTTTTTTTTGCATTTGA	356973460	356973565	Motif:3:357167831..357182512_INT
Lactuca sativa var. augustana	Ssericea9944	LSA23150	Chr04	356973544	356973571	MP00478	TTTTTTTTTTTTTTTTTTTTGCATTTGA	356973477	356973643	Motif:4:169418048..169425874_INT
Lactuca sativa var. augustana	Ssericea9944	LSA23150	Chr04	356973551	356973565	MP00192	GCAAAAAAAAAAAAA	356973477	356973643	Motif:4:169418048..169425874_INT
Lactuca sativa var. augustana	Ssericea9942	LSA22853	Chr04	356781106	356781133	MP00478	ATCTCTATTTATTTTTTTTAATTTTTAA	356780807	356781308	Motif:4:205215008..205228635_INT
Lactuca sativa var. augustana	Ssericea9899	LSA24418	Chr01	87692377	87692404	MP00478	TTTTATAATTTTTTCAATTAACTTTATT	87692307	87692414	Motif:3:151697669..151707866_INT
Lactuca sativa var. augustana	Ssericea989	LSA17097	Chr06	136302496	136302524	MP00593	CAAAATTCTTTTTGAACTTTTTAATTTTT	136302403	136302550	Motif:9:103014667..103018786_INT
Lactuca sativa var. augustana	Ssericea9876	LSA22837	Chr04	355412546	355412566	MP00483	GAAAAAGATAGGAGGAAAAGA	355412500	355412709	Motif:3:367730255..367737585_INT
Lactuca sativa var. augustana	Ssericea9874	LSA24401	Chr01	85643046	85643073	MP00478	ATTTTAATGTTTAATCTTTTTTTTTTTT	85642995	85643216	Motif:4:205215008..205228635_INT
Lactuca sativa var. augustana	Ssericea9874	LSA24401	Chr01	85643048	85643066	MP00445	AAAAAAAAAAGATTAAACA	85642995	85643216	Motif:4:205215008..205228635_INT
Lactuca sativa var. augustana	Ssericea9807	LSA22515	Chr04	331502372	331502386	MP00154	GGAGCAGCAGCAGAC	331501571	331503452	Motif:4:37316660..37318781_LTR
Lactuca sativa var. augustana	Ssericea9787	LSA24325	Chr01	74530700	74530728	MP00593	TATTTCCATCTATTTCCTTTCTTTTTTCT	74530589	74530706	Motif:6:217639400..217643014_INT
Lactuca sativa var. augustana	Ssericea9787	LSA24325	Chr01	74530686	74530706	MP00076	TTTTATTTTCTTCTTATTTCC	74530589	74530706	Motif:6:217639400..217643014_INT
Lactuca sativa var. augustana	Ssericea9787	LSA24325	Chr01	74530682	74530701	MP00610	TAAGAAGAAAATAAAAGAAA	74530589	74530706	Motif:6:217639400..217643014_INT
Lactuca sativa var. augustana	Ssericea9787	LSA24325	Chr01	74530699	74530726	MP00478	TTATTTCCATCTATTTCCTTTCTTTTTT	74530589	74530706	Motif:6:217639400..217643014_INT
Lactuca sativa var. augustana	Ssericea9747	LSA24952	Chr01	135337535	135337553	MP00445	AAAGATAAAAGGTAAAAGA	135337487	135337678	Motif:3:367730255..367737585_INT
Lactuca sativa var. augustana	Ssericea9747	LSA24952	Chr01	135337526	135337554	MP00593	ATCTTTTACCTTTTATCTTTTTCAAAAAT	135337487	135337678	Motif:3:367730255..367737585_INT
Lactuca sativa var. augustana	Ssericea9694	LSA22665	Chr04	339062652	339062671	MP00610	GAGAGAGAGAGAGAGAGAGG	339062666	339062829	Motif:2:176312693..176325555_INT
Lactuca sativa var. augustana	Ssericea9694	LSA22665	Chr04	339062651	339062671	MP00076	CCTCTCTCTCTCTCTCTCTCT	339062666	339062829	Motif:2:176312693..176325555_INT
Lactuca sativa var. augustana	Ssericea9681	LSA22787	Chr04	337789856	337789875	MP00610	AATGAAAAAAAAAAAAAAAA	337789852	337789970	Motif:9:66471846..66483442_INT
Lactuca sativa var. augustana	Ssericea9681	LSA22787	Chr04	337789856	337789876	MP00076	TTTTTTTTTTTTTTTTCATTA	337789852	337789970	Motif:9:66471846..66483442_INT
Lactuca sativa var. augustana	Ssericea9679	LSA25034	Chr01	141257147	141257173	MP00223	TATGTTCTTTTTTTTTCTTATTCTAGT	141257164	141257290	Motif:2:144050592..144063461_INT
Lactuca sativa var. augustana	Ssericea9679	LSA25034	Chr01	141256501	141256528	MP00478	ACTTTATTTAATATTTATTTATTTTTTA	141256351	141256590	Motif:4:205215008..205228635_INT
Lactuca sativa var. augustana	Ssericea9679	LSA25034	Chr01	141257152	141257171	MP00610	TAGAATAAGAAAAAAAAAGA	141257164	141257290	Motif:2:144050592..144063461_INT
Lactuca sativa var. augustana	Ssericea9678	LSA25034	Chr01	141256501	141256528	MP00478	ACTTTATTTAATATTTATTTATTTTTTA	141256351	141256590	Motif:4:205215008..205228635_INT
Lactuca sativa var. augustana	Ssericea9674	LSA22671	Chr04	338030293	338030320	MP00478	AATTTGTTACTATATTTTCTATTTTTTT	338030288	338030865	Motif:2:72138365..72142184_INT
Lactuca sativa var. augustana	Ssericea9674	LSA22671	Chr04	338030293	338030320	MP00478	AATTTGTTACTATATTTTCTATTTTTTT	338030233	338030669	Motif:7:164284851..164287107_INT
Lactuca sativa var. augustana	Ssericea9655	LSA22724	Chr04	340208501	340208521	MP00076	TTTTTTTGTTGTTTTTTTTAT	340208201	340208854	Motif:3:265200013..265212295_INT
Lactuca sativa var. augustana	Ssericea9655	LSA22724	Chr04	340208464	340208484	MP00407	TTCTTTTTTTTCGTTTTTTTT	340208201	340208854	Motif:3:265200013..265212295_INT
Lactuca sativa var. augustana	Ssericea9655	LSA22724	Chr04	340208456	340208482	MP00223	ATTTCACCTTCTTTTTTTTCGTTTTTT	340208201	340208854	Motif:3:265200013..265212295_INT
Lactuca sativa var. augustana	Ssericea9655	LSA22724	Chr04	340209019	340209033	MP00192	AAAAAAAACAAATAA	340208869	340209038	Motif:7:124573046..124585533_INT
Lactuca sativa var. augustana	Ssericea9655	LSA22724	Chr04	340209005	340209032	MP00478	ACTCTTCTATTATTTTATTTGTTTTTTT	340208869	340209038	Motif:7:124573046..124585533_INT
Lactuca sativa var. augustana	Ssericea9655	LSA22724	Chr04	340208470	340208489	MP00610	TAAACAAAAAAAACGAAAAA	340208201	340208854	Motif:3:265200013..265212295_INT
Lactuca sativa var. augustana	Ssericea9615	LSA692	Chr07	15588238	15588258	MP00483	TAAAAAGAAAAAATTAAACAT	15588017	15588294	Motif:5:48519798..48525200_INT
Lactuca sativa var. augustana	Ssericea9615	LSA692	Chr07	15588232	15588260	MP00593	TTATGTTTAATTTTTTCTTTTTAATAAAA	15588017	15588294	Motif:5:48519798..48525200_INT
Lactuca sativa var. augustana	Ssericea9615	LSA692	Chr07	15588238	15588265	MP00478	AATTTTTATGTTTAATTTTTTCTTTTTA	15588017	15588294	Motif:5:48519798..48525200_INT
Lactuca sativa var. augustana	Ssericea9604	LSA25139	Chr01	148904712	148904732	MP00407	TCAACTTTTTTAGTTTTTCTC	148904539	148904767	Motif:8:27834346..27844438_INT
Lactuca sativa var. augustana	Ssericea9604	LSA733	Chr07	16101241	16101261	MP00407	ATTTCTTTTTCTTTTTCTTTT	16101126	16101259	Motif:3:247413527..247425794_INT
Lactuca sativa var. augustana	Ssericea9604	LSA733	Chr07	16101241	16101261	MP00407	ATTTCTTTTTCTTTTTCTTTT	16101122	16101259	Motif:3:199221673..199235904_INT
Lactuca sativa var. augustana	Ssericea9604	LSA25139	Chr01	148905040	148905060	MP00407	TCAACTTTTTTATCTTTTTTT	148904942	148905229	Motif:8:27834346..27844438_INT
Lactuca sativa var. augustana	Ssericea9584	LSA22497	Chr04	340981143	340981162	MP00610	AAAAAATAAAATAAAATAAA	340980983	340981228	Motif:3:247413527..247425794_INT
Lactuca sativa var. augustana	Ssericea9584	LSA22497	Chr04	340981137	340981157	MP00407	TTTATTTTATTTTTTATTTTT	340980983	340981228	Motif:3:247413527..247425794_INT
Lactuca sativa var. augustana	Ssericea9584	LSA22497	Chr04	340981135	340981162	MP00478	TTTATTTTATTTTATTTTTTATTTTTTT	340980983	340981228	Motif:3:247413527..247425794_INT
Lactuca sativa var. augustana	Ssericea9582	LSA716	Chr07	16362821	16362847	MP00223	TTTCAACTTTTTTTTTAATTTTAATTT	16362419	16362828	Motif:4:205215008..205228635_INT
Lactuca sativa var. augustana	Ssericea9582	LSA716	Chr07	16362661	16362688	MP00478	TATTTATATTTAAAATTTTTATTTTTTT	16362239	16362708	Motif:2:241400904..241409541_INT
Lactuca sativa var. augustana	Ssericea9582	LSA716	Chr07	16362538	16362552	MP00192	ACAAAAAAAATAAAA	16362419	16362828	Motif:4:205215008..205228635_INT
Lactuca sativa var. augustana	Ssericea9582	LSA716	Chr07	16362817	16362844	MP00478	CAACTTTTTTTTTAATTTTAATTTTTAA	16362419	16362828	Motif:4:205215008..205228635_INT
Lactuca sativa var. augustana	Ssericea9582	LSA716	Chr07	16362827	16362847	MP00580	AAATTAAAAAAAAAGTTGAAA	16362419	16362828	Motif:4:205215008..205228635_INT
Lactuca sativa var. augustana	Ssericea9582	LSA716	Chr07	16362538	16362552	MP00192	ACAAAAAAAATAAAA	16362239	16362708	Motif:2:241400904..241409541_INT
Lactuca sativa var. augustana	Ssericea9560	LSA36305	Chr03	44651434	44651454	MP00473	AAACCAATAATTTAGGAAAAG	44651435	44651546	Motif:5:28594386..28596425_INT
Lactuca sativa var. augustana	Ssericea9557	LSA36304	Chr03	44598425	44598445	MP00407	GTATTTTTTTCATTTTTTTTT	44598277	44598525	Motif:8:27834346..27844438_INT
Lactuca sativa var. augustana	Ssericea9557	LSA36304	Chr03	44598427	44598446	MP00610	AAAAAAATGAAAAAAATACA	44598277	44598525	Motif:8:27834346..27844438_INT
Lactuca sativa var. augustana	Ssericea9557	LSA36304	Chr03	44598422	44598442	MP00076	TTTTTTTCATTTTTTTTTTCC	44598277	44598525	Motif:8:27834346..27844438_INT
Lactuca sativa var. augustana	Ssericea9557	LSA36304	Chr03	44598051	44598071	MP00076	TTATATTTTTTTTTTTTTTCT	44598023	44598161	Motif:8:27834346..27844438_INT
Lactuca sativa var. augustana	Ssericea9557	LSA36304	Chr03	44598423	44598450	MP00478	ATTTTGTATTTTTTTCATTTTTTTTTTC	44598277	44598525	Motif:8:27834346..27844438_INT
Lactuca sativa var. augustana	Ssericea9557	LSA36304	Chr03	44598050	44598069	MP00610	AAAAAAAAAAAAAATATAAG	44598023	44598161	Motif:8:27834346..27844438_INT
Lactuca sativa var. augustana	Ssericea9534	LSA36280	Chr03	37362340	37362367	MP00478	TTATTAAAATTTTATATTTAATTTTTTT	37362288	37362522	Motif:5:20629453..20632424_INT
Lactuca sativa var. augustana	Ssericea953	LSA15353	Chr06	19818224	19818244	MP00540	CACACTCTCTCTCTCCCTATT	19817952	19818528	Motif:4:36443926..36455063_INT
Lactuca sativa var. augustana	Ssericea953	LSA15353	Chr06	19818221	19818244	MP00253	AATAGGGAGAGAGAGAGTGTGTGT	19817952	19818528	Motif:4:36443926..36455063_INT
Lactuca sativa var. augustana	Ssericea953	LSA15353	Chr06	19818173	19818193	MP00483	GAAAAAGAAAAAAGAAAATAG	19817952	19818528	Motif:4:36443926..36455063_INT
Lactuca sativa var. augustana	Ssericea953	LSA15353	Chr06	19818170	19818190	MP00407	TTTTCTTTTTTCTTTTTCTTT	19817952	19818528	Motif:4:36443926..36455063_INT
Lactuca sativa var. augustana	Ssericea953	LSA15353	Chr06	19818170	19818190	MP00076	TTTTCTTTTTTCTTTTTCTTT	19817952	19818528	Motif:4:36443926..36455063_INT
Lactuca sativa var. augustana	Ssericea953	LSA15353	Chr06	19818166	19818192	MP00223	TATTTTCTTTTTTCTTTTTCTTTTTTG	19817952	19818528	Motif:4:36443926..36455063_INT
Lactuca sativa var. augustana	Ssericea953	LSA15353	Chr06	19818216	19818245	MP00480	CAATAGGGAGAGAGAGAGTGTGTGTGTGTG	19817952	19818528	Motif:4:36443926..36455063_INT
Lactuca sativa var. augustana	Ssericea953	LSA15353	Chr06	19818167	19818194	MP00478	TCTATTTTCTTTTTTCTTTTTCTTTTTT	19817952	19818528	Motif:4:36443926..36455063_INT
Lactuca sativa var. augustana	Ssericea953	LSA15353	Chr06	19818171	19818190	MP00611	AAGAAAAAGAAAAAAGAAAA	19817952	19818528	Motif:4:36443926..36455063_INT
Lactuca sativa var. augustana	Ssericea953	LSA15353	Chr06	19818167	19818195	MP00593	ATCTATTTTCTTTTTTCTTTTTCTTTTTT	19817952	19818528	Motif:4:36443926..36455063_INT
Lactuca sativa var. augustana	Ssericea953	LSA15353	Chr06	19818175	19818194	MP00610	AAAAGAAAAAAGAAAATAGA	19817952	19818528	Motif:4:36443926..36455063_INT
Lactuca sativa var. augustana	Ssericea9502	LSA636	Chr07	12309801	12309821	MP00407	TTTATTTTTTCTTATTTTTTT	12309638	12309820	Motif:3:247413527..247425794_INT
Lactuca sativa var. augustana	Ssericea9502	LSA636	Chr07	12309800	12309820	MP00076	TTTTATTTTTTCTTATTTTTT	12309638	12309820	Motif:3:247413527..247425794_INT
Lactuca sativa var. augustana	Ssericea9502	LSA636	Chr07	12309802	12309821	MP00610	AAAAAAATAAGAAAAAATAA	12309638	12309820	Motif:3:247413527..247425794_INT
Lactuca sativa var. augustana	Ssericea9502	LSA636	Chr07	12309795	12309822	MP00478	CTGATTTTTATTTTTTCTTATTTTTTTG	12309638	12309820	Motif:3:247413527..247425794_INT
Lactuca sativa var. augustana	Ssericea9492	LSA36249	Chr03	30902124	30902144	MP00407	TTTACTCTTTAATTTATTTTT	30901725	30902131	Motif:2:241400904..241409541_INT
Lactuca sativa var. augustana	Ssericea9477	LSA635	Chr07	11914138	11914164	MP00223	TTTTTACTTTTCATTTTATTCATATTT	11914157	11914368	Motif:7:124573046..124585533_INT
Lactuca sativa var. augustana	Ssericea9477	LSA635	Chr07	11914508	11914535	MP00478	ATTAATTTATTTTTTAATTAACTTTCTT	11914428	11914568	Motif:7:124573046..124585533_INT
Lactuca sativa var. augustana	Ssericea9477	LSA635	Chr07	11914511	11914532	MP00536	AAAGTTAATTAAAAAATAAATT	11914428	11914568	Motif:7:124573046..124585533_INT
Lactuca sativa var. augustana	Ssericea9477	LSA635	Chr07	11914146	11914164	MP00210	ATAAAATGAAAAGTAAAAA	11914157	11914368	Motif:7:124573046..124585533_INT
Lactuca sativa var. augustana	Ssericea9477	LSA635	Chr07	11914144	11914164	MP00166	GAATAAAATGAAAAGTAAAAA	11914010	11914177	Motif:4:54242943..54247244_INT
Lactuca sativa var. augustana	Ssericea9477	LSA635	Chr07	11914142	11914162	MP00407	TTTACTTTTCATTTTATTCAT	11914157	11914368	Motif:7:124573046..124585533_INT
Lactuca sativa var. augustana	Ssericea9477	LSA635	Chr07	11914152	11914179	MP00478	CATTCATGTAATTTATTTTTACTTTTCA	11914010	11914177	Motif:4:54242943..54247244_INT
Lactuca sativa var. augustana	Ssericea9477	LSA635	Chr07	11915066	11915087	MP00536	AAAATAAATTAATTAAAAAATA	11914983	11915089	Motif:4:31714322..31727704_INT
Lactuca sativa var. augustana	Ssericea9477	LSA635	Chr07	11915063	11915090	MP00478	GTTTATTTTTTAATTAATTTATTTTTTA	11914924	11915075	Motif:2:241400904..241409541_INT
Lactuca sativa var. augustana	Ssericea9477	LSA635	Chr07	11914152	11914179	MP00478	CATTCATGTAATTTATTTTTACTTTTCA	11914157	11914368	Motif:7:124573046..124585533_INT
Lactuca sativa var. augustana	Ssericea9477	LSA635	Chr07	11914513	11914541	MP00593	TTTATTTTTTAATTAACTTTCTTATTTAT	11914428	11914568	Motif:7:124573046..124585533_INT
Lactuca sativa var. augustana	Ssericea9477	LSA635	Chr07	11914144	11914164	MP00166	GAATAAAATGAAAAGTAAAAA	11914157	11914368	Motif:7:124573046..124585533_INT
Lactuca sativa var. augustana	Ssericea9477	LSA635	Chr07	11914146	11914174	MP00593	ATGTAATTTATTTTTACTTTTCATTTTAT	11914010	11914177	Motif:4:54242943..54247244_INT
Lactuca sativa var. augustana	Ssericea9477	LSA635	Chr07	11914142	11914162	MP00407	TTTACTTTTCATTTTATTCAT	11914010	11914177	Motif:4:54242943..54247244_INT
Lactuca sativa var. augustana	Ssericea9477	LSA635	Chr07	11914146	11914164	MP00210	ATAAAATGAAAAGTAAAAA	11914010	11914177	Motif:4:54242943..54247244_INT
Lactuca sativa var. augustana	Ssericea9477	LSA635	Chr07	11914511	11914532	MP00536	AAAGTTAATTAAAAAATAAATT	11914417	11914519	Motif:1:353461737..353470410_INT
Lactuca sativa var. augustana	Ssericea9477	LSA635	Chr07	11915066	11915087	MP00536	AAAATAAATTAATTAAAAAATA	11914992	11915106	Motif:3:24112620..24125164_INT
Lactuca sativa var. augustana	Ssericea9477	LSA635	Chr07	11915066	11915087	MP00536	AAAATAAATTAATTAAAAAATA	11914924	11915075	Motif:2:241400904..241409541_INT
Lactuca sativa var. augustana	Ssericea9477	LSA635	Chr07	11914147	11914167	MP00199	TAAAATGAAAAGTAAAAATAA	11914010	11914177	Motif:4:54242943..54247244_INT
Lactuca sativa var. augustana	Ssericea9477	LSA635	Chr07	11915148	11915175	MP00478	ATTTTCTTATTTATGTATTTATTTTTTA	11915134	11915344	Motif:7:124573046..124585533_INT
Lactuca sativa var. augustana	Ssericea9477	LSA635	Chr07	11914508	11914535	MP00478	ATTAATTTATTTTTTAATTAACTTTCTT	11914417	11914519	Motif:1:353461737..353470410_INT
Lactuca sativa var. augustana	Ssericea9477	LSA635	Chr07	11914513	11914541	MP00593	TTTATTTTTTAATTAACTTTCTTATTTAT	11914417	11914519	Motif:1:353461737..353470410_INT
Lactuca sativa var. augustana	Ssericea9477	LSA635	Chr07	11914146	11914164	MP00394	ATAAAATGAAAAGTAAAAA	11914157	11914368	Motif:7:124573046..124585533_INT
Lactuca sativa var. augustana	Ssericea9477	LSA635	Chr07	11914144	11914164	MP00580	GAATAAAATGAAAAGTAAAAA	11914157	11914368	Motif:7:124573046..124585533_INT
Lactuca sativa var. augustana	Ssericea9477	LSA635	Chr07	11914138	11914164	MP00223	TTTTTACTTTTCATTTTATTCATATTT	11914010	11914177	Motif:4:54242943..54247244_INT
Lactuca sativa var. augustana	Ssericea9477	LSA635	Chr07	11914146	11914164	MP00394	ATAAAATGAAAAGTAAAAA	11914010	11914177	Motif:4:54242943..54247244_INT
Lactuca sativa var. augustana	Ssericea9477	LSA635	Chr07	11915063	11915090	MP00478	GTTTATTTTTTAATTAATTTATTTTTTA	11914992	11915106	Motif:3:24112620..24125164_INT
Lactuca sativa var. augustana	Ssericea9477	LSA635	Chr07	11914146	11914174	MP00593	ATGTAATTTATTTTTACTTTTCATTTTAT	11914157	11914368	Motif:7:124573046..124585533_INT
Lactuca sativa var. augustana	Ssericea9477	LSA635	Chr07	11914007	11914021	MP00192	ACAAAAAAAAAAAGA	11914010	11914177	Motif:4:54242943..54247244_INT
Lactuca sativa var. augustana	Ssericea9477	LSA635	Chr07	11914144	11914164	MP00580	GAATAAAATGAAAAGTAAAAA	11914010	11914177	Motif:4:54242943..54247244_INT
Lactuca sativa var. augustana	Ssericea9477	LSA635	Chr07	11915063	11915090	MP00478	GTTTATTTTTTAATTAATTTATTTTTTA	11914983	11915089	Motif:4:31714322..31727704_INT
Lactuca sativa var. augustana	Ssericea9477	LSA635	Chr07	11914147	11914167	MP00199	TAAAATGAAAAGTAAAAATAA	11914157	11914368	Motif:7:124573046..124585533_INT
Lactuca sativa var. augustana	Ssericea9476	LSA22396	Chr04	334157465	334157483	MP00569	ATGAAAAAAAAAAGAAAAA	334157461	334158071	Motif:4:47656105..47661203_INT
Lactuca sativa var. augustana	Ssericea9472	LSA622	Chr07	11254764	11254792	MP00593	TTTCATTTTTCTTTCCCTTTTTAAAATTA	11254714	11254949	Motif:2:287875286..287883179_INT
Lactuca sativa var. augustana	Ssericea9472	LSA630	Chr07	11318782	11318809	MP00478	ACCTTTAACATATTTGTTTTACTTTTTG	11318792	11319233	Motif:2:47435692..47450328_INT
Lactuca sativa var. augustana	Ssericea9472	LSA622	Chr07	11254770	11254797	MP00478	TTAGTTTTCATTTTTCTTTCCCTTTTTA	11254714	11254949	Motif:2:287875286..287883179_INT
Lactuca sativa var. augustana	Ssericea9472	LSA622	Chr07	11254773	11254793	MP00076	TTTTCATTTTTCTTTCCCTTT	11254714	11254949	Motif:2:287875286..287883179_INT
Lactuca sativa var. augustana	Ssericea947	LSA17109	Chr06	136655617	136655645	MP00593	TTTTTAAATATTTCAGCTTTTTTTAATTT	136655306	136655692	Motif:8:91015232..91027492_INT
Lactuca sativa var. augustana	Ssericea947	LSA17109	Chr06	136655623	136655650	MP00478	TTTTTTTTTTAAATATTTCAGCTTTTTT	136655306	136655692	Motif:8:91015232..91027492_INT
Lactuca sativa var. augustana	Ssericea9465	LSA622	Chr07	11254773	11254793	MP00076	TTTTCATTTTTCTTTCCCTTT	11254714	11254949	Motif:2:287875286..287883179_INT
Lactuca sativa var. augustana	Ssericea9461	LSA22075	Chr04	311107056	311107070	MP00254	AAATTAAGACAAAAC	311106874	311107064	Motif:5:48519798..48525200_INT
Lactuca sativa var. augustana	Ssericea9450	LSA914	Chr07	24635100	24635114	MP00295	ATTTTTAACTTTTTG	24635043	24635357	Motif:1:353461737..353470410_INT
Lactuca sativa var. augustana	Ssericea9450	LSA914	Chr07	24635100	24635120	MP00281	TTAGTAATTTTTAACTTTTTG	24635043	24635357	Motif:1:353461737..353470410_INT
Lactuca sativa var. augustana	Ssericea9435	LSA22099	Chr04	310894624	310894642	MP00569	AAGGAAAGAATGAGAAAAA	310894339	310897527	Motif:2:221499069..221502243_LTR
Lactuca sativa var. augustana	Ssericea9432	LSA22035	Chr04	311307598	311307626	MP00593	TAATATACTTTATTTTCTTTTTGATGTAT	311307284	311307679	Motif:8:91015232..91027492_INT
Lactuca sativa var. augustana	Ssericea9430	LSA23969	Chr01	25678861	25678887	MP00223	CTTTAACTTTATATTATTTTTTTTTTA	25678827	25678969	Motif:2:219785350..219796930_INT
Lactuca sativa var. augustana	Ssericea9430	LSA23969	Chr01	25678863	25678883	MP00407	TTAACTTTATATTATTTTTTT	25678827	25678969	Motif:2:219785350..219796930_INT
Lactuca sativa var. augustana	Ssericea9430	LSA23969	Chr01	25678861	25678881	MP00580	AAAAATAATATAAAGTTAAAG	25678827	25678969	Motif:2:219785350..219796930_INT
Lactuca sativa var. augustana	Ssericea9423	LSA905	Chr07	24179316	24179336	MP00407	TATTCTTTTTTTCGTTTTTTT	24178985	24179590	Motif:3:265200013..265212295_INT
Lactuca sativa var. augustana	Ssericea9423	LSA905	Chr07	24179311	24179339	MP00593	TCATATTCTTTTTTTCGTTTTTTTTGTTT	24178985	24179590	Motif:3:265200013..265212295_INT
Lactuca sativa var. augustana	Ssericea9423	LSA905	Chr07	24179310	24179329	MP00610	TAAACAAAAAAAACGAAAAA	24178985	24179590	Motif:3:265200013..265212295_INT
Lactuca sativa var. augustana	Ssericea9423	LSA905	Chr07	24179314	24179334	MP00076	TTCTTTTTTTCGTTTTTTTTG	24178985	24179590	Motif:3:265200013..265212295_INT
Lactuca sativa var. augustana	Ssericea9422	LSA918	Chr07	24475841	24475868	MP00478	CATTTTTAGTTTTCAGTTTTTCTTTATC	24475743	24476313	Motif:3:341607409..341611872_INT
Lactuca sativa var. augustana	Ssericea9422	LSA905	Chr07	24179311	24179339	MP00593	TCATATTCTTTTTTTCGTTTTTTTTGTTT	24178985	24179590	Motif:3:265200013..265212295_INT
Lactuca sativa var. augustana	Ssericea9422	LSA918	Chr07	24475485	24475512	MP00478	TTTTGTTTTTTTTTAATATATCTTTTAC	24475271	24475491	Motif:3:247413527..247425794_INT
Lactuca sativa var. augustana	Ssericea9422	LSA918	Chr07	24475490	24475518	MP00593	TTTTTTTTTAATATATCTTTTACCTTTTT	24475271	24475491	Motif:3:247413527..247425794_INT
Lactuca sativa var. augustana	Ssericea9396	LSA905	Chr07	24179310	24179329	MP00610	TAAACAAAAAAAACGAAAAA	24178985	24179590	Motif:3:265200013..265212295_INT
Lactuca sativa var. augustana	Ssericea9396	LSA905	Chr07	24179316	24179336	MP00407	TATTCTTTTTTTCGTTTTTTT	24178985	24179590	Motif:3:265200013..265212295_INT
Lactuca sativa var. augustana	Ssericea9396	LSA905	Chr07	24179314	24179334	MP00076	TTCTTTTTTTCGTTTTTTTTG	24178985	24179590	Motif:3:265200013..265212295_INT
Lactuca sativa var. augustana	Ssericea9395	LSA905	Chr07	24179311	24179339	MP00593	TCATATTCTTTTTTTCGTTTTTTTTGTTT	24178985	24179590	Motif:3:265200013..265212295_INT
Lactuca sativa var. augustana	Ssericea9395	LSA905	Chr07	24179316	24179336	MP00407	TATTCTTTTTTTCGTTTTTTT	24178985	24179590	Motif:3:265200013..265212295_INT
Lactuca sativa var. augustana	Ssericea9395	LSA918	Chr07	24475484	24475498	MP00254	AAAAAAAAACAAAAT	24475271	24475491	Motif:3:247413527..247425794_INT
Lactuca sativa var. augustana	Ssericea9395	LSA905	Chr07	24179312	24179338	MP00223	CATATTCTTTTTTTCGTTTTTTTTGTT	24178985	24179590	Motif:3:265200013..265212295_INT
Lactuca sativa var. augustana	Ssericea9395	LSA918	Chr07	24475490	24475518	MP00593	TTTTTTTTTAATATATCTTTTACCTTTTT	24475271	24475491	Motif:3:247413527..247425794_INT
Lactuca sativa var. augustana	Ssericea9395	LSA905	Chr07	24179310	24179329	MP00610	TAAACAAAAAAAACGAAAAA	24178985	24179590	Motif:3:265200013..265212295_INT
Lactuca sativa var. augustana	Ssericea9395	LSA918	Chr07	24475485	24475512	MP00478	TTTTGTTTTTTTTTAATATATCTTTTAC	24475271	24475491	Motif:3:247413527..247425794_INT
Lactuca sativa var. augustana	Ssericea9395	LSA918	Chr07	24475841	24475868	MP00478	CATTTTTAGTTTTCAGTTTTTCTTTATC	24475743	24476313	Motif:3:341607409..341611872_INT
Lactuca sativa var. augustana	Ssericea9395	LSA905	Chr07	24179314	24179334	MP00076	TTCTTTTTTTCGTTTTTTTTG	24178985	24179590	Motif:3:265200013..265212295_INT
Lactuca sativa var. augustana	Ssericea9394	LSA918	Chr07	24475485	24475512	MP00478	TTTTGTTTTTTTTTAATATATCTTTTAC	24475271	24475491	Motif:3:247413527..247425794_INT
Lactuca sativa var. augustana	Ssericea9394	LSA905	Chr07	24179316	24179336	MP00407	TATTCTTTTTTTCGTTTTTTT	24178985	24179590	Motif:3:265200013..265212295_INT
Lactuca sativa var. augustana	Ssericea9394	LSA905	Chr07	24179311	24179339	MP00593	TCATATTCTTTTTTTCGTTTTTTTTGTTT	24178985	24179590	Motif:3:265200013..265212295_INT
Lactuca sativa var. augustana	Ssericea9394	LSA918	Chr07	24475490	24475518	MP00593	TTTTTTTTTAATATATCTTTTACCTTTTT	24475271	24475491	Motif:3:247413527..247425794_INT
Lactuca sativa var. augustana	Ssericea9394	LSA905	Chr07	24179312	24179338	MP00223	CATATTCTTTTTTTCGTTTTTTTTGTT	24178985	24179590	Motif:3:265200013..265212295_INT
Lactuca sativa var. augustana	Ssericea9394	LSA905	Chr07	24179310	24179329	MP00610	TAAACAAAAAAAACGAAAAA	24178985	24179590	Motif:3:265200013..265212295_INT
Lactuca sativa var. augustana	Ssericea9394	LSA918	Chr07	24475841	24475868	MP00478	CATTTTTAGTTTTCAGTTTTTCTTTATC	24475743	24476313	Motif:3:341607409..341611872_INT
Lactuca sativa var. augustana	Ssericea9393	LSA905	Chr07	24179316	24179336	MP00407	TATTCTTTTTTTCGTTTTTTT	24178985	24179590	Motif:3:265200013..265212295_INT
Lactuca sativa var. augustana	Ssericea9392	LSA23905	Chr01	21400217	21400235	MP00394	AAAATAAAAAAAGGGAAAA	21399954	21400566	Motif:3:265200013..265212295_INT
Lactuca sativa var. augustana	Ssericea9392	LSA23905	Chr01	21400217	21400237	MP00580	TCAAAATAAAAAAAGGGAAAA	21399954	21400566	Motif:3:265200013..265212295_INT
Lactuca sativa var. augustana	Ssericea9392	LSA23905	Chr01	21400173	21400193	MP00199	AAAAAAAAAAAGTGAAATAAG	21399954	21400566	Motif:3:265200013..265212295_INT
Lactuca sativa var. augustana	Ssericea9392	LSA23905	Chr01	21400217	21400237	MP00166	TCAAAATAAAAAAAGGGAAAA	21399954	21400566	Motif:3:265200013..265212295_INT
Lactuca sativa var. augustana	Ssericea9392	LSA23905	Chr01	21400178	21400196	MP00392	TTCACTTTTTTTTTTTAAT	21399954	21400566	Motif:3:265200013..265212295_INT
Lactuca sativa var. augustana	Ssericea9392	LSA23905	Chr01	21400202	21400229	MP00478	TTTATTCTTGTTGATTTTTCCCTTTTTT	21399954	21400566	Motif:3:265200013..265212295_INT
Lactuca sativa var. augustana	Ssericea9392	LSA23905	Chr01	21400182	21400201	MP00610	AAAAAATTAAAAAAAAAAAG	21399954	21400566	Motif:3:265200013..265212295_INT
Lactuca sativa var. augustana	Ssericea9392	LSA23905	Chr01	21400185	21400205	MP00407	TTTTTTTTTAATTTTTTTTTA	21399954	21400566	Motif:3:265200013..265212295_INT
Lactuca sativa var. augustana	Ssericea9392	LSA23905	Chr01	21400215	21400233	MP00445	AATAAAAAAAGGGAAAAAT	21399954	21400566	Motif:3:265200013..265212295_INT
Lactuca sativa var. augustana	Ssericea9392	LSA23905	Chr01	21400176	21400202	MP00223	ATTTCACTTTTTTTTTTTAATTTTTTT	21399954	21400566	Motif:3:265200013..265212295_INT
Lactuca sativa var. augustana	Ssericea9392	LSA23905	Chr01	21400216	21400236	MP00076	TTTTTCCCTTTTTTTATTTTG	21399954	21400566	Motif:3:265200013..265212295_INT
Lactuca sativa var. augustana	Ssericea9392	LSA23905	Chr01	21400207	21400235	MP00593	TCTTGTTGATTTTTCCCTTTTTTTATTTT	21399954	21400566	Motif:3:265200013..265212295_INT
Lactuca sativa var. augustana	Ssericea9392	LSA23905	Chr01	21400217	21400235	MP00210	AAAATAAAAAAAGGGAAAA	21399954	21400566	Motif:3:265200013..265212295_INT
Lactuca sativa var. augustana	Ssericea9391	LSA906	Chr07	24134342	24134356	MP00370	ATATCAAAATTCAAA	24134165	24134689	Motif:7:61797579..61804779_INT
Lactuca sativa var. augustana	Ssericea9386	LSA23905	Chr01	21400176	21400202	MP00223	ATTTCACTTTTTTTTTTTAATTTTTTT	21399954	21400566	Motif:3:265200013..265212295_INT
Lactuca sativa var. augustana	Ssericea9383	LSA905	Chr07	24179311	24179339	MP00593	TCATATTCTTTTTTTCGTTTTTTTTGTTT	24178985	24179590	Motif:3:265200013..265212295_INT
Lactuca sativa var. augustana	Ssericea9383	LSA905	Chr07	24179312	24179338	MP00223	CATATTCTTTTTTTCGTTTTTTTTGTT	24178985	24179590	Motif:3:265200013..265212295_INT
Lactuca sativa var. augustana	Ssericea9383	LSA905	Chr07	24179310	24179329	MP00610	TAAACAAAAAAAACGAAAAA	24178985	24179590	Motif:3:265200013..265212295_INT
Lactuca sativa var. augustana	Ssericea9383	LSA905	Chr07	24179316	24179336	MP00407	TATTCTTTTTTTCGTTTTTTT	24178985	24179590	Motif:3:265200013..265212295_INT
Lactuca sativa var. augustana	Ssericea9383	LSA905	Chr07	24179314	24179334	MP00076	TTCTTTTTTTCGTTTTTTTTG	24178985	24179590	Motif:3:265200013..265212295_INT
Lactuca sativa var. augustana	Ssericea9340	LSA873	Chr07	22451681	22451701	MP00407	CTTTCTTTTTATTTTTGTTTC	22450951	22451694	Motif:3:336311218..336312637_LTR
Lactuca sativa var. augustana	Ssericea9332	LSA23880	Chr01	16790687	16790714	MP00478	ATGGTTCAGTTTTTATTTTTATTTTTTT	16790541	16790773	Motif:7:173685522..173698433_INT
Lactuca sativa var. augustana	Ssericea9329	LSA22000	Chr04	307646994	307647014	MP00580	AATTAATGTAAAAAGGAAAAT	307646904	307647034	Motif:5:28594386..28596425_INT
Lactuca sativa var. augustana	Ssericea9328	LSA22000	Chr04	307646994	307647014	MP00580	AATTAATGTAAAAAGGAAAAT	307646904	307647034	Motif:5:28594386..28596425_INT
Lactuca sativa var. augustana	Ssericea9321	LSA22000	Chr04	307646994	307647014	MP00580	AATTAATGTAAAAAGGAAAAT	307646904	307647034	Motif:5:28594386..28596425_INT
Lactuca sativa var. augustana	Ssericea9321	LSA22000	Chr04	307646994	307647012	MP00210	TTAATGTAAAAAGGAAAAT	307646904	307647034	Motif:5:28594386..28596425_INT
Lactuca sativa var. augustana	Ssericea9308	LSA872	Chr07	22468091	22468119	MP00593	TTGTGGTTTTTGTTAACTTTTTGTTATTA	22467897	22468312	Motif:7:119221952..119233968_INT
Lactuca sativa var. augustana	Ssericea9308	LSA872	Chr07	22468091	22468119	MP00593	TTGTGGTTTTTGTTAACTTTTTGTTATTA	22467789	22468311	Motif:1:65536204..65545044_INT
Lactuca sativa var. augustana	Ssericea9295	LSA892	Chr07	22595480	22595507	MP00478	ATGATTTTATTTTTTTTTTAATTTTACA	22595503	22595754	Motif:1:8180104..8183200_INT
Lactuca sativa var. augustana	Ssericea9293	LSA869	Chr07	22327129	22327143	MP00192	CCCAAAAAAAAAAAA	22326905	22327166	Motif:5:219559050..219561017_LTR
Lactuca sativa var. augustana	Ssericea9293	LSA867	Chr07	22152886	22152914	MP00593	TTTTATTTTTTTTTTAATTTTTTTTAGTT	22152882	22152991	Motif:5:74986887..74999214_INT
Lactuca sativa var. augustana	Ssericea9293	LSA867	Chr07	22152880	22152899	MP00610	AAAAAAAAATAAAAAATACA	22152882	22152991	Motif:5:74986887..74999214_INT
Lactuca sativa var. augustana	Ssericea9293	LSA867	Chr07	22152886	22152900	MP00192	AAAAAAAAAATAAAA	22152882	22152991	Motif:5:74986887..74999214_INT
Lactuca sativa var. augustana	Ssericea9293	LSA867	Chr07	22152891	22152911	MP00407	TTTTTTTTTTAATTTTTTTTA	22152882	22152991	Motif:5:74986887..74999214_INT
Lactuca sativa var. augustana	Ssericea9293	LSA867	Chr07	22152886	22152913	MP00478	TTTTATTTTTTTTTTAATTTTTTTTAGT	22152882	22152991	Motif:5:74986887..74999214_INT
Lactuca sativa var. augustana	Ssericea9293	LSA867	Chr07	22153213	22153240	MP00478	TTTTTTTTATTTATTTTTTATTTTTTAG	22153140	22153337	Motif:5:74986887..74999214_INT
Lactuca sativa var. augustana	Ssericea9293	LSA867	Chr07	22153217	22153237	MP00076	TTTTATTTATTTTTTATTTTT	22153140	22153337	Motif:5:74986887..74999214_INT
Lactuca sativa var. augustana	Ssericea9293	LSA867	Chr07	22153213	22153232	MP00610	TAAAAAATAAATAAAAAAAA	22153140	22153337	Motif:5:74986887..74999214_INT
Lactuca sativa var. augustana	Ssericea9293	LSA867	Chr07	22153222	22153242	MP00407	TTTATTTTTTATTTTTTAGTT	22153140	22153337	Motif:5:74986887..74999214_INT
Lactuca sativa var. augustana	Ssericea9292	LSA867	Chr07	22152886	22152914	MP00593	TTTTATTTTTTTTTTAATTTTTTTTAGTT	22152882	22152991	Motif:5:74986887..74999214_INT
Lactuca sativa var. augustana	Ssericea9292	LSA867	Chr07	22152886	22152913	MP00478	TTTTATTTTTTTTTTAATTTTTTTTAGT	22152882	22152991	Motif:5:74986887..74999214_INT
Lactuca sativa var. augustana	Ssericea9292	LSA867	Chr07	22153287	22153305	MP00569	ATGCAAAATAAATGGAAAA	22153140	22153337	Motif:5:74986887..74999214_INT
Lactuca sativa var. augustana	Ssericea9292	LSA867	Chr07	22153213	22153240	MP00478	TTTTTTTTATTTATTTTTTATTTTTTAG	22153140	22153337	Motif:5:74986887..74999214_INT
Lactuca sativa var. augustana	Ssericea9285	LSA23865	Chr01	15037058	15037076	MP00569	AAAAAAAAAAAAAGAAAAA	15036923	15037082	Motif:4:39165051..39173580_INT
Lactuca sativa var. augustana	Ssericea9285	LSA23865	Chr01	15037061	15037079	MP00445	AAAAAAAAAAGAAAAAAAA	15036923	15037082	Motif:4:39165051..39173580_INT
Lactuca sativa var. augustana	Ssericea9285	LSA23865	Chr01	15037064	15037084	MP00076	CTTTGTTTTTTTTCTTTTTTT	15036923	15037082	Motif:4:39165051..39173580_INT
Lactuca sativa var. augustana	Ssericea9285	LSA23865	Chr01	15037061	15037088	MP00478	ACACCTTTGTTTTTTTTCTTTTTTTTTT	15036923	15037082	Motif:4:39165051..39173580_INT
Lactuca sativa var. augustana	Ssericea9285	LSA23865	Chr01	15037067	15037081	MP00192	AAAAGAAAAAAAACA	15036923	15037082	Motif:4:39165051..39173580_INT
Lactuca sativa var. augustana	Ssericea9285	LSA23865	Chr01	15037063	15037083	MP00407	TTTGTTTTTTTTCTTTTTTTT	15036923	15037082	Motif:4:39165051..39173580_INT
Lactuca sativa var. augustana	Ssericea9285	LSA23865	Chr01	15037065	15037091	MP00223	GTCACACCTTTGTTTTTTTTCTTTTTT	15036923	15037082	Motif:4:39165051..39173580_INT
Lactuca sativa var. augustana	Ssericea9285	LSA23865	Chr01	15037065	15037084	MP00610	AAAAAAGAAAAAAAACAAAG	15036923	15037082	Motif:4:39165051..39173580_INT
Lactuca sativa var. augustana	Ssericea9283	LSA22024	Chr04	306922699	306922718	MP00610	AAGGGAGAAGAAGAGAGAAG	306922140	306924945	Motif:1:62050988..62054001_LTR
Lactuca sativa var. augustana	Ssericea9283	LSA869	Chr07	22327129	22327143	MP00192	CCCAAAAAAAAAAAA	22326905	22327166	Motif:5:219559050..219561017_LTR
Lactuca sativa var. augustana	Ssericea9283	LSA873	Chr07	22451681	22451701	MP00407	CTTTCTTTTTATTTTTGTTTC	22450951	22451694	Motif:3:336311218..336312637_LTR
Lactuca sativa var. augustana	Ssericea9272	LSA861	Chr07	22002818	22002846	MP00593	TTTTATTTTTTTTTTATTTTTTTTATATT	22002699	22002901	Motif:5:74986887..74999214_INT
Lactuca sativa var. augustana	Ssericea9238	LSA23854	Chr01	13935590	13935617	MP00478	TTTTTTTATGTTTTGTAATTTTTTTTTT	13935321	13935593	Motif:2:72798022..72808660_INT
Lactuca sativa var. augustana	Ssericea9229	LSA23841	Chr01	12928994	12929021	MP00478	CATTTATAATGTTTTTTCTTATTTTTTA	12928812	12929037	Motif:5:48519798..48525200_INT
Lactuca sativa var. augustana	Ssericea9196	LSA790	Chr07	19679177	19679191	MP00192	AAAAAAAAAAAAACT	19679178	19679352	Motif:1:78353549..78361466_INT
Lactuca sativa var. augustana	Ssericea9184	LSA760	Chr07	18365523	18365537	MP00370	ATTTTAAAATTCAAA	18365358	18365561	Motif:5:74986887..74999214_INT
Lactuca sativa var. augustana	Ssericea9184	LSA760	Chr07	18365436	18365463	MP00478	ATTATTTTTATTATTTTTTATTTTTTTA	18365358	18365561	Motif:5:74986887..74999214_INT
Lactuca sativa var. augustana	Ssericea9184	LSA760	Chr07	18365257	18365285	MP00593	TTTTTTTATTTTTTTATTTTTTTTAGTTA	18365253	18365360	Motif:5:74986887..74999214_INT
Lactuca sativa var. augustana	Ssericea9184	LSA760	Chr07	18365256	18365283	MP00478	GTTTTTTTATTTTTTTATTTTTTTTAGT	18365253	18365360	Motif:5:74986887..74999214_INT
Lactuca sativa var. augustana	Ssericea9154	LSA21793	Chr04	302236977	302236997	MP00483	CAAAAAGGAAAGAAACAAGAA	302236847	302238290	Motif:7:51476817..51478301_LTR
Lactuca sativa var. augustana	Ssericea9105	LSA23784	Chr01	5076015	5076038	MP00253	GAGTTAGAGTGAGAAAGTAAGAGA	5075403	5076796	Motif:6:179975756..179977406_LTR
Lactuca sativa var. augustana	Ssericea9094	LSA21868	Chr04	299387962	299387989	MP00478	ATTTACTCTTATATTTCTTTACTTTATA	299387972	299388394	Motif:2:241400904..241409541_INT
Lactuca sativa var. augustana	Ssericea9088	LSA751	Chr07	17211820	17211840	MP00199	TGAAGAAAAAAGGAAAAAGAA	17211738	17212425	Motif:3:239287591..239288546_LTR
Lactuca sativa var. augustana	Ssericea9088	LSA751	Chr07	17212041	17212060	MP00610	GAAAATGAGAGGGAGAGAAA	17211738	17212425	Motif:3:239287591..239288546_LTR
Lactuca sativa var. augustana	Ssericea9088	LSA751	Chr07	17211813	17211841	MP00593	TATAAACTTCTTTTTCCTTTTTTCTTCAT	17211738	17212425	Motif:3:239287591..239288546_LTR
Lactuca sativa var. augustana	Ssericea9088	LSA751	Chr07	17211818	17211838	MP00407	ACTTCTTTTTCCTTTTTTCTT	17211738	17212425	Motif:3:239287591..239288546_LTR
Lactuca sativa var. augustana	Ssericea9088	LSA751	Chr07	17211819	17211839	MP00076	CTTCTTTTTCCTTTTTTCTTC	17211738	17212425	Motif:3:239287591..239288546_LTR
Lactuca sativa var. augustana	Ssericea9067	LSA21728	Chr04	298628049	298628076	MP00478	GTTTTTCATTTTTTGTTTCAGTTTTTTG	298628000	298628131	Motif:5:206737434..206750571_INT
Lactuca sativa var. augustana	Ssericea9061	LSA751	Chr07	17211823	17211843	MP00166	TCATGAAGAAAAAAGGAAAAA	17211738	17212425	Motif:3:239287591..239288546_LTR
Lactuca sativa var. augustana	Ssericea9058	LSA751	Chr07	17211819	17211839	MP00076	CTTCTTTTTCCTTTTTTCTTC	17211738	17212425	Motif:3:239287591..239288546_LTR
Lactuca sativa var. augustana	Ssericea9058	LSA751	Chr07	17212041	17212060	MP00610	GAAAATGAGAGGGAGAGAAA	17211738	17212425	Motif:3:239287591..239288546_LTR
Lactuca sativa var. augustana	Ssericea9058	LSA751	Chr07	17212044	17212073	MP00480	TAATTAATTAAGAGAAAATGAGAGGGAGAG	17211738	17212425	Motif:3:239287591..239288546_LTR
Lactuca sativa var. augustana	Ssericea9058	LSA751	Chr07	17212045	17212068	MP00253	AATTAAGAGAAAATGAGAGGGAGA	17211738	17212425	Motif:3:239287591..239288546_LTR
Lactuca sativa var. augustana	Ssericea901	LSA7985	Chr05	246262255	246262269	MP00433	ATTTTAAATTTAAAA	246262030	246262271	Motif:3:146352888..146361902_INT
Lactuca sativa var. augustana	Ssericea8986	LSA39379	Chr03	287571560	287571580	MP00076	CTTTTCTCTCTCTCTCTCTCT	287571324	287571562	Motif:2:287875286..287883179_INT
Lactuca sativa var. augustana	Ssericea8986	LSA39379	Chr03	287571560	287571579	MP00611	GAGAGAGAGAGAGAGAAAAG	287571324	287571562	Motif:2:287875286..287883179_INT
Lactuca sativa var. augustana	Ssericea8986	LSA39379	Chr03	287571461	287571487	MP00223	TTTGCCCTTTTATTTGTTTTTTCCATT	287571324	287571562	Motif:2:287875286..287883179_INT
Lactuca sativa var. augustana	Ssericea8947	LSA13864	Chr08	266487337	266487365	MP00593	CATTTTTCTTTCATTTCTTTTTAAATCTA	266487174	266487386	Motif:1:198210217..198220759_INT
Lactuca sativa var. augustana	Ssericea8898	LSA13883	Chr08	269964166	269964186	MP00076	TTTTTTTTATTTTTATTTTTT	269964000	269964380	Motif:2:231338371..231350768_INT
Lactuca sativa var. augustana	Ssericea8898	LSA13883	Chr08	269964165	269964193	MP00593	TTTTTTTTTATTTTTATTTTTTATTTATT	269964000	269964380	Motif:2:231338371..231350768_INT
Lactuca sativa var. augustana	Ssericea8898	LSA13883	Chr08	269964390	269964417	MP00478	CTTTTTAGGAGTTTTTTTAAACTTTTTC	269964378	269964613	Motif:2:231338371..231350768_INT
Lactuca sativa var. augustana	Ssericea8898	LSA13883	Chr08	269964164	269964184	MP00407	TTTTTTTTTTATTTTTATTTT	269964000	269964380	Motif:2:231338371..231350768_INT
Lactuca sativa var. augustana	Ssericea8898	LSA13883	Chr08	269964166	269964185	MP00610	AAAAATAAAAATAAAAAAAA	269964000	269964380	Motif:2:231338371..231350768_INT
Lactuca sativa var. augustana	Ssericea8898	LSA13883	Chr08	269964264	269964291	MP00478	AATTTTATATTTTTTTAGCAACTTTACC	269964000	269964380	Motif:2:231338371..231350768_INT
Lactuca sativa var. augustana	Ssericea8880	LSA39336	Chr03	288801176	288801203	MP00478	TCCTTAATATTGTTTTTTTTTTTTTTTT	288801154	288801318	Motif:4:39165051..39173580_INT
Lactuca sativa var. augustana	Ssericea8845	LSA13932	Chr08	272771505	272771524	MP00611	AAAAAAAAAACAAAATTAAA	272771423	272771968	Motif:2:144050592..144063461_INT
Lactuca sativa var. augustana	Ssericea8845	LSA13932	Chr08	272771838	272771864	MP00223	TTCTTGCCTTTTTCTTTTTTTTACCTT	272771423	272771968	Motif:2:144050592..144063461_INT
Lactuca sativa var. augustana	Ssericea8845	LSA13932	Chr08	272771505	272771519	MP00192	AAAAAAAAAACAAAA	272771423	272771968	Motif:2:144050592..144063461_INT
Lactuca sativa var. augustana	Ssericea8845	LSA13932	Chr08	272771843	272771861	MP00392	TTGCCTTTTTCTTTTTTTT	272771423	272771968	Motif:2:144050592..144063461_INT
Lactuca sativa var. augustana	Ssericea8845	LSA13932	Chr08	272771847	272771865	MP00445	AAAAGAAAAAGGCAAGAAT	272771423	272771968	Motif:2:144050592..144063461_INT
Lactuca sativa var. augustana	Ssericea8845	LSA13932	Chr08	272771842	272771862	MP00407	CTTGCCTTTTTCTTTTTTTTA	272771423	272771968	Motif:2:144050592..144063461_INT
Lactuca sativa var. augustana	Ssericea8845	LSA13932	Chr08	272771843	272771863	MP00166	AAAAAAAAGAAAAAGGCAAGA	272771423	272771968	Motif:2:144050592..144063461_INT
Lactuca sativa var. augustana	Ssericea8845	LSA13932	Chr08	272771843	272771863	MP00580	AAAAAAAAGAAAAAGGCAAGA	272771423	272771968	Motif:2:144050592..144063461_INT
Lactuca sativa var. augustana	Ssericea8845	LSA13932	Chr08	272771844	272771864	MP00076	TTCTTGCCTTTTTCTTTTTTT	272771423	272771968	Motif:2:144050592..144063461_INT
Lactuca sativa var. augustana	Ssericea8845	LSA13932	Chr08	272771506	272771526	MP00355	CTTTTAATTTTGTTTTTTTTT	272771423	272771968	Motif:2:144050592..144063461_INT
Lactuca sativa var. augustana	Ssericea8840	LSA14040	Chr08	283270843	283270863	MP00355	TTGTTCATTTTGTCGGTTTTT	283270658	283271203	Motif:5:120012662..120017002_INT
Lactuca sativa var. augustana	Ssericea8840	LSA14040	Chr08	283270845	283270864	MP00485	GTTCATTTTGTCGGTTTTTG	283270658	283271203	Motif:5:120012662..120017002_INT
Lactuca sativa var. augustana	Ssericea8803	LSA14022	Chr08	284491522	284491549	MP00478	ATCTATATTAATTTTATTTTATTTTTTA	284491326	284491573	Motif:3:146352888..146361902_INT
Lactuca sativa var. augustana	Ssericea8754	LSA14091	Chr08	288919374	288919394	MP00483	CAAAAAGAAAAACAAAAAACA	288919225	288919441	Motif:4:36443926..36455063_INT
Lactuca sativa var. augustana	Ssericea8754	LSA14091	Chr08	288919416	288919443	MP00478	ATTTTCTTTTATTTTTTTATATTTTTTT	288919225	288919441	Motif:4:36443926..36455063_INT
Lactuca sativa var. augustana	Ssericea8754	LSA14091	Chr08	288919418	288919444	MP00223	GATTTTCTTTTATTTTTTTATATTTTT	288919225	288919441	Motif:4:36443926..36455063_INT
Lactuca sativa var. augustana	Ssericea8754	LSA14091	Chr08	288919374	288919388	MP00192	GAAAAACAAAAAACA	288919225	288919441	Motif:4:36443926..36455063_INT
Lactuca sativa var. augustana	Ssericea8754	LSA14091	Chr08	288919377	288919397	MP00076	TTTTTGTTTTTCTTTTTGTTA	288919225	288919441	Motif:4:36443926..36455063_INT
Lactuca sativa var. augustana	Ssericea8754	LSA14091	Chr08	288919422	288919442	MP00407	TTTTCTTTTATTTTTTTATAT	288919225	288919441	Motif:4:36443926..36455063_INT
Lactuca sativa var. augustana	Ssericea8754	LSA14091	Chr08	288919372	288919400	MP00593	TTTGTTTTTTGTTTTTCTTTTTGTTATTT	288919225	288919441	Motif:4:36443926..36455063_INT
Lactuca sativa var. augustana	Ssericea8754	LSA14091	Chr08	288919379	288919399	MP00199	AATAACAAAAAGAAAAACAAA	288919225	288919441	Motif:4:36443926..36455063_INT
Lactuca sativa var. augustana	Ssericea8754	LSA14091	Chr08	288919373	288919393	MP00402	TTGTTTTTTGTTTTTCTTTTT	288919225	288919441	Motif:4:36443926..36455063_INT
Lactuca sativa var. augustana	Ssericea8754	LSA14091	Chr08	288919374	288919394	MP00281	TGTTTTTTGTTTTTCTTTTTG	288919225	288919441	Motif:4:36443926..36455063_INT
Lactuca sativa var. augustana	Ssericea8747	LSA14329	Chr08	279814220	279814241	MP00536	AAAAATAATTAATAAAAATAAA	279813745	279815945	Motif:2:92419088..92421317_LTR
Lactuca sativa var. augustana	Ssericea8747	LSA14329	Chr08	279814222	279814248	MP00223	TTTTGACTTTATTTTTATTAATTATTT	279813745	279815945	Motif:2:92419088..92421317_LTR
Lactuca sativa var. augustana	Ssericea8727	LSA14055	Chr08	288091365	288091382	MP00288	TTTCAAATATACCCTTAA	288091188	288091503	Motif:2:231338371..231350768_INT
Lactuca sativa var. augustana	Ssericea8723	LSA14068	Chr08	288241164	288241191	MP00478	ATTTTATTTTTTTAATAGAAACTTTTTA	288241160	288241260	Motif:5:34829098..34834143_INT
Lactuca sativa var. augustana	Ssericea8706	LSA14044	Chr08	286118595	286118618	MP00253	GAGAGAGAGAGAGAGAGAGACCTT	286118365	286118597	Motif:5:48519798..48525200_INT
Lactuca sativa var. augustana	Ssericea8706	LSA14204	Chr08	286385039	286385066	MP00478	TTATACCTTTAATTTTTTTAACTTTATA	286385012	286385322	Motif:9:103014667..103018786_INT
Lactuca sativa var. augustana	Ssericea8706	LSA14204	Chr08	286385044	286385072	MP00593	CCTTTAATTTTTTTAACTTTATACATTTA	286385012	286385322	Motif:9:103014667..103018786_INT
Lactuca sativa var. augustana	Ssericea8706	LSA14204	Chr08	286385046	286385066	MP00281	TTTAATTTTTTTAACTTTATA	286385012	286385322	Motif:9:103014667..103018786_INT
Lactuca sativa var. augustana	Ssericea8706	LSA14204	Chr08	286385051	286385071	MP00199	AAATGTATAAAGTTAAAAAAA	286385012	286385322	Motif:9:103014667..103018786_INT
Lactuca sativa var. augustana	Ssericea8706	LSA14044	Chr08	286118554	286118581	MP00478	AAGTTTTATCTTATTTATTTATTTTTTA	286118365	286118597	Motif:5:48519798..48525200_INT
Lactuca sativa var. augustana	Ssericea8702	LSA14055	Chr08	288091451	288091467	MP00139	GAGATTTTTTATGTTGT	288091188	288091503	Motif:2:231338371..231350768_INT
Lactuca sativa var. augustana	Ssericea8697	LSA39442	Chr03	291699616	291699644	MP00593	TTCTTTTTCATTTTTTCTTTCATTTTTAA	291699463	291699672	Motif:2:287875286..287883179_INT
Lactuca sativa var. augustana	Ssericea8646	LSA38758	Chr03	263933324	263933344	MP00407	ATTATTTTTTATTTTTTATTT	263933084	263933392	Motif:3:199221673..199235904_INT
Lactuca sativa var. augustana	Ssericea8646	LSA38758	Chr03	263933482	263933502	MP00483	CAAAAAGATTAGAAAAAATAA	263933452	263934043	Motif:3:199221673..199235904_INT
Lactuca sativa var. augustana	Ssericea8646	LSA38758	Chr03	263933325	263933352	MP00478	TTATTTTTTATTTTTTATTTATTTTAAT	263933084	263933392	Motif:3:199221673..199235904_INT
Lactuca sativa var. augustana	Ssericea8639	LSA14308	Chr08	302920502	302920530	MP00593	ATGATTCTTTTTGTGACTTTTGTCTTTTT	302920396	302920623	Motif:6:68971573..68977505_INT
Lactuca sativa var. augustana	Ssericea8639	LSA23623	Chr04	394938125	394938139	MP00192	AAAAAAAAAAAAACA	394938057	394938157	Motif:5:74986887..74999214_INT
Lactuca sativa var. augustana	Ssericea8639	LSA23623	Chr04	394938250	394938277	MP00478	TATTTATTATTTATTTTTATTTTTTTTA	394938176	394938375	Motif:5:74986887..74999214_INT
Lactuca sativa var. augustana	Ssericea8639	LSA23623	Chr04	394938144	394938162	MP00569	ATGCAAAATAAATGGAAAA	394938057	394938157	Motif:5:74986887..74999214_INT
Lactuca sativa var. augustana	Ssericea8639	LSA23623	Chr04	394938325	394938343	MP00569	ATGCAAAATAAATGGAAAA	394938176	394938375	Motif:5:74986887..74999214_INT
Lactuca sativa var. augustana	Ssericea8632	LSA23577	Chr04	395760610	395760637	MP00478	ATTTTTTTATTCAATTATTACTTTTTTT	395760363	395760773	Motif:9:120834230..120838938_INT
Lactuca sativa var. augustana	Ssericea8627	LSA38748	Chr03	262470318	262470341	MP00253	AAGAGAAGGAGAAGAAGAAGATGA	262470235	262471776	Motif:9:23705427..23706660_LTR
Lactuca sativa var. augustana	Ssericea8627	LSA38748	Chr03	262470317	262470337	MP00076	CTTCTTCTTCTCCTTCTCTTC	262470235	262471776	Motif:9:23705427..23706660_LTR
Lactuca sativa var. augustana	Ssericea8614	LSA14316	Chr08	316743780	316743798	MP00597	AATGTCAAACCCTAATTTT	316743722	316743864	Motif:4:172300122..172302279_LTR
Lactuca sativa var. augustana	Ssericea8614	LSA14316	Chr08	316744544	316744558	MP00231	CAAAAACCCTAAATC	316744393	316745553	Motif:7:158765569..158767279_LTR
Lactuca sativa var. augustana	Ssericea8614	LSA14316	Chr08	316743780	316743798	MP00597	AATGTCAAACCCTAATTTT	316743784	316744213	Motif:4:271879757..271881528_LTR
Lactuca sativa var. augustana	Ssericea8614	LSA14263	Chr08	316814804	316814822	MP00597	AATGTCAAACCCTAATTCT	316814427	316815237	Motif:4:271879757..271881528_LTR
Lactuca sativa var. augustana	Ssericea8614	LSA14263	Chr08	316814804	316814822	MP00597	AATGTCAAACCCTAATTCT	316814778	316815516	Motif:2:140469769..140470516_LTR
Lactuca sativa var. augustana	Ssericea8611	LSA38748	Chr03	262470318	262470341	MP00253	AAGAGAAGGAGAAGAAGAAGATGA	262470235	262471776	Motif:9:23705427..23706660_LTR
Lactuca sativa var. augustana	Ssericea8611	LSA38748	Chr03	262470317	262470337	MP00076	CTTCTTCTTCTCCTTCTCTTC	262470235	262471776	Motif:9:23705427..23706660_LTR
Lactuca sativa var. augustana	Ssericea8603	LSA38887	Chr03	263179301	263179315	MP00433	TTACAAAATTCAAAT	263179210	263179311	Motif:5:225741163..225745276_INT
Lactuca sativa var. augustana	Ssericea858	LSA15320	Chr06	18684776	18684790	MP00370	ATATTAAAATTTAAA	18684257	18685218	Motif:7:72508003..72512697_INT
Lactuca sativa var. augustana	Ssericea858	LSA15320	Chr06	18684560	18684581	MP00536	ATTATTAATTAAAATATAATAT	18684257	18685218	Motif:7:72508003..72512697_INT
Lactuca sativa var. augustana	Ssericea858	LSA15320	Chr06	18685214	18685226	MP00624	ATAAATTTTAAAA	18684830	18685292	Motif:5:160666678..160673480_INT
Lactuca sativa var. augustana	Ssericea858	LSA15320	Chr06	18685214	18685226	MP00624	ATAAATTTTAAAA	18684257	18685218	Motif:7:72508003..72512697_INT
Lactuca sativa var. augustana	Ssericea8573	LSA23703	Chr04	390639188	390639215	MP00478	ATTTTTTTAATTATGTTTCTATTTTATA	390639088	390639273	Motif:1:395261551..395263273_LTR
Lactuca sativa var. augustana	Ssericea8572	LSA23702	Chr04	390641833	390641856	MP00253	TAGAGAGTTAGAAAGAGAAGGAAC	390641228	390642887	Motif:6:163534956..163536618_LTR
Lactuca sativa var. augustana	Ssericea8572	LSA23702	Chr04	390641834	390641854	MP00540	TTCCTTCTCTTTCTAACTCTC	390641228	390642887	Motif:6:163534956..163536618_LTR
Lactuca sativa var. augustana	Ssericea8572	LSA23703	Chr04	390639188	390639215	MP00478	ATTTTTTTAATTATGTTTCTATTTTATA	390639088	390639273	Motif:1:395261551..395263273_LTR
Lactuca sativa var. augustana	Ssericea8564	LSA11211	Chr08	81025915	81025942	MP00478	AGTTTTTTTTGTTATGTGTTACTTTATT	81025576	81025959	Motif:3:146352888..146361902_INT
Lactuca sativa var. augustana	Ssericea8564	LSA11211	Chr08	81025915	81025942	MP00478	AGTTTTTTTTGTTATGTGTTACTTTATT	81025822	81025963	Motif:4:205215008..205228635_INT
Lactuca sativa var. augustana	Ssericea8516	LSA23635	Chr04	390215709	390215729	MP00076	TTTTGATTTTTTTTTCTTTTT	390215603	390215802	Motif:1:290645262..290657668_INT
Lactuca sativa var. augustana	Ssericea8516	LSA23700	Chr04	390467506	390467533	MP00478	GATTTTTTAATATTTTTATGACTTTTTT	390467520	390467722	Motif:2:72798022..72808660_INT
Lactuca sativa var. augustana	Ssericea8516	LSA23635	Chr04	390215710	390215724	MP00192	AAAAGAAAAAAAAAT	390215603	390215802	Motif:1:290645262..290657668_INT
Lactuca sativa var. augustana	Ssericea8516	LSA23635	Chr04	390215708	390215728	MP00281	TTTGATTTTTTTTTCTTTTTT	390215603	390215802	Motif:1:290645262..290657668_INT
Lactuca sativa var. augustana	Ssericea8516	LSA23635	Chr04	390215709	390215729	MP00402	TTTTGATTTTTTTTTCTTTTT	390215603	390215802	Motif:1:290645262..290657668_INT
Lactuca sativa var. augustana	Ssericea8516	LSA23635	Chr04	390215708	390215735	MP00478	CAAAATTTTTGATTTTTTTTTCTTTTTT	390215603	390215802	Motif:1:290645262..290657668_INT
Lactuca sativa var. augustana	Ssericea8516	LSA23635	Chr04	390215703	390215723	MP00199	AGTAGAAAAAAGAAAAAAAAA	390215603	390215802	Motif:1:290645262..290657668_INT
Lactuca sativa var. augustana	Ssericea8516	LSA23635	Chr04	390215702	390215730	MP00593	TTTTTGATTTTTTTTTCTTTTTTCTACTA	390215603	390215802	Motif:1:290645262..290657668_INT
Lactuca sativa var. augustana	Ssericea8516	LSA23635	Chr04	390215708	390215728	MP00483	AAAAAAGAAAAAAAAATCAAA	390215603	390215802	Motif:1:290645262..290657668_INT
Lactuca sativa var. augustana	Ssericea8516	LSA23700	Chr04	390467019	390467047	MP00593	ATCTTTATTTTTTTAAGTTTTTTTTTTAA	390466816	390467044	Motif:2:72798022..72808660_INT
Lactuca sativa var. augustana	Ssericea8516	LSA23635	Chr04	390215703	390215722	MP00610	AGTAGAAAAAAGAAAAAAAA	390215603	390215802	Motif:1:290645262..290657668_INT
Lactuca sativa var. augustana	Ssericea8516	LSA23700	Chr04	390467043	390467070	MP00478	TTTAATTTATATTTTTTCCAACTTTATT	390466816	390467044	Motif:2:72798022..72808660_INT
Lactuca sativa var. augustana	Ssericea8515	LSA23635	Chr04	390215709	390215729	MP00076	TTTTGATTTTTTTTTCTTTTT	390215603	390215802	Motif:1:290645262..290657668_INT
Lactuca sativa var. augustana	Ssericea8515	LSA23700	Chr04	390467506	390467533	MP00478	GATTTTTTAATATTTTTATGACTTTTTT	390467520	390467722	Motif:2:72798022..72808660_INT
Lactuca sativa var. augustana	Ssericea8515	LSA23635	Chr04	390215703	390215722	MP00610	AGTAGAAAAAAGAAAAAAAA	390215603	390215802	Motif:1:290645262..290657668_INT
Lactuca sativa var. augustana	Ssericea8515	LSA23700	Chr04	390467019	390467047	MP00593	ATCTTTATTTTTTTAAGTTTTTTTTTTAA	390466816	390467044	Motif:2:72798022..72808660_INT
Lactuca sativa var. augustana	Ssericea8515	LSA23635	Chr04	390215708	390215735	MP00478	CAAAATTTTTGATTTTTTTTTCTTTTTT	390215603	390215802	Motif:1:290645262..290657668_INT
Lactuca sativa var. augustana	Ssericea8515	LSA23635	Chr04	390215703	390215723	MP00199	AGTAGAAAAAAGAAAAAAAAA	390215603	390215802	Motif:1:290645262..290657668_INT
Lactuca sativa var. augustana	Ssericea8515	LSA23635	Chr04	390215710	390215724	MP00192	AAAAGAAAAAAAAAT	390215603	390215802	Motif:1:290645262..290657668_INT
Lactuca sativa var. augustana	Ssericea8515	LSA23635	Chr04	390215709	390215729	MP00402	TTTTGATTTTTTTTTCTTTTT	390215603	390215802	Motif:1:290645262..290657668_INT
Lactuca sativa var. augustana	Ssericea8515	LSA23635	Chr04	390215708	390215728	MP00281	TTTGATTTTTTTTTCTTTTTT	390215603	390215802	Motif:1:290645262..290657668_INT
Lactuca sativa var. augustana	Ssericea8515	LSA23628	Chr04	390316931	390316952	MP00536	ATAATTGATTAATAATTTTAAT	390316871	390317197	Motif:3:146352888..146361902_INT
Lactuca sativa var. augustana	Ssericea8515	LSA23635	Chr04	390215702	390215730	MP00593	TTTTTGATTTTTTTTTCTTTTTTCTACTA	390215603	390215802	Motif:1:290645262..290657668_INT
Lactuca sativa var. augustana	Ssericea8515	LSA23700	Chr04	390467043	390467070	MP00478	TTTAATTTATATTTTTTCCAACTTTATT	390466816	390467044	Motif:2:72798022..72808660_INT
Lactuca sativa var. augustana	Ssericea8515	LSA23635	Chr04	390215708	390215728	MP00483	AAAAAAGAAAAAAAAATCAAA	390215603	390215802	Motif:1:290645262..290657668_INT
Lactuca sativa var. augustana	Ssericea8501	LSA11130	Chr08	79062439	79062467	MP00593	AAATATAATATTTTTTCTTTTTTGTAATT	79062339	79062454	Motif:1:12198400..12209862_INT
Lactuca sativa var. augustana	Ssericea8501	LSA11130	Chr08	79062441	79062461	MP00483	AAAAAAGAAAAAATATTATAT	79062339	79062454	Motif:1:12198400..12209862_INT
Lactuca sativa var. augustana	Ssericea8498	LSA38654	Chr03	257880907	257880921	MP00370	AATATAAAATTTGAA	257880869	257880990	Motif:3:151697669..151707866_INT
Lactuca sativa var. augustana	Ssericea8477	LSA23394	Chr04	388154395	388154415	MP00076	TTTTTTGTTTTTTCTTTCTTT	388154347	388154549	Motif:8:148709320..148711918_INT
Lactuca sativa var. augustana	Ssericea8477	LSA23394	Chr04	388154979	388154999	MP00580	TAATAAAATAAAAAGCAAAAG	388154733	388155138	Motif:9:6928517..6929435_LTR
Lactuca sativa var. augustana	Ssericea8477	LSA23394	Chr04	388154392	388154419	MP00478	CATCTTTTTTGTTTTTTCTTTCTTTTAC	388154347	388154549	Motif:8:148709320..148711918_INT
Lactuca sativa var. augustana	Ssericea8477	LSA23394	Chr04	388154981	388155001	MP00407	TTTGCTTTTTATTTTATTATT	388154733	388155138	Motif:9:6928517..6929435_LTR
Lactuca sativa var. augustana	Ssericea8477	LSA23394	Chr04	388154390	388154418	MP00593	ATCTTTTTTGTTTTTTCTTTCTTTTACAA	388154347	388154549	Motif:8:148709320..148711918_INT
Lactuca sativa var. augustana	Ssericea8477	LSA23394	Chr04	388154976	388154996	MP00199	TAAAATAAAAAGCAAAAGTAA	388154733	388155138	Motif:9:6928517..6929435_LTR
Lactuca sativa var. augustana	Ssericea8477	LSA23394	Chr04	388154730	388154750	MP00076	TTCCGTTTTTTCCGTTTTTTT	388154733	388155138	Motif:9:6928517..6929435_LTR
Lactuca sativa var. augustana	Ssericea8477	LSA23394	Chr04	388154979	388154997	MP00210	ATAAAATAAAAAGCAAAAG	388154733	388155138	Motif:9:6928517..6929435_LTR
Lactuca sativa var. augustana	Ssericea8477	LSA23394	Chr04	388154969	388154997	MP00593	TGACAATTTACTTTTGCTTTTTATTTTAT	388154733	388155138	Motif:9:6928517..6929435_LTR
Lactuca sativa var. augustana	Ssericea8477	LSA23394	Chr04	388154396	388154415	MP00610	AAGAAAGAAAAAACAAAAAA	388154347	388154549	Motif:8:148709320..148711918_INT
Lactuca sativa var. augustana	Ssericea8477	LSA23394	Chr04	388154396	388154416	MP00483	AAGAAAGAAAAAACAAAAAAG	388154347	388154549	Motif:8:148709320..148711918_INT
Lactuca sativa var. augustana	Ssericea8477	LSA23394	Chr04	388154979	388155005	MP00223	CTTTTGCTTTTTATTTTATTATTATTG	388154733	388155138	Motif:9:6928517..6929435_LTR
Lactuca sativa var. augustana	Ssericea8468	LSA23665	Chr04	384618262	384618282	MP00199	CAAAAAAAAAAGAAAAAGCAT	384618156	384618265	Motif:5:263013799..263017681_INT
Lactuca sativa var. augustana	Ssericea8468	LSA23665	Chr04	384618259	384618285	MP00223	TGAATGCTTTTTCTTTTTTTTTTGTAA	384618156	384618265	Motif:5:263013799..263017681_INT
Lactuca sativa var. augustana	Ssericea8455	LSA38806	Chr03	257431229	257431256	MP00478	AATTTTTTTTATAATTTTTAATTTTTAA	257431129	257431250	Motif:6:49593649..49601864_INT
Lactuca sativa var. augustana	Ssericea8441	LSA11004	Chr08	73198418	73198438	MP00483	CAAAAAGAAAATAAAGTATAA	73198142	73198767	Motif:1:211686791..211698989_INT
Lactuca sativa var. augustana	Ssericea8418	LSA23375	Chr04	386956221	386956235	MP00192	AACAAAAAAAAATAC	386955997	386956241	Motif:1:221395333..221406766_INT
Lactuca sativa var. augustana	Ssericea8412	LSA10927	Chr08	70981157	70981171	MP00192	AAAAAAAAAAAACAA	70980787	70981214	Motif:1:211686791..211698989_INT
Lactuca sativa var. augustana	Ssericea8412	LSA10927	Chr08	70981033	70981061	MP00593	TATTATATTTTATTTTCTTTTTGACGTAT	70980787	70981214	Motif:1:211686791..211698989_INT
Lactuca sativa var. augustana	Ssericea8412	LSA10927	Chr08	70981154	70981174	MP00076	GCTTTGTTTTTTTTTTTTTCA	70980787	70981214	Motif:1:211686791..211698989_INT
Lactuca sativa var. augustana	Ssericea8407	LSA23470	Chr04	386651343	386651363	MP00199	AATAAAAAAAAGAAATAAATA	386651192	386651401	Motif:4:39165051..39173580_INT
Lactuca sativa var. augustana	Ssericea8407	LSA23470	Chr04	386651346	386651372	MP00223	TTATTTCTTTTTTTTATTTACTTTCTA	386651192	386651401	Motif:4:39165051..39173580_INT
Lactuca sativa var. augustana	Ssericea8407	LSA23470	Chr04	386651345	386651372	MP00478	TTTATTTCTTTTTTTTATTTACTTTCTA	386651192	386651401	Motif:4:39165051..39173580_INT
Lactuca sativa var. augustana	Ssericea8407	LSA23470	Chr04	386651348	386651368	MP00407	ATTTCTTTTTTTTATTTACTT	386651192	386651401	Motif:4:39165051..39173580_INT
Lactuca sativa var. augustana	Ssericea8407	LSA23470	Chr04	386651353	386651372	MP00610	TAGAAAGTAAATAAAAAAAA	386651192	386651401	Motif:4:39165051..39173580_INT
Lactuca sativa var. augustana	Ssericea8407	LSA23470	Chr04	386651351	386651371	MP00402	TCTTTTTTTTATTTACTTTCT	386651192	386651401	Motif:4:39165051..39173580_INT
Lactuca sativa var. augustana	Ssericea8407	LSA23470	Chr04	386651350	386651378	MP00593	TTCTTTTTTTTATTTACTTTCTATTTATT	386651192	386651401	Motif:4:39165051..39173580_INT
Lactuca sativa var. augustana	Ssericea8387	LSA10961	Chr08	71670149	71670163	MP00433	ATTTCAAATTCAAAT	71670078	71670315	Motif:1:8180104..8183200_INT
Lactuca sativa var. augustana	Ssericea8354	LSA10916	Chr08	69214367	69214394	MP00478	TATTTTCTATATTTTTTTAATCTTTTTT	69214106	69214392	Motif:1:365027927..365039303_INT
Lactuca sativa var. augustana	Ssericea8354	LSA10916	Chr08	69214380	69214398	MP00445	AAACAAAAAAGATTAAAAA	69214106	69214392	Motif:1:365027927..365039303_INT
Lactuca sativa var. augustana	Ssericea8326	LSA10883	Chr08	68615668	68615688	MP00483	AAAAAAAAAAAAAAAAAAAAA	68615687	68615788	Motif:2:241400904..241409541_INT
Lactuca sativa var. augustana	Ssericea8326	LSA10883	Chr08	68615670	68615690	MP00407	TTTTTTTTTTTTTTTTTTTAG	68615687	68615788	Motif:2:241400904..241409541_INT
Lactuca sativa var. augustana	Ssericea8326	LSA10883	Chr08	68615672	68615691	MP00610	GCTAAAAAAAAAAAAAAAAA	68615687	68615788	Motif:2:241400904..241409541_INT
Lactuca sativa var. augustana	Ssericea8326	LSA10883	Chr08	68615662	68615690	MP00593	TTTTTTTTTTTTTTTTTTTTTTTTTTTAG	68615687	68615788	Motif:2:241400904..241409541_INT
Lactuca sativa var. augustana	Ssericea8326	LSA10883	Chr08	68615664	68615691	MP00478	TTTTTTTTTTTTTTTTTTTTTTTTTAGC	68615687	68615788	Motif:2:241400904..241409541_INT
Lactuca sativa var. augustana	Ssericea8323	LSA23665	Chr04	384618263	384618283	MP00407	AATGCTTTTTCTTTTTTTTTT	384618156	384618265	Motif:5:263013799..263017681_INT
Lactuca sativa var. augustana	Ssericea8323	LSA23665	Chr04	384618262	384618282	MP00199	CAAAAAAAAAAGAAAAAGCAT	384618156	384618265	Motif:5:263013799..263017681_INT
Lactuca sativa var. augustana	Ssericea8323	LSA23665	Chr04	384618259	384618285	MP00223	TGAATGCTTTTTCTTTTTTTTTTGTAA	384618156	384618265	Motif:5:263013799..263017681_INT
Lactuca sativa var. augustana	Ssericea8319	LSA38599	Chr03	256181059	256181071	MP00624	GAAAATTTTAAAA	256180980	256181110	Motif:3:151697669..151707866_INT
Lactuca sativa var. augustana	Ssericea8317	LSA23665	Chr04	384618263	384618283	MP00407	AATGCTTTTTCTTTTTTTTTT	384618156	384618265	Motif:5:263013799..263017681_INT
Lactuca sativa var. augustana	Ssericea8317	LSA23665	Chr04	384618262	384618276	MP00192	CAAAAAAAAAAGAAA	384618156	384618265	Motif:5:263013799..263017681_INT
Lactuca sativa var. augustana	Ssericea8313	LSA23665	Chr04	384618262	384618276	MP00192	CAAAAAAAAAAGAAA	384618156	384618265	Motif:5:263013799..263017681_INT
Lactuca sativa var. augustana	Ssericea8302	LSA38611	Chr03	254459236	254459263	MP00478	AATTTTGATTATTGTGTTTTTCTTTTTT	254459247	254459462	Motif:7:124573046..124585533_INT
Lactuca sativa var. augustana	Ssericea8298	LSA23677	Chr04	383966206	383966220	MP00295	TTTTTTTGCTTTTTC	383966012	383966215	Motif:8:90751622..90765538_INT
Lactuca sativa var. augustana	Ssericea8298	LSA23677	Chr04	383966200	383966228	MP00593	GCCATGATTTTTTTTGCTTTTTCATTTTT	383966012	383966215	Motif:8:90751622..90765538_INT
Lactuca sativa var. augustana	Ssericea8298	LSA23677	Chr04	383966201	383966221	MP00199	AAAATGAAAAAGCAAAAAAAA	383966012	383966215	Motif:8:90751622..90765538_INT
Lactuca sativa var. augustana	Ssericea8298	LSA23677	Chr04	383966198	383966218	MP00580	AAAAAAATGAAAAAGCAAAAA	383966012	383966215	Motif:8:90751622..90765538_INT
Lactuca sativa var. augustana	Ssericea8298	LSA23677	Chr04	383966192	383966218	MP00223	TTTTTGCTTTTTCATTTTTTTGCATAC	383966012	383966215	Motif:8:90751622..90765538_INT
Lactuca sativa var. augustana	Ssericea8298	LSA23677	Chr04	383966200	383966219	MP00610	AAAAATGAAAAAGCAAAAAA	383966012	383966215	Motif:8:90751622..90765538_INT
Lactuca sativa var. augustana	Ssericea8298	LSA23677	Chr04	383966198	383966216	MP00392	TTTGCTTTTTCATTTTTTT	383966012	383966215	Motif:8:90751622..90765538_INT
Lactuca sativa var. augustana	Ssericea8298	LSA23677	Chr04	383966198	383966225	MP00478	ATGATTTTTTTTGCTTTTTCATTTTTTT	383966012	383966215	Motif:8:90751622..90765538_INT
Lactuca sativa var. augustana	Ssericea8298	LSA23677	Chr04	383966198	383966218	MP00166	AAAAAAATGAAAAAGCAAAAA	383966012	383966215	Motif:8:90751622..90765538_INT
Lactuca sativa var. augustana	Ssericea8298	LSA23677	Chr04	383966196	383966216	MP00407	TTTGCTTTTTCATTTTTTTGC	383966012	383966215	Motif:8:90751622..90765538_INT
Lactuca sativa var. augustana	Ssericea8298	LSA23677	Chr04	383965025	383965039	MP00192	AAAAAAAAAAAAAAT	383964974	383965124	Motif:4:180905255..180917913_INT
Lactuca sativa var. augustana	Ssericea8295	LSA10836	Chr08	66314383	66314410	MP00478	TTTAAATGTTTATTTGTTTTATTTTTTT	66314362	66314544	Motif:5:50211720..50221043_INT
Lactuca sativa var. augustana	Ssericea8294	LSA10836	Chr08	66314383	66314410	MP00478	TTTAAATGTTTATTTGTTTTATTTTTTT	66314362	66314544	Motif:5:50211720..50221043_INT
Lactuca sativa var. augustana	Ssericea8286	LSA38671	Chr03	255264154	255264168	MP00433	AATCAAAATTCAAAT	255263916	255264872	Motif:4:198612372..198613937_LTR
Lactuca sativa var. augustana	Ssericea8280	LSA10836	Chr08	66314383	66314410	MP00478	TTTAAATGTTTATTTGTTTTATTTTTTT	66314362	66314544	Motif:5:50211720..50221043_INT
Lactuca sativa var. augustana	Ssericea8272	LSA10836	Chr08	66314383	66314410	MP00478	TTTAAATGTTTATTTGTTTTATTTTTTT	66314362	66314544	Motif:5:50211720..50221043_INT
Lactuca sativa var. augustana	Ssericea8272	LSA10836	Chr08	66314449	66314469	MP00540	TTCTATTTCTCTCTCTTAATA	66314362	66314544	Motif:5:50211720..50221043_INT
Lactuca sativa var. augustana	Ssericea8272	LSA10836	Chr08	66314449	66314469	MP00540	TTCTATTTCTCTCTCTTAATA	66314436	66314552	Motif:2:29176276..29185171_INT
Lactuca sativa var. augustana	Ssericea8262	LSA38555	Chr03	254192694	254192720	MP00223	TTGTTACTTTTTTTTTTTTTAGGGATA	254192713	254193090	Motif:9:103014667..103018786_INT
Lactuca sativa var. augustana	Ssericea8262	LSA38555	Chr03	254192780	254192800	MP00076	TTTTTTTTTTTTTTTTCTCGT	254192713	254193090	Motif:9:103014667..103018786_INT
Lactuca sativa var. augustana	Ssericea8262	LSA38555	Chr03	254192781	254192801	MP00407	TTTTTTTTTTTTTTTCTCGTT	254192713	254193090	Motif:9:103014667..103018786_INT
Lactuca sativa var. augustana	Ssericea8262	LSA38555	Chr03	254192785	254192804	MP00610	ATAAACGAGAAAAAAAAAAA	254192713	254193090	Motif:9:103014667..103018786_INT
Lactuca sativa var. augustana	Ssericea8262	LSA38555	Chr03	254192739	254192766	MP00478	ATATTTTTTTTTATTTGTACACTTTTTT	254192713	254193090	Motif:9:103014667..103018786_INT
Lactuca sativa var. augustana	Ssericea8256	LSA10858	Chr08	65452928	65452948	MP00402	CTTTTGCCTTTTTTTCTTTTT	65452879	65453099	Motif:8:148709320..148711918_INT
Lactuca sativa var. augustana	Ssericea8256	LSA10858	Chr08	65452921	65452949	MP00593	TCTTTTGCCTTTTTTTCTTTTTCAAAAAA	65452879	65453099	Motif:8:148709320..148711918_INT
Lactuca sativa var. augustana	Ssericea8256	LSA10858	Chr08	65452930	65452949	MP00610	AAAGAAAAAAAGGCAAAAGA	65452879	65453099	Motif:8:148709320..148711918_INT
Lactuca sativa var. augustana	Ssericea8256	LSA10858	Chr08	65452927	65452947	MP00281	TTTTGCCTTTTTTTCTTTTTC	65452879	65453099	Motif:8:148709320..148711918_INT
Lactuca sativa var. augustana	Ssericea8256	LSA10858	Chr08	65452929	65452947	MP00210	AAAAGAAAAAAAGGCAAAA	65452879	65453099	Motif:8:148709320..148711918_INT
Lactuca sativa var. augustana	Ssericea8256	LSA10858	Chr08	65452931	65452949	MP00445	AAGAAAAAAAGGCAAAAGA	65452879	65453099	Motif:8:148709320..148711918_INT
Lactuca sativa var. augustana	Ssericea8245	LSA10783	Chr08	62201647	62201667	MP00076	TTTTAATCTTTGTTTTTTTTT	62201490	62201868	Motif:1:67761157..67771171_INT
Lactuca sativa var. augustana	Ssericea8245	LSA10783	Chr08	62201634	62201653	MP00610	ATTAAAAAAAAAAAAAAAAA	62201490	62201868	Motif:1:67761157..67771171_INT
Lactuca sativa var. augustana	Ssericea8245	LSA10783	Chr08	62201661	62201688	MP00478	TTTTTTTTCATCTGATATTTTTTTTTTG	62201490	62201868	Motif:1:67761157..67771171_INT
Lactuca sativa var. augustana	Ssericea8245	LSA10783	Chr08	62201633	62201653	MP00407	TTTTTTTTTTTTTTTTTTAAT	62201490	62201868	Motif:1:67761157..67771171_INT
Lactuca sativa var. augustana	Ssericea8219	LSA38496	Chr03	251584001	251584015	MP00370	TTTTATAAATTCAAA	251583968	251584088	Motif:5:20629453..20632424_INT
Lactuca sativa var. augustana	Ssericea8183	LSA23464	Chr04	379761194	379761214	MP00402	TTATATTTTATTTTTCTTTTT	379760894	379761548	Motif:1:211686791..211698989_INT
Lactuca sativa var. augustana	Ssericea8183	LSA23463	Chr04	379737652	379737672	MP00076	TCTCTCTCTCTCTCTCTCTCT	379737669	379737788	Motif:2:241400904..241409541_INT
Lactuca sativa var. augustana	Ssericea8183	LSA23463	Chr04	379737249	379737277	MP00593	GATTATTTTATTTTATCTTTTGTGTTTGT	379737102	379737512	Motif:5:302293946..302298875_INT
Lactuca sativa var. augustana	Ssericea8183	LSA23464	Chr04	379761187	379761215	MP00593	ATTATATTTTATTTTTCTTTTTAACGTAT	379760894	379761548	Motif:1:211686791..211698989_INT
Lactuca sativa var. augustana	Ssericea8183	LSA23463	Chr04	379737653	379737672	MP00611	GAGAGAGAGAGAGAGAGAGA	379737669	379737788	Motif:2:241400904..241409541_INT
Lactuca sativa var. augustana	Ssericea8183	LSA23463	Chr04	379737255	379737275	MP00483	ACAAAAGATAAAATAAAATAA	379737102	379737512	Motif:5:302293946..302298875_INT
Lactuca sativa var. augustana	Ssericea8183	LSA23463	Chr04	379737653	379737672	MP00610	GAGAGAGAGAGAGAGAGAGA	379737669	379737788	Motif:2:241400904..241409541_INT
Lactuca sativa var. augustana	Ssericea8183	LSA23464	Chr04	379761193	379761220	MP00478	TCGGTATTATATTTTATTTTTCTTTTTA	379760894	379761548	Motif:1:211686791..211698989_INT
Lactuca sativa var. augustana	Ssericea8183	LSA23463	Chr04	379737255	379737275	MP00281	TTATTTTATTTTATCTTTTGT	379737102	379737512	Motif:5:302293946..302298875_INT
Lactuca sativa var. augustana	Ssericea8182	LSA23463	Chr04	379737653	379737672	MP00610	GAGAGAGAGAGAGAGAGAGA	379737669	379737788	Motif:2:241400904..241409541_INT
Lactuca sativa var. augustana	Ssericea8182	LSA23463	Chr04	379737249	379737277	MP00593	GATTATTTTATTTTATCTTTTGTGTTTGT	379737102	379737512	Motif:5:302293946..302298875_INT
Lactuca sativa var. augustana	Ssericea8182	LSA23463	Chr04	379737255	379737275	MP00281	TTATTTTATTTTATCTTTTGT	379737102	379737512	Motif:5:302293946..302298875_INT
Lactuca sativa var. augustana	Ssericea8182	LSA23464	Chr04	379761187	379761215	MP00593	ATTATATTTTATTTTTCTTTTTAACGTAT	379760894	379761548	Motif:1:211686791..211698989_INT
Lactuca sativa var. augustana	Ssericea8182	LSA23463	Chr04	379737255	379737275	MP00483	ACAAAAGATAAAATAAAATAA	379737102	379737512	Motif:5:302293946..302298875_INT
Lactuca sativa var. augustana	Ssericea8182	LSA23464	Chr04	379761194	379761214	MP00402	TTATATTTTATTTTTCTTTTT	379760894	379761548	Motif:1:211686791..211698989_INT
Lactuca sativa var. augustana	Ssericea8182	LSA23464	Chr04	379761193	379761220	MP00478	TCGGTATTATATTTTATTTTTCTTTTTA	379760894	379761548	Motif:1:211686791..211698989_INT
Lactuca sativa var. augustana	Ssericea8182	LSA23463	Chr04	379737652	379737672	MP00076	TCTCTCTCTCTCTCTCTCTCT	379737669	379737788	Motif:2:241400904..241409541_INT
Lactuca sativa var. augustana	Ssericea8182	LSA23463	Chr04	379737653	379737672	MP00611	GAGAGAGAGAGAGAGAGAGA	379737669	379737788	Motif:2:241400904..241409541_INT
Lactuca sativa var. augustana	Ssericea8165	LSA38503	Chr03	251599723	251599751	MP00593	TTATACTTTATTTTTTCTTTTTGACGTAT	251599403	251600022	Motif:1:211686791..211698989_INT
Lactuca sativa var. augustana	Ssericea8165	LSA38496	Chr03	251583980	251584007	MP00478	TAATTTATTTTTTTTTAATTTTTTTATA	251583968	251584088	Motif:5:20629453..20632424_INT
Lactuca sativa var. augustana	Ssericea8165	LSA38503	Chr03	251599724	251599744	MP00407	TATACTTTATTTTTTCTTTTT	251599403	251600022	Motif:1:211686791..211698989_INT
Lactuca sativa var. augustana	Ssericea8165	LSA38496	Chr03	251584002	251584016	MP00269	TTTTGAATTTATAAA	251583968	251584088	Motif:5:20629453..20632424_INT
Lactuca sativa var. augustana	Ssericea8165	LSA38496	Chr03	251583983	251584003	MP00407	TTTATTTTTTTTTAATTTTTT	251583968	251584088	Motif:5:20629453..20632424_INT
Lactuca sativa var. augustana	Ssericea8165	LSA38496	Chr03	251584001	251584015	MP00370	TTTTATAAATTCAAA	251583968	251584088	Motif:5:20629453..20632424_INT
Lactuca sativa var. augustana	Ssericea8165	LSA38503	Chr03	251599724	251599744	MP00402	TATACTTTATTTTTTCTTTTT	251599403	251600022	Motif:1:211686791..211698989_INT
Lactuca sativa var. augustana	Ssericea8165	LSA38503	Chr03	251599722	251599748	MP00223	ATTATACTTTATTTTTTCTTTTTGACG	251599403	251600022	Motif:1:211686791..211698989_INT
Lactuca sativa var. augustana	Ssericea8165	LSA38503	Chr03	251599725	251599745	MP00483	CAAAAAGAAAAAATAAAGTAT	251599403	251600022	Motif:1:211686791..211698989_INT
Lactuca sativa var. augustana	Ssericea8165	LSA38503	Chr03	251599725	251599745	MP00281	ATACTTTATTTTTTCTTTTTG	251599403	251600022	Motif:1:211686791..211698989_INT
Lactuca sativa var. augustana	Ssericea8165	LSA38503	Chr03	251599718	251599745	MP00478	CGGTATTATACTTTATTTTTTCTTTTTG	251599403	251600022	Motif:1:211686791..211698989_INT
Lactuca sativa var. augustana	Ssericea8075	LSA23568	Chr04	376261041	376261061	MP00199	AAATAAAAAAAGCAGAAAAAA	376260798	376261125	Motif:3:261073031..261087559_INT
Lactuca sativa var. augustana	Ssericea8075	LSA38442	Chr03	248615350	248615370	MP00407	TTTATTTTTTCATTTTTTTCT	248615314	248615431	Motif:8:27834346..27844438_INT
Lactuca sativa var. augustana	Ssericea8042	LSA38628	Chr03	247178207	247178223	MP00276	TATTGTCGGTGGTAGTG	247177403	247178933	Motif:8:27264649..27268968_INT
Lactuca sativa var. augustana	Ssericea8042	LSA38628	Chr03	247178207	247178220	MP00362	TATTGTCGGTGGTA	247177403	247178933	Motif:8:27264649..27268968_INT
Lactuca sativa var. augustana	Ssericea8023	LSA23073	Chr04	372853478	372853492	MP00192	CAAAAAAAAAAAACA	372853375	372853551	Motif:9:52382316..52393859_INT
Lactuca sativa var. augustana	Ssericea8023	LSA23073	Chr04	372853378	372853398	MP00483	AAAAAAGAAAAAAAAAAACCC	372853375	372853551	Motif:9:52382316..52393859_INT
Lactuca sativa var. augustana	Ssericea8023	LSA23073	Chr04	372853380	372853400	MP00076	GTTTTTTTTTTTCTTTTTTGA	372853375	372853551	Motif:9:52382316..52393859_INT
Lactuca sativa var. augustana	Ssericea8023	LSA23073	Chr04	372853377	372853397	MP00402	AGGGTTTTTTTTTTTCTTTTT	372853375	372853551	Motif:9:52382316..52393859_INT
Lactuca sativa var. augustana	Ssericea8023	LSA23073	Chr04	372853378	372853398	MP00281	GGGTTTTTTTTTTTCTTTTTT	372853375	372853551	Motif:9:52382316..52393859_INT
Lactuca sativa var. augustana	Ssericea8023	LSA23073	Chr04	372853381	372853400	MP00610	TCAAAAAAGAAAAAAAAAAA	372853375	372853551	Motif:9:52382316..52393859_INT
Lactuca sativa var. augustana	Ssericea8023	LSA23073	Chr04	372853376	372853404	MP00593	TAGGGTTTTTTTTTTTCTTTTTTGACTTA	372853375	372853551	Motif:9:52382316..52393859_INT
Lactuca sativa var. augustana	Ssericea7962	LSA23034	Chr04	364665763	364665784	MP00536	AACATTAATTAATTTATTAGTA	364665730	364665970	Motif:8:11932435..11933233_LTR
Lactuca sativa var. augustana	Ssericea7942	LSA23279	Chr04	366204242	366204262	MP00076	TCTCGTTTTTTTTTTTTTTAA	366204131	366204318	Motif:5:74986887..74999214_INT
Lactuca sativa var. augustana	Ssericea7942	LSA23279	Chr04	366204567	366204594	MP00478	CGCATTTTTTATTTTTTTTTATTTTTTT	366204480	366204589	Motif:5:74986887..74999214_INT
Lactuca sativa var. augustana	Ssericea7942	LSA23279	Chr04	366204242	366204261	MP00610	TAAAAAAAAAAAAAACGAGA	366204131	366204318	Motif:5:74986887..74999214_INT
Lactuca sativa var. augustana	Ssericea7942	LSA23279	Chr04	366204567	366204587	MP00407	TTTATTTTTTTTTATTTTTTT	366204480	366204589	Motif:5:74986887..74999214_INT
Lactuca sativa var. augustana	Ssericea7942	LSA23279	Chr04	366204569	366204589	MP00076	TTTTTATTTTTTTTTATTTTT	366204480	366204589	Motif:5:74986887..74999214_INT
Lactuca sativa var. augustana	Ssericea7942	LSA23279	Chr04	366204393	366204420	MP00478	GATTTTTTTTATTATTTTTTATTTTTTT	366204306	366204492	Motif:5:74986887..74999214_INT
Lactuca sativa var. augustana	Ssericea7942	LSA23279	Chr04	366204395	366204415	MP00076	TTTTTATTATTTTTTATTTTT	366204306	366204492	Motif:5:74986887..74999214_INT
Lactuca sativa var. augustana	Ssericea7942	LSA23279	Chr04	366204568	366204587	MP00610	AAAAAATAAAAAAAAATAAA	366204480	366204589	Motif:5:74986887..74999214_INT
Lactuca sativa var. augustana	Ssericea7935	LSA36978	Chr03	103535087	103535107	MP00407	TTTATTTTTTTATTTTTTAAT	103534903	103535200	Motif:1:7999807..8012733_INT
Lactuca sativa var. augustana	Ssericea7935	LSA36978	Chr03	103535078	103535097	MP00610	AAAAAAATAAATAAAAAAAA	103534903	103535200	Motif:1:7999807..8012733_INT
Lactuca sativa var. augustana	Ssericea7935	LSA36978	Chr03	103535079	103535106	MP00478	TTTTTTTATTTATTTTTTTATTTTTTAA	103534903	103535200	Motif:1:7999807..8012733_INT
Lactuca sativa var. augustana	Ssericea7934	LSA10651	Chr08	51415735	51415753	MP00392	GTCACTTTTTGGTATTTTT	51415493	51415814	Motif:3:102663397..102666326_INT
Lactuca sativa var. augustana	Ssericea7933	LSA36976	Chr03	102617809	102617828	MP00610	ACAAAAAAAAAGAAAAAAAA	102617777	102618034	Motif:5:48519798..48525200_INT
Lactuca sativa var. augustana	Ssericea7933	LSA36976	Chr03	102617809	102617827	MP00445	CAAAAAAAAAGAAAAAAAA	102617777	102618034	Motif:5:48519798..48525200_INT
Lactuca sativa var. augustana	Ssericea7933	LSA36976	Chr03	102617766	102617786	MP00540	GCCCCACCCTCTCTCTCTCTC	102617777	102618034	Motif:5:48519798..48525200_INT
Lactuca sativa var. augustana	Ssericea7933	LSA36976	Chr03	102617810	102617830	MP00076	TTTTTTTCTTTTTTTTTGTTA	102617777	102618034	Motif:5:48519798..48525200_INT
Lactuca sativa var. augustana	Ssericea7933	LSA36976	Chr03	102617761	102617780	MP00675	CCCTCTCTCTCTCTCTCTCT	102617777	102618034	Motif:5:48519798..48525200_INT
Lactuca sativa var. augustana	Ssericea7933	LSA36976	Chr03	102617764	102617787	MP00253	GAGAGAGAGAGAGAGGGTGGGGCC	102617777	102618034	Motif:5:48519798..48525200_INT
Lactuca sativa var. augustana	Ssericea7933	LSA36976	Chr03	102617761	102617790	MP00480	AGAGAGAGAGAGAGAGAGGGTGGGGCCCTT	102617777	102618034	Motif:5:48519798..48525200_INT
Lactuca sativa var. augustana	Ssericea7933	LSA36976	Chr03	102617808	102617827	MP00611	CAAAAAAAAAGAAAAAAAAT	102617777	102618034	Motif:5:48519798..48525200_INT
Lactuca sativa var. augustana	Ssericea7872	LSA22927	Chr04	366807714	366807741	MP00478	TTTTAATAATTAAATATTTTACTTTTTC	366807708	366807840	Motif:5:20629453..20632424_INT
Lactuca sativa var. augustana	Ssericea7868	LSA10610	Chr08	49014815	49014835	MP00407	ATTTTTTTTTTTTTTTTTTTT	49014825	49015131	Motif:4:223610960..223622972_INT
Lactuca sativa var. augustana	Ssericea7868	LSA10610	Chr08	49014814	49014834	MP00076	TTTTTTTTTTTTTTTTTTTTT	49014825	49015131	Motif:4:223610960..223622972_INT
Lactuca sativa var. augustana	Ssericea7826	LSA10580	Chr08	47853221	47853247	MP00223	GATTTTCTTTTTGTTTTCCATATTTAC	47853149	47853256	Motif:9:103014667..103018786_INT
Lactuca sativa var. augustana	Ssericea7826	LSA10580	Chr08	47853223	47853243	MP00407	TTTTCTTTTTGTTTTCCATAT	47853149	47853256	Motif:9:103014667..103018786_INT
Lactuca sativa var. augustana	Ssericea7826	LSA10588	Chr08	47755876	47755903	MP00478	CTATCTTTTATTGAATTATTACTTTTTT	47755629	47756014	Motif:9:120834230..120838938_INT
Lactuca sativa var. augustana	Ssericea7826	LSA10588	Chr08	47755881	47755909	MP00593	TTTTATTGAATTATTACTTTTTTTCATCA	47755629	47756014	Motif:9:120834230..120838938_INT
Lactuca sativa var. augustana	Ssericea7826	LSA10588	Chr08	47755849	47755869	MP00281	ATTTTTTTAAATAACTTTTTT	47755629	47756014	Motif:9:120834230..120838938_INT
Lactuca sativa var. augustana	Ssericea7826	LSA10579	Chr08	47793697	47793724	MP00478	TTTTTTATTTTTTTTTATTAATATTTTG	47793722	47793871	Motif:2:241400904..241409541_INT
Lactuca sativa var. augustana	Ssericea7821	LSA8288	Chr05	292701780	292701807	MP00478	ATTTTTCATTTTTATTTCATTTTTTTTA	292701617	292701821	Motif:1:78353549..78361466_INT
Lactuca sativa var. augustana	Ssericea7784	LSA39159	Chr03	281679361	281679387	MP00223	TTTTATCTTTATTTTTTTTTCACTTTT	281679334	281679490	Motif:8:38725679..38736183_INT
Lactuca sativa var. augustana	Ssericea7784	LSA39159	Chr03	281679368	281679388	MP00402	TTTATTTTTTTTTCACTTTTT	281679334	281679490	Motif:8:38725679..38736183_INT
Lactuca sativa var. augustana	Ssericea7784	LSA39159	Chr03	281679363	281679383	MP00407	TTATCTTTATTTTTTTTTCAC	281679334	281679490	Motif:8:38725679..38736183_INT
Lactuca sativa var. augustana	Ssericea7784	LSA39159	Chr03	281679367	281679395	MP00593	CTTTATTTTTTTTTCACTTTTTAGATATT	281679334	281679490	Motif:8:38725679..38736183_INT
Lactuca sativa var. augustana	Ssericea7784	LSA39159	Chr03	281679377	281679397	MP00166	AAAATATCTAAAAAGTGAAAA	281679334	281679490	Motif:8:38725679..38736183_INT
Lactuca sativa var. augustana	Ssericea7784	LSA39159	Chr03	281679375	281679389	MP00295	TTTTTTCACTTTTTA	281679334	281679490	Motif:8:38725679..38736183_INT
Lactuca sativa var. augustana	Ssericea778	LSA15303	Chr06	18335135	18335155	MP00076	TGTTATTTTTTTTTGTTTTTG	18335153	18335309	Motif:5:48519798..48525200_INT
Lactuca sativa var. augustana	Ssericea778	LSA15303	Chr06	18335129	18335156	MP00478	ATTTTTTGTTATTTTTTTTTGTTTTTGA	18335153	18335309	Motif:5:48519798..48525200_INT
Lactuca sativa var. augustana	Ssericea778	LSA15303	Chr06	18336198	18336225	MP00478	ATTTATTAATTTTGTAATTTATTTTTTT	18335982	18336581	Motif:1:112042667..112053871_INT
Lactuca sativa var. augustana	Ssericea778	LSA15303	Chr06	18335141	18335155	MP00192	CAAAAACAAAAAAAA	18335153	18335309	Motif:5:48519798..48525200_INT
Lactuca sativa var. augustana	Ssericea768	LSA8158	Chr05	257520788	257520815	MP00478	CCTTCCCTACTTTTTTTTTTTCATTTTA	257520741	257520986	Motif:1:353461737..353470410_INT
Lactuca sativa var. augustana	Ssericea768	LSA8158	Chr05	257520793	257520813	MP00407	CCTACTTTTTTTTTTTCATTT	257520741	257520986	Motif:1:353461737..353470410_INT
Lactuca sativa var. augustana	Ssericea768	LSA8158	Chr05	257520791	257520817	MP00223	TCCCTACTTTTTTTTTTTCATTTTAAT	257520741	257520986	Motif:1:353461737..353470410_INT
Lactuca sativa var. augustana	Ssericea7662	LSA39099	Chr03	281085911	281085931	MP00124	ACCACCACCGTCACCGCCATC	281085486	281086235	Motif:4:138865547..138873282_INT
Lactuca sativa var. augustana	Ssericea7662	LSA39099	Chr03	281085915	281085929	MP00495	CCACCGTCACCGCCA	281085486	281086235	Motif:4:138865547..138873282_INT
Lactuca sativa var. augustana	Ssericea7662	LSA39099	Chr03	281085911	281085931	MP00581	ACCACCACCGTCACCGCCATC	281085486	281086235	Motif:4:138865547..138873282_INT
Lactuca sativa var. augustana	Ssericea7662	LSA39099	Chr03	281085380	281085408	MP00593	TTTTTCCTTCCATTTCCTTTATTGAATTT	281085350	281085490	Motif:2:279021192..279025141_INT
Lactuca sativa var. augustana	Ssericea7662	LSA39099	Chr03	281085913	281085931	MP00572	CACCACCGTCACCGCCATC	281085486	281086235	Motif:4:138865547..138873282_INT
Lactuca sativa var. augustana	Ssericea7662	LSA39099	Chr03	281085912	281085932	MP00366	CCACCACCGTCACCGCCATCA	281085486	281086235	Motif:4:138865547..138873282_INT
Lactuca sativa var. augustana	Ssericea7662	LSA39099	Chr03	281085915	281085929	MP00240	CCACCGTCACCGCCA	281085486	281086235	Motif:4:138865547..138873282_INT
Lactuca sativa var. augustana	Ssericea7662	LSA39099	Chr03	281085921	281085941	MP00542	CAGAGGTGGTGATGGCGGTGA	281085486	281086235	Motif:4:138865547..138873282_INT
Lactuca sativa var. augustana	Ssericea7662	LSA39099	Chr03	281085915	281085929	MP00185	CCACCGTCACCGCCA	281085486	281086235	Motif:4:138865547..138873282_INT
Lactuca sativa var. augustana	Ssericea7662	LSA39099	Chr03	281085919	281085938	MP00227	CGTCACCGCCATCACCACCT	281085486	281086235	Motif:4:138865547..138873282_INT
Lactuca sativa var. augustana	Ssericea7662	LSA39099	Chr03	281085911	281085931	MP00509	ACCACCACCGTCACCGCCATC	281085486	281086235	Motif:4:138865547..138873282_INT
Lactuca sativa var. augustana	Ssericea7662	LSA39099	Chr03	281085921	281085941	MP00456	TCACCGCCATCACCACCTCTG	281085486	281086235	Motif:4:138865547..138873282_INT
Lactuca sativa var. augustana	Ssericea7662	LSA39099	Chr03	281085920	281085940	MP00302	AGAGGTGGTGATGGCGGTGAC	281085486	281086235	Motif:4:138865547..138873282_INT
Lactuca sativa var. augustana	Ssericea7662	LSA39099	Chr03	281085912	281085932	MP00548	CCACCACCGTCACCGCCATCA	281085486	281086235	Motif:4:138865547..138873282_INT
Lactuca sativa var. augustana	Ssericea7662	LSA39099	Chr03	281085909	281085928	MP00458	GGCGGTGACGGTGGTGGTAA	281085486	281086235	Motif:4:138865547..138873282_INT
Lactuca sativa var. augustana	Ssericea7662	LSA39099	Chr03	281085920	281085940	MP00527	GTCACCGCCATCACCACCTCT	281085486	281086235	Motif:4:138865547..138873282_INT
Lactuca sativa var. augustana	Ssericea7662	LSA39099	Chr03	281085911	281085929	MP00526	TGGCGGTGACGGTGGTGGT	281085486	281086235	Motif:4:138865547..138873282_INT
Lactuca sativa var. augustana	Ssericea7638	LSA10496	Chr08	43849131	43849158	MP00478	AGTATTCTGTTTTTTTGTTAACTTTTTG	43848941	43849327	Motif:5:103651574..103657149_INT
Lactuca sativa var. augustana	Ssericea7638	LSA10496	Chr08	43849186	43849206	MP00076	TTTTCGTTTTTTTTGCTCTTT	43848941	43849327	Motif:5:103651574..103657149_INT
Lactuca sativa var. augustana	Ssericea7638	LSA10496	Chr08	43849188	43849207	MP00610	AGAGCAAAAAAAACGAAAAA	43848941	43849327	Motif:5:103651574..103657149_INT
Lactuca sativa var. augustana	Ssericea7638	LSA10496	Chr08	43849131	43849151	MP00483	CAAAAAGTTAACAAAAAAACA	43848941	43849327	Motif:5:103651574..103657149_INT
Lactuca sativa var. augustana	Ssericea759	LSA15310	Chr06	18406883	18406897	MP00370	AATAAAAAATTTAAA	18406790	18406932	Motif:3:151697669..151707866_INT
Lactuca sativa var. augustana	Ssericea7554	LSA13654	Chr08	243654122	243654148	MP00223	ATTGAACTTTTTTTTTTTTTTTCATAT	243653968	243654138	Motif:2:144050592..144063461_INT
Lactuca sativa var. augustana	Ssericea7554	LSA13654	Chr08	243654130	243654158	MP00593	TAATTATATCATTGAACTTTTTTTTTTTT	243653968	243654138	Motif:2:144050592..144063461_INT
Lactuca sativa var. augustana	Ssericea7552	LSA13654	Chr08	243654122	243654148	MP00223	ATTGAACTTTTTTTTTTTTTTTCATAT	243653968	243654138	Motif:2:144050592..144063461_INT
Lactuca sativa var. augustana	Ssericea7552	LSA13654	Chr08	243654130	243654158	MP00593	TAATTATATCATTGAACTTTTTTTTTTTT	243653968	243654138	Motif:2:144050592..144063461_INT
Lactuca sativa var. augustana	Ssericea7552	LSA13654	Chr08	243653748	243653775	MP00478	ATTCTTTTAATTTACTTGTAACTTTAAT	243653340	243653762	Motif:2:241400904..241409541_INT
Lactuca sativa var. augustana	Ssericea7544	LSA13666	Chr08	244659364	244659391	MP00478	ATATTTTGTTTCTGTATTATACTTTATT	244659255	244659672	Motif:1:211686791..211698989_INT
Lactuca sativa var. augustana	Ssericea7544	LSA13666	Chr08	244660181	244660201	MP00407	TTCACTTTTTATTTTTTAGTC	244660018	244660329	Motif:1:211686791..211698989_INT
Lactuca sativa var. augustana	Ssericea7544	LSA13666	Chr08	244660169	244660197	MP00593	TACTCCTTGATTTTCACTTTTTATTTTTT	244660018	244660329	Motif:1:211686791..211698989_INT
Lactuca sativa var. augustana	Ssericea7544	LSA13666	Chr08	244660171	244660198	MP00478	CTCCTTGATTTTCACTTTTTATTTTTTA	244660018	244660329	Motif:1:211686791..211698989_INT
Lactuca sativa var. augustana	Ssericea7544	LSA13666	Chr08	244660042	244660062	MP00402	ACTTATTTTTTTTCACTTTTT	244660018	244660329	Motif:1:211686791..211698989_INT
Lactuca sativa var. augustana	Ssericea7544	LSA13666	Chr08	244660179	244660205	MP00223	TTTTCACTTTTTATTTTTTAGTCTCTC	244660018	244660329	Motif:1:211686791..211698989_INT
Lactuca sativa var. augustana	Ssericea7544	LSA13666	Chr08	244660179	244660199	MP00580	CTAAAAAATAAAAAGTGAAAA	244660018	244660329	Motif:1:211686791..211698989_INT
Lactuca sativa var. augustana	Ssericea7544	LSA13666	Chr08	244660176	244660196	MP00199	AAAAATAAAAAGTGAAAATCA	244660018	244660329	Motif:1:211686791..211698989_INT
Lactuca sativa var. augustana	Ssericea7544	LSA13666	Chr08	244659349	244659377	MP00593	TATTATACTTTATTTTCTTTTTGATGTAC	244659255	244659672	Motif:1:211686791..211698989_INT
Lactuca sativa var. augustana	Ssericea7521	LSA23042	Chr04	360620764	360620784	MP00483	AGAAAAGACAAAAAAAAATGA	360620576	360620773	Motif:3:102663397..102666326_INT
Lactuca sativa var. augustana	Ssericea7521	LSA23042	Chr04	360620766	360620786	MP00076	TGTCATTTTTTTTTGTCTTTT	360620576	360620773	Motif:3:102663397..102666326_INT
Lactuca sativa var. augustana	Ssericea7521	LSA23042	Chr04	360620762	360620781	MP00611	TAAGAAAAGACAAAAAAAAA	360620576	360620773	Motif:3:102663397..102666326_INT
Lactuca sativa var. augustana	Ssericea7521	LSA23042	Chr04	360620581	360620608	MP00478	ACTTTCATATTTTATTTTTTGTTTTATC	360620576	360620773	Motif:3:102663397..102666326_INT
Lactuca sativa var. augustana	Ssericea7521	LSA23042	Chr04	360620758	360620786	MP00593	TGTCATTTTTTTTTGTCTTTTCTTAATTA	360620576	360620773	Motif:3:102663397..102666326_INT
Lactuca sativa var. augustana	Ssericea7509	LSA13574	Chr08	238442446	238442473	MP00478	CTTTCTTATTTTTTTTTATTTTCTTTTG	238442399	238442612	Motif:1:361224419..361226272_INT
Lactuca sativa var. augustana	Ssericea7509	LSA13574	Chr08	238441179	238441197	MP00392	TTTACTTTTTTTTTTTGTT	238441186	238441294	Motif:4:39165051..39173580_INT
Lactuca sativa var. augustana	Ssericea7509	LSA13574	Chr08	238441334	238441353	MP00610	AAAAAAATAAAAAAAAAAAG	238441191	238441385	Motif:4:39165051..39173580_INT
Lactuca sativa var. augustana	Ssericea7509	LSA13574	Chr08	238442451	238442471	MP00076	TTCTTATTTTTTTTTATTTTC	238442399	238442612	Motif:1:361224419..361226272_INT
Lactuca sativa var. augustana	Ssericea7509	LSA13574	Chr08	238442450	238442469	MP00610	AGAAAATAAAAAAAAATAAG	238442399	238442612	Motif:1:361224419..361226272_INT
Lactuca sativa var. augustana	Ssericea7509	LSA13574	Chr08	238442445	238442465	MP00281	TTTTTTTTTATTTTCTTTTGA	238442429	238442632	Motif:4:39165051..39173580_INT
Lactuca sativa var. augustana	Ssericea7509	LSA13574	Chr08	238442451	238442471	MP00076	TTCTTATTTTTTTTTATTTTC	238442429	238442632	Motif:4:39165051..39173580_INT
Lactuca sativa var. augustana	Ssericea7509	LSA13574	Chr08	238441336	238441356	MP00407	TTTTTTTTTTATTTTTTTAAT	238441191	238441385	Motif:4:39165051..39173580_INT
Lactuca sativa var. augustana	Ssericea7509	LSA13574	Chr08	238441173	238441193	MP00076	CTTTTTTTTTTTGTTTTTTTT	238441186	238441294	Motif:4:39165051..39173580_INT
Lactuca sativa var. augustana	Ssericea7509	LSA13574	Chr08	238441174	238441201	MP00478	GTAATTTACTTTTTTTTTTTGTTTTTTT	238441186	238441294	Motif:4:39165051..39173580_INT
Lactuca sativa var. augustana	Ssericea7509	LSA13574	Chr08	238442445	238442465	MP00281	TTTTTTTTTATTTTCTTTTGA	238442399	238442612	Motif:1:361224419..361226272_INT
Lactuca sativa var. augustana	Ssericea7509	LSA13574	Chr08	238441172	238441192	MP00355	TTTTTTTTTTTGTTTTTTTTT	238441191	238441385	Motif:4:39165051..39173580_INT
Lactuca sativa var. augustana	Ssericea7509	LSA13574	Chr08	238442446	238442473	MP00478	CTTTCTTATTTTTTTTTATTTTCTTTTG	238442429	238442632	Motif:4:39165051..39173580_INT
Lactuca sativa var. augustana	Ssericea7509	LSA13574	Chr08	238442453	238442479	MP00223	ATTGCCCTTTCTTATTTTTTTTTATTT	238442399	238442612	Motif:1:361224419..361226272_INT
Lactuca sativa var. augustana	Ssericea7509	LSA13574	Chr08	238442450	238442469	MP00610	AGAAAATAAAAAAAAATAAG	238442429	238442632	Motif:4:39165051..39173580_INT
Lactuca sativa var. augustana	Ssericea7509	LSA13574	Chr08	238442453	238442479	MP00223	ATTGCCCTTTCTTATTTTTTTTTATTT	238442429	238442632	Motif:4:39165051..39173580_INT
Lactuca sativa var. augustana	Ssericea7509	LSA13574	Chr08	238441172	238441192	MP00355	TTTTTTTTTTTGTTTTTTTTT	238441186	238441294	Motif:4:39165051..39173580_INT
Lactuca sativa var. augustana	Ssericea7509	LSA13574	Chr08	238441328	238441354	MP00223	CTTTATCTTTTTTTTTTTATTTTTTTA	238441191	238441385	Motif:4:39165051..39173580_INT
Lactuca sativa var. augustana	Ssericea7509	LSA13574	Chr08	238441329	238441356	MP00478	TTTATCTTTTTTTTTTTATTTTTTTAAT	238441191	238441385	Motif:4:39165051..39173580_INT
Lactuca sativa var. augustana	Ssericea7509	LSA13574	Chr08	238442445	238442465	MP00483	TCAAAAGAAAATAAAAAAAAA	238442399	238442612	Motif:1:361224419..361226272_INT
Lactuca sativa var. augustana	Ssericea7509	LSA13574	Chr08	238441333	238441353	MP00483	AAAAAAATAAAAAAAAAAAGA	238441191	238441385	Motif:4:39165051..39173580_INT
Lactuca sativa var. augustana	Ssericea7509	LSA13574	Chr08	238441179	238441197	MP00392	TTTACTTTTTTTTTTTGTT	238441191	238441385	Motif:4:39165051..39173580_INT
Lactuca sativa var. augustana	Ssericea7509	LSA13574	Chr08	238441173	238441199	MP00223	AATTTACTTTTTTTTTTTGTTTTTTTT	238441186	238441294	Motif:4:39165051..39173580_INT
Lactuca sativa var. augustana	Ssericea7509	LSA13574	Chr08	238441177	238441197	MP00407	TTTACTTTTTTTTTTTGTTTT	238441186	238441294	Motif:4:39165051..39173580_INT
Lactuca sativa var. augustana	Ssericea7509	LSA13574	Chr08	238441327	238441347	MP00076	CCTTTATCTTTTTTTTTTTAT	238441191	238441385	Motif:4:39165051..39173580_INT
Lactuca sativa var. augustana	Ssericea7509	LSA13574	Chr08	238442449	238442469	MP00407	CTTATTTTTTTTTATTTTCTT	238442399	238442612	Motif:1:361224419..361226272_INT
Lactuca sativa var. augustana	Ssericea7509	LSA13574	Chr08	238441177	238441196	MP00610	AAAACAAAAAAAAAAAGTAA	238441186	238441294	Motif:4:39165051..39173580_INT
Lactuca sativa var. augustana	Ssericea7509	LSA13574	Chr08	238442445	238442465	MP00483	TCAAAAGAAAATAAAAAAAAA	238442429	238442632	Motif:4:39165051..39173580_INT
Lactuca sativa var. augustana	Ssericea7509	LSA13574	Chr08	238442449	238442469	MP00407	CTTATTTTTTTTTATTTTCTT	238442429	238442632	Motif:4:39165051..39173580_INT
Lactuca sativa var. augustana	Ssericea746	LSA15310	Chr06	18406883	18406897	MP00370	AATAAAAAATTTAAA	18406790	18406932	Motif:3:151697669..151707866_INT
Lactuca sativa var. augustana	Ssericea7450	LSA13586	Chr08	235516507	235516519	MP00049	TAATAATTTATTT	235516422	235516530	Motif:4:205215008..205228635_INT
Lactuca sativa var. augustana	Ssericea7437	LSA39118	Chr03	280710435	280710449	MP00192	AAAAAAAAAAAATAC	280710438	280710541	Motif:1:364558693..364571889_INT
Lactuca sativa var. augustana	Ssericea7427	LSA21958	Chr04	294960357	294960375	MP00569	AAGAAAAATAGAAGGAAAA	294960371	294960498	Motif:6:217639400..217643014_INT
Lactuca sativa var. augustana	Ssericea7407	LSA39150	Chr03	279964091	279964118	MP00478	AATCTGTAATTCTATTTTTTTCTTTTTA	279963999	279964235	Motif:1:114160021..114171495_INT
Lactuca sativa var. augustana	Ssericea7382	LSA21834	Chr04	294093853	294093880	MP00478	GTTTTTCTTTGTTTTGATTTTCTTTTGA	294093741	294093863	Motif:5:42814964..42827586_INT
Lactuca sativa var. augustana	Ssericea7382	LSA21834	Chr04	294093854	294093874	MP00076	TTTTTCTTTGTTTTGATTTTC	294093741	294093863	Motif:5:42814964..42827586_INT
Lactuca sativa var. augustana	Ssericea7377	LSA13513	Chr08	227933490	227933516	MP00223	AATCTACTTTTTCTTTGGTTTGTTTAT	227933264	227933519	Motif:8:27834346..27844438_INT
Lactuca sativa var. augustana	Ssericea7377	LSA13513	Chr08	227933496	227933516	MP00580	AAACCAAAGAAAAAGTAGATT	227933264	227933519	Motif:8:27834346..27844438_INT
Lactuca sativa var. augustana	Ssericea7377	LSA13513	Chr08	227933501	227933514	MP00113	AAAGAAAAAGTAGA	227933264	227933519	Motif:8:27834346..27844438_INT
Lactuca sativa var. augustana	Ssericea7287	LSA39126	Chr03	276200691	276200711	MP00281	TTTAATTATTTTTTCTTTTTT	276200483	276200726	Motif:5:48519798..48525200_INT
Lactuca sativa var. augustana	Ssericea7287	LSA39023	Chr03	276171527	276171554	MP00478	ATTGTTTTTTTTCTTTTTTTTTTTTCTA	276171544	276171679	Motif:2:287875286..287883179_INT
Lactuca sativa var. augustana	Ssericea7287	LSA39126	Chr03	276200691	276200718	MP00478	TATTAAATTTAATTATTTTTTCTTTTTT	276200483	276200726	Motif:5:48519798..48525200_INT
Lactuca sativa var. augustana	Ssericea7287	LSA39023	Chr03	276171523	276171551	MP00593	GTACATTGTTTTTTTTCTTTTTTTTTTTT	276171544	276171679	Motif:2:287875286..287883179_INT
Lactuca sativa var. augustana	Ssericea7287	LSA39023	Chr03	276171533	276171559	MP00223	TTTTTTCTTTTTTTTTTTTCTAATATA	276171544	276171679	Motif:2:287875286..287883179_INT
Lactuca sativa var. augustana	Ssericea7287	LSA39129	Chr03	276192721	276192742	MP00536	TAAAGTAATTAATAAATAATTT	276192695	276192814	Motif:4:205215008..205228635_INT
Lactuca sativa var. augustana	Ssericea7287	LSA39023	Chr03	276171533	276171553	MP00166	AGAAAAAAAAAAAAGAAAAAA	276171544	276171679	Motif:2:287875286..287883179_INT
Lactuca sativa var. augustana	Ssericea7287	LSA39126	Chr03	276200685	276200713	MP00593	AATTTAATTATTTTTTCTTTTTTAAAATA	276200483	276200726	Motif:5:48519798..48525200_INT
Lactuca sativa var. augustana	Ssericea7287	LSA39126	Chr03	276200691	276200711	MP00483	AAAAAAGAAAAAATAATTAAA	276200483	276200726	Motif:5:48519798..48525200_INT
Lactuca sativa var. augustana	Ssericea7287	LSA39023	Chr03	276171525	276171545	MP00281	ACATTGTTTTTTTTCTTTTTT	276171544	276171679	Motif:2:287875286..287883179_INT
Lactuca sativa var. augustana	Ssericea7287	LSA39023	Chr03	276171525	276171545	MP00483	AAAAAAGAAAAAAAACAATGT	276171544	276171679	Motif:2:287875286..287883179_INT
Lactuca sativa var. augustana	Ssericea7286	LSA39130	Chr03	276221782	276221796	MP00269	ATTTGAATTTTGAAA	276221792	276221900	Motif:4:205215008..205228635_INT
Lactuca sativa var. augustana	Ssericea7286	LSA39126	Chr03	276200691	276200718	MP00478	TATTAAATTTAATTATTTTTTCTTTTTT	276200483	276200726	Motif:5:48519798..48525200_INT
Lactuca sativa var. augustana	Ssericea7286	LSA39023	Chr03	276171535	276171555	MP00407	TTTTCTTTTTTTTTTTTCTAA	276171544	276171679	Motif:2:287875286..287883179_INT
Lactuca sativa var. augustana	Ssericea7286	LSA39023	Chr03	276171527	276171554	MP00478	ATTGTTTTTTTTCTTTTTTTTTTTTCTA	276171544	276171679	Motif:2:287875286..287883179_INT
Lactuca sativa var. augustana	Ssericea7286	LSA39023	Chr03	276171539	276171553	MP00192	AGAAAAAAAAAAAAG	276171544	276171679	Motif:2:287875286..287883179_INT
Lactuca sativa var. augustana	Ssericea7286	LSA39024	Chr03	276122191	276122205	MP00192	AACAAACAAAAAAAA	276122159	276122747	Motif:2:344490417..344491001_LTR
Lactuca sativa var. augustana	Ssericea7286	LSA39126	Chr03	276200670	276200690	MP00407	TTTTCTTTTATTTTATATTTT	276200483	276200726	Motif:5:48519798..48525200_INT
Lactuca sativa var. augustana	Ssericea7286	LSA39024	Chr03	276122359	276122386	MP00478	TTCTTCCCACTTCATCTTCTTCTTTTTC	276122159	276122747	Motif:2:344490417..344491001_LTR
Lactuca sativa var. augustana	Ssericea7286	LSA39023	Chr03	276171536	276171555	MP00610	TTAGAAAAAAAAAAAAGAAA	276171544	276171679	Motif:2:287875286..287883179_INT
Lactuca sativa var. augustana	Ssericea7286	LSA39023	Chr03	276171535	276171553	MP00392	TTTTCTTTTTTTTTTTTCT	276171544	276171679	Motif:2:287875286..287883179_INT
Lactuca sativa var. augustana	Ssericea7286	LSA39023	Chr03	276171535	276171555	MP00076	TTTTCTTTTTTTTTTTTCTAA	276171544	276171679	Motif:2:287875286..287883179_INT
Lactuca sativa var. augustana	Ssericea7286	LSA39023	Chr03	276171533	276171553	MP00580	AGAAAAAAAAAAAAGAAAAAA	276171544	276171679	Motif:2:287875286..287883179_INT
Lactuca sativa var. augustana	Ssericea7286	LSA39023	Chr03	276171530	276171550	MP00199	AAAAAAAAAAAGAAAAAAAAC	276171544	276171679	Motif:2:287875286..287883179_INT
Lactuca sativa var. augustana	Ssericea7286	LSA39023	Chr03	276171533	276171559	MP00223	TTTTTTCTTTTTTTTTTTTCTAATATA	276171544	276171679	Motif:2:287875286..287883179_INT
Lactuca sativa var. augustana	Ssericea7286	LSA39023	Chr03	276171533	276171553	MP00166	AGAAAAAAAAAAAAGAAAAAA	276171544	276171679	Motif:2:287875286..287883179_INT
Lactuca sativa var. augustana	Ssericea7284	LSA39126	Chr03	276200670	276200690	MP00407	TTTTCTTTTATTTTATATTTT	276200483	276200726	Motif:5:48519798..48525200_INT
Lactuca sativa var. augustana	Ssericea7284	LSA39023	Chr03	276171523	276171551	MP00593	GTACATTGTTTTTTTTCTTTTTTTTTTTT	276171544	276171679	Motif:2:287875286..287883179_INT
Lactuca sativa var. augustana	Ssericea7284	LSA39023	Chr03	276171527	276171554	MP00478	ATTGTTTTTTTTCTTTTTTTTTTTTCTA	276171544	276171679	Motif:2:287875286..287883179_INT
Lactuca sativa var. augustana	Ssericea7284	LSA39126	Chr03	276200685	276200713	MP00593	AATTTAATTATTTTTTCTTTTTTAAAATA	276200483	276200726	Motif:5:48519798..48525200_INT
Lactuca sativa var. augustana	Ssericea7284	LSA39023	Chr03	276171536	276171555	MP00610	TTAGAAAAAAAAAAAAGAAA	276171544	276171679	Motif:2:287875286..287883179_INT
Lactuca sativa var. augustana	Ssericea7284	LSA39023	Chr03	276171539	276171553	MP00192	AGAAAAAAAAAAAAG	276171544	276171679	Motif:2:287875286..287883179_INT
Lactuca sativa var. augustana	Ssericea7284	LSA39023	Chr03	276171535	276171555	MP00076	TTTTCTTTTTTTTTTTTCTAA	276171544	276171679	Motif:2:287875286..287883179_INT
Lactuca sativa var. augustana	Ssericea7284	LSA39023	Chr03	276171535	276171555	MP00407	TTTTCTTTTTTTTTTTTCTAA	276171544	276171679	Motif:2:287875286..287883179_INT
Lactuca sativa var. augustana	Ssericea7284	LSA39023	Chr03	276171525	276171545	MP00281	ACATTGTTTTTTTTCTTTTTT	276171544	276171679	Motif:2:287875286..287883179_INT
Lactuca sativa var. augustana	Ssericea7284	LSA39126	Chr03	276200691	276200711	MP00281	TTTAATTATTTTTTCTTTTTT	276200483	276200726	Motif:5:48519798..48525200_INT
Lactuca sativa var. augustana	Ssericea7284	LSA39126	Chr03	276200691	276200718	MP00478	TATTAAATTTAATTATTTTTTCTTTTTT	276200483	276200726	Motif:5:48519798..48525200_INT
Lactuca sativa var. augustana	Ssericea7284	LSA39129	Chr03	276192721	276192742	MP00536	TAAAGTAATTAATAAATAATTT	276192695	276192814	Motif:4:205215008..205228635_INT
Lactuca sativa var. augustana	Ssericea7283	LSA39126	Chr03	276200691	276200711	MP00281	TTTAATTATTTTTTCTTTTTT	276200483	276200726	Motif:5:48519798..48525200_INT
Lactuca sativa var. augustana	Ssericea7283	LSA39023	Chr03	276171533	276171559	MP00223	TTTTTTCTTTTTTTTTTTTCTAATATA	276171544	276171679	Motif:2:287875286..287883179_INT
Lactuca sativa var. augustana	Ssericea7283	LSA39126	Chr03	276200670	276200690	MP00407	TTTTCTTTTATTTTATATTTT	276200483	276200726	Motif:5:48519798..48525200_INT
Lactuca sativa var. augustana	Ssericea7283	LSA39023	Chr03	276171535	276171555	MP00076	TTTTCTTTTTTTTTTTTCTAA	276171544	276171679	Motif:2:287875286..287883179_INT
Lactuca sativa var. augustana	Ssericea7283	LSA39126	Chr03	276200691	276200711	MP00483	AAAAAAGAAAAAATAATTAAA	276200483	276200726	Motif:5:48519798..48525200_INT
Lactuca sativa var. augustana	Ssericea7283	LSA39023	Chr03	276171539	276171553	MP00192	AGAAAAAAAAAAAAG	276171544	276171679	Motif:2:287875286..287883179_INT
Lactuca sativa var. augustana	Ssericea7283	LSA39023	Chr03	276171523	276171551	MP00593	GTACATTGTTTTTTTTCTTTTTTTTTTTT	276171544	276171679	Motif:2:287875286..287883179_INT
Lactuca sativa var. augustana	Ssericea7283	LSA39126	Chr03	276200685	276200713	MP00593	AATTTAATTATTTTTTCTTTTTTAAAATA	276200483	276200726	Motif:5:48519798..48525200_INT
Lactuca sativa var. augustana	Ssericea7283	LSA39023	Chr03	276171527	276171554	MP00478	ATTGTTTTTTTTCTTTTTTTTTTTTCTA	276171544	276171679	Motif:2:287875286..287883179_INT
Lactuca sativa var. augustana	Ssericea7283	LSA39023	Chr03	276171535	276171553	MP00392	TTTTCTTTTTTTTTTTTCT	276171544	276171679	Motif:2:287875286..287883179_INT
Lactuca sativa var. augustana	Ssericea7283	LSA39023	Chr03	276171530	276171550	MP00199	AAAAAAAAAAAGAAAAAAAAC	276171544	276171679	Motif:2:287875286..287883179_INT
Lactuca sativa var. augustana	Ssericea7283	LSA39126	Chr03	276200691	276200718	MP00478	TATTAAATTTAATTATTTTTTCTTTTTT	276200483	276200726	Motif:5:48519798..48525200_INT
Lactuca sativa var. augustana	Ssericea7283	LSA39023	Chr03	276171525	276171545	MP00281	ACATTGTTTTTTTTCTTTTTT	276171544	276171679	Motif:2:287875286..287883179_INT
Lactuca sativa var. augustana	Ssericea7283	LSA39023	Chr03	276171533	276171553	MP00166	AGAAAAAAAAAAAAGAAAAAA	276171544	276171679	Motif:2:287875286..287883179_INT
Lactuca sativa var. augustana	Ssericea7283	LSA39023	Chr03	276171535	276171555	MP00407	TTTTCTTTTTTTTTTTTCTAA	276171544	276171679	Motif:2:287875286..287883179_INT
Lactuca sativa var. augustana	Ssericea7283	LSA39023	Chr03	276171533	276171553	MP00580	AGAAAAAAAAAAAAGAAAAAA	276171544	276171679	Motif:2:287875286..287883179_INT
Lactuca sativa var. augustana	Ssericea7283	LSA39023	Chr03	276171525	276171545	MP00483	AAAAAAGAAAAAAAACAATGT	276171544	276171679	Motif:2:287875286..287883179_INT
Lactuca sativa var. augustana	Ssericea7283	LSA39023	Chr03	276171536	276171555	MP00610	TTAGAAAAAAAAAAAAGAAA	276171544	276171679	Motif:2:287875286..287883179_INT
Lactuca sativa var. augustana	Ssericea7262	LSA21528	Chr04	289603152	289603180	MP00593	GCATTTTTTTCTTTAGCTTTTGCCCTTTA	289602655	289603426	Motif:5:261599600..261608059_INT
Lactuca sativa var. augustana	Ssericea7261	LSA21528	Chr04	289603152	289603180	MP00593	GCATTTTTTTCTTTAGCTTTTGCCCTTTA	289602655	289603426	Motif:5:261599600..261608059_INT
Lactuca sativa var. augustana	Ssericea7251	LSA39144	Chr03	273584929	273584948	MP00610	AAAAAAAAATAAAAAATAAA	273584888	273584992	Motif:5:87856470..87860888_INT
Lactuca sativa var. augustana	Ssericea7251	LSA39144	Chr03	273584928	273584948	MP00407	TTTATTTTTTATTTTTTTTTA	273584888	273584992	Motif:5:87856470..87860888_INT
Lactuca sativa var. augustana	Ssericea7251	LSA39144	Chr03	273584923	273584943	MP00076	TTTTTATTTTTTTTTATCTCT	273584888	273584992	Motif:5:87856470..87860888_INT
Lactuca sativa var. augustana	Ssericea7251	LSA39144	Chr03	273584931	273584958	MP00478	CTTGATTTAATTTATTTTTTATTTTTTT	273584888	273584992	Motif:5:87856470..87860888_INT
Lactuca sativa var. augustana	Ssericea7251	LSA39144	Chr03	273584906	273584934	MP00593	TTTTTTATCTCTGCTGCTTTTGATTTTTT	273584888	273584992	Motif:5:87856470..87860888_INT
Lactuca sativa var. augustana	Ssericea7249	LSA39144	Chr03	273584929	273584948	MP00610	AAAAAAAAATAAAAAATAAA	273584888	273584992	Motif:5:87856470..87860888_INT
Lactuca sativa var. augustana	Ssericea7249	LSA39144	Chr03	273584923	273584943	MP00076	TTTTTATTTTTTTTTATCTCT	273584888	273584992	Motif:5:87856470..87860888_INT
Lactuca sativa var. augustana	Ssericea7214	LSA38923	Chr03	272313285	272313299	MP00433	ATTTCAAATTTAAAA	272313133	272313521	Motif:6:49593649..49601864_INT
Lactuca sativa var. augustana	Ssericea7214	LSA38923	Chr03	272313286	272313300	MP00370	AATTTCAAATTTAAA	272313133	272313521	Motif:6:49593649..49601864_INT
Lactuca sativa var. augustana	Ssericea7214	LSA38923	Chr03	272313278	272313292	MP00269	TTTTAAATTTTAAAT	272313133	272313521	Motif:6:49593649..49601864_INT
Lactuca sativa var. augustana	Ssericea7201	LSA21528	Chr04	289603152	289603180	MP00593	GCATTTTTTTCTTTAGCTTTTGCCCTTTA	289602655	289603426	Motif:5:261599600..261608059_INT
Lactuca sativa var. augustana	Ssericea7162	LSA22341	Chr04	291105779	291105805	MP00223	ATTGTACTTTTATATTTTTCCTTGTTA	291105633	291105872	Motif:2:144050592..144063461_INT
Lactuca sativa var. augustana	Ssericea7137	LSA14109	Chr08	213570358	213570384	MP00223	ATTGCACTTTTAACTTTTAATTTTTTT	213570126	213570413	Motif:1:158664401..158676661_INT
Lactuca sativa var. augustana	Ssericea7137	LSA14109	Chr08	213570357	213570377	MP00580	TAAAAAAATTAAAAGTTAAAA	213570126	213570413	Motif:1:158664401..158676661_INT
Lactuca sativa var. augustana	Ssericea7137	LSA14109	Chr08	213570268	213570288	MP00483	CAAAAAGTTACAAAAATATGA	213570126	213570413	Motif:1:158664401..158676661_INT
Lactuca sativa var. augustana	Ssericea7137	LSA14109	Chr08	213570359	213570377	MP00394	AAAAAATTAAAAGTTAAAA	213570126	213570413	Motif:1:158664401..158676661_INT
Lactuca sativa var. augustana	Ssericea7137	LSA14109	Chr08	213570357	213570377	MP00166	TAAAAAAATTAAAAGTTAAAA	213570126	213570413	Motif:1:158664401..158676661_INT
Lactuca sativa var. augustana	Ssericea7137	LSA14109	Chr08	213570268	213570288	MP00281	TCATATTTTTGTAACTTTTTG	213570126	213570413	Motif:1:158664401..158676661_INT
Lactuca sativa var. augustana	Ssericea7136	LSA14109	Chr08	213570268	213570288	MP00483	CAAAAAGTTACAAAAATATGA	213570126	213570413	Motif:1:158664401..158676661_INT
Lactuca sativa var. augustana	Ssericea7136	LSA14109	Chr08	213570358	213570384	MP00223	ATTGCACTTTTAACTTTTAATTTTTTT	213570126	213570413	Motif:1:158664401..158676661_INT
Lactuca sativa var. augustana	Ssericea7136	LSA14109	Chr08	213570268	213570288	MP00281	TCATATTTTTGTAACTTTTTG	213570126	213570413	Motif:1:158664401..158676661_INT
Lactuca sativa var. augustana	Ssericea7129	LSA38965	Chr03	271498062	271498079	MP00206	CAAATAAGGACAAAAAAA	271497869	271498073	Motif:4:145012929..145027892_INT
Lactuca sativa var. augustana	Ssericea7129	LSA38965	Chr03	271498060	271498079	MP00125	CAAATAAGGACAAAAAAAAC	271497869	271498073	Motif:4:145012929..145027892_INT
Lactuca sativa var. augustana	Ssericea7129	LSA38965	Chr03	271498060	271498079	MP00485	GTTTTTTTTGTCCTTATTTG	271497869	271498073	Motif:4:145012929..145027892_INT
Lactuca sativa var. augustana	Ssericea7129	LSA38965	Chr03	271498063	271498079	MP00592	CAAATAAGGACAAAAAA	271497869	271498073	Motif:4:145012929..145027892_INT
Lactuca sativa var. augustana	Ssericea7129	LSA38965	Chr03	271498058	271498078	MP00355	CAGTTTTTTTTGTCCTTATTT	271497869	271498073	Motif:4:145012929..145027892_INT
Lactuca sativa var. augustana	Ssericea711	LSA36889	Chr03	92336225	92336245	MP00407	TTTTCTTTTCTTTATTTGCTT	92336089	92336237	Motif:3:24112620..24125164_INT
Lactuca sativa var. augustana	Ssericea7079	LSA13553	Chr08	210030630	210030657	MP00478	AAATTAATTATGTTTTTTCTTCTTTTTT	210030461	210030953	Motif:4:208847394..208848264_LTR
Lactuca sativa var. augustana	Ssericea7079	LSA13553	Chr08	210030636	210030656	MP00402	ATTATGTTTTTTCTTCTTTTT	210030461	210030953	Motif:4:208847394..208848264_LTR
Lactuca sativa var. augustana	Ssericea7079	LSA13553	Chr08	210030640	210030659	MP00610	TAAAAAAAGAAGAAAAAACA	210030461	210030953	Motif:4:208847394..208848264_LTR
Lactuca sativa var. augustana	Ssericea7079	LSA13553	Chr08	210030637	210030657	MP00281	TTATGTTTTTTCTTCTTTTTT	210030461	210030953	Motif:4:208847394..208848264_LTR
Lactuca sativa var. augustana	Ssericea7079	LSA13470	Chr08	210083630	210083650	MP00402	TTATGTATTTTTTTCCTTTTT	210083454	210083944	Motif:4:208847394..208848264_LTR
Lactuca sativa var. augustana	Ssericea7079	LSA13449	Chr08	210260538	210260561	MP00253	GAGAGAGAGAGAAGAGAAATGAAC	210259885	210262037	Motif:2:98053781..98056218_LTR
Lactuca sativa var. augustana	Ssericea7079	LSA13470	Chr08	210083624	210083651	MP00478	ATTTAATTATGTATTTTTTTCCTTTTTA	210083454	210083944	Motif:4:208847394..208848264_LTR
Lactuca sativa var. augustana	Ssericea7070	LSA13394	Chr08	207810700	207810728	MP00593	ATTATTGTCTTTTGTACTTTTCCCTTTTC	207810587	207810721	Motif:5:42814964..42827586_INT
Lactuca sativa var. augustana	Ssericea7067	LSA21792	Chr04	279648400	279648414	MP00370	AATTTAAAATTTGAA	279648370	279648511	Motif:4:205215008..205228635_INT
Lactuca sativa var. augustana	Ssericea7067	LSA21792	Chr04	279648225	279648239	MP00269	TTTTAAATTTTATTA	279648172	279648475	Motif:3:146352888..146361902_INT
Lactuca sativa var. augustana	Ssericea7067	LSA21792	Chr04	279648473	279648500	MP00478	AGTTTTATTCTTATTTTGTTATTTTTTA	279648172	279648475	Motif:3:146352888..146361902_INT
Lactuca sativa var. augustana	Ssericea7067	LSA21792	Chr04	279648400	279648414	MP00370	AATTTAAAATTTGAA	279648172	279648475	Motif:3:146352888..146361902_INT
Lactuca sativa var. augustana	Ssericea7067	LSA21792	Chr04	279648473	279648500	MP00478	AGTTTTATTCTTATTTTGTTATTTTTTA	279648370	279648511	Motif:4:205215008..205228635_INT
Lactuca sativa var. augustana	Ssericea7066	LSA13396	Chr08	207889636	207889656	MP00281	TCCTTAATTTGTTACTTTTTG	207889602	207889776	Motif:3:199221673..199235904_INT
Lactuca sativa var. augustana	Ssericea7066	LSA13396	Chr08	207889637	207889657	MP00402	ATCCTTAATTTGTTACTTTTT	207889602	207889776	Motif:3:199221673..199235904_INT
Lactuca sativa var. augustana	Ssericea7066	LSA13396	Chr08	207889630	207889658	MP00593	TATCCTTAATTTGTTACTTTTTGAAAACT	207889602	207889776	Motif:3:199221673..199235904_INT
Lactuca sativa var. augustana	Ssericea7066	LSA13396	Chr08	207889636	207889656	MP00483	CAAAAAGTAACAAATTAAGGA	207889602	207889776	Motif:3:199221673..199235904_INT
Lactuca sativa var. augustana	Ssericea7032	LSA38833	Chr03	268614386	268614406	MP00407	TTTCCTTTTCTCTTTCTTATT	268614010	268614522	Motif:2:43567852..43575497_INT
Lactuca sativa var. augustana	Ssericea7032	LSA38833	Chr03	268614396	268614423	MP00478	TTTCCTTTTAATTTTCCTTTCCTTTTCT	268614010	268614522	Motif:2:43567852..43575497_INT
Lactuca sativa var. augustana	Ssericea7032	LSA38833	Chr03	268614390	268614418	MP00593	TTTTAATTTTCCTTTCCTTTTCTCTTTCT	268614010	268614522	Motif:2:43567852..43575497_INT
Lactuca sativa var. augustana	Ssericea7030	LSA38834	Chr03	268664848	268664868	MP00483	AATAAGGATAAAAAAGAAAGA	268664315	268665115	Motif:2:302358213..302359234_LTR
Lactuca sativa var. augustana	Ssericea7030	LSA21351	Chr04	280546984	280547011	MP00478	TTTTAATTTATTTTTTAATTATTTTTCT	280546938	280547160	Motif:2:241400904..241409541_INT
Lactuca sativa var. augustana	Ssericea7023	LSA38867	Chr03	268501667	268501687	MP00407	TTTTCTTTTTCTTTTAAGCTT	268501557	268501671	Motif:3:199221673..199235904_INT
Lactuca sativa var. augustana	Ssericea7023	LSA38867	Chr03	268501665	268501693	MP00593	TTTTCTTTTTCTTTTTCTTTTAAGCTTTA	268501557	268501671	Motif:3:199221673..199235904_INT
Lactuca sativa var. augustana	Ssericea7023	LSA38867	Chr03	268501675	268501701	MP00223	TTTTTTCTTTTTCTTTTTCTTTTTCTT	268501699	268501920	Motif:3:199221673..199235904_INT
Lactuca sativa var. augustana	Ssericea7023	LSA38867	Chr03	268501684	268501703	MP00610	AAAAAGAAAAAGAAAAAACA	268501699	268501920	Motif:3:199221673..199235904_INT
Lactuca sativa var. augustana	Ssericea7023	LSA38867	Chr03	268501684	268501704	MP00199	AAAAAGAAAAAGAAAAAACAA	268501699	268501920	Motif:3:199221673..199235904_INT
Lactuca sativa var. augustana	Ssericea7023	LSA38867	Chr03	268501682	268501702	MP00076	GTTTTTTCTTTTTCTTTTTCT	268501699	268501920	Motif:3:199221673..199235904_INT
Lactuca sativa var. augustana	Ssericea7023	LSA38867	Chr03	268501683	268501703	MP00281	TGTTTTTTCTTTTTCTTTTTC	268501699	268501920	Motif:3:199221673..199235904_INT
Lactuca sativa var. augustana	Ssericea7023	LSA38867	Chr03	268501689	268501716	MP00478	CATTTTAATATATTGTTTTTTCTTTTTC	268501699	268501920	Motif:3:199221673..199235904_INT
Lactuca sativa var. augustana	Ssericea7023	LSA38867	Chr03	268501681	268501701	MP00580	AAGAAAAAGAAAAAGAAAAAA	268501699	268501920	Motif:3:199221673..199235904_INT
Lactuca sativa var. augustana	Ssericea7023	LSA38867	Chr03	268501670	268501697	MP00478	TTCTTTTTCTTTTTCTTTTTCTTTTAAG	268501557	268501671	Motif:3:199221673..199235904_INT
Lactuca sativa var. augustana	Ssericea7023	LSA38867	Chr03	268501689	268501709	MP00483	GAAAAAGAAAAAACAATATAT	268501699	268501920	Motif:3:199221673..199235904_INT
Lactuca sativa var. augustana	Ssericea7023	LSA38867	Chr03	268501669	268501695	MP00223	CTTTTTCTTTTTCTTTTTCTTTTAAGC	268501557	268501671	Motif:3:199221673..199235904_INT
Lactuca sativa var. augustana	Ssericea7023	LSA38867	Chr03	268501683	268501711	MP00593	TAATATATTGTTTTTTCTTTTTCTTTTTC	268501699	268501920	Motif:3:199221673..199235904_INT
Lactuca sativa var. augustana	Ssericea6991	LSA21596	Chr04	280967943	280967963	MP00199	CAAACCAAAAAGAAAAATAGA	280967739	280967977	Motif:5:228695243..228703791_INT
Lactuca sativa var. augustana	Ssericea6990	LSA21596	Chr04	280967943	280967963	MP00199	CAAACCAAAAAGAAAAATAGA	280967739	280967977	Motif:5:228695243..228703791_INT
Lactuca sativa var. augustana	Ssericea6984	LSA13285	Chr08	204701106	204701126	MP00076	TTCCTTCTTCTTCTTCTTCTT	204699412	204701442	Motif:2:116254191..116256215_LTR
Lactuca sativa var. augustana	Ssericea6973	LSA13217	Chr08	203548157	203548171	MP00370	AATTTGAAATTTGAA	203548126	203548291	Motif:4:205215008..205228635_INT
Lactuca sativa var. augustana	Ssericea6973	LSA13217	Chr08	203548157	203548171	MP00370	AATTTGAAATTTGAA	203547916	203548176	Motif:3:146352888..146361902_INT
Lactuca sativa var. augustana	Ssericea6973	LSA13217	Chr08	203548158	203548172	MP00433	TTTCAAATTTCAAAT	203547916	203548176	Motif:3:146352888..146361902_INT
Lactuca sativa var. augustana	Ssericea6973	LSA13217	Chr08	203548158	203548172	MP00433	TTTCAAATTTCAAAT	203548126	203548291	Motif:4:205215008..205228635_INT
Lactuca sativa var. augustana	Ssericea6973	LSA13217	Chr08	203547981	203548002	MP00536	ATTATTAATTAATTATTTTAAA	203547916	203548176	Motif:3:146352888..146361902_INT
Lactuca sativa var. augustana	Ssericea6970	LSA21349	Chr04	282038766	282038793	MP00478	AAAGTTATGTTTTTTTTTTAACTTTTAA	282038546	282039577	Motif:7:72508003..72512697_INT
Lactuca sativa var. augustana	Ssericea6970	LSA21349	Chr04	282038773	282038793	MP00483	TTAAAAGTTAAAAAAAAAACA	282038546	282039577	Motif:7:72508003..72512697_INT
Lactuca sativa var. augustana	Ssericea6970	LSA21349	Chr04	282038771	282038799	MP00593	TATGTTTTTTTTTTAACTTTTAACATATT	282038546	282039577	Motif:7:72508003..72512697_INT
Lactuca sativa var. augustana	Ssericea6970	LSA21349	Chr04	282038772	282038792	MP00402	ATGTTTTTTTTTTAACTTTTA	282038546	282039577	Motif:7:72508003..72512697_INT
Lactuca sativa var. augustana	Ssericea6970	LSA21349	Chr04	282038773	282038793	MP00281	TGTTTTTTTTTTAACTTTTAA	282038546	282039577	Motif:7:72508003..72512697_INT
Lactuca sativa var. augustana	Ssericea6942	LSA38895	Chr03	266965881	266965901	MP00076	TGTCATTTTTTTTGTATTTTT	266965818	266965963	Motif:3:151697669..151707866_INT
Lactuca sativa var. augustana	Ssericea6929	LSA13187	Chr08	201015713	201015733	MP00483	AAAAAAAAAAAAAAAAAAAAA	201015637	201015842	Motif:9:120834230..120838938_INT
Lactuca sativa var. augustana	Ssericea6929	LSA13187	Chr08	201015714	201015741	MP00478	AAGACCAATTTTTTTTTTTTTTTTTTTT	201015637	201015842	Motif:9:120834230..120838938_INT
Lactuca sativa var. augustana	Ssericea6915	LSA21375	Chr04	282893827	282893846	MP00610	TATAGAGAGAGAGAGAGAGA	282893575	282893833	Motif:5:48519798..48525200_INT
Lactuca sativa var. augustana	Ssericea6915	LSA21375	Chr04	282893823	282893842	MP00611	GAGAGAGAGAGAGAGAGAGA	282893575	282893833	Motif:5:48519798..48525200_INT
Lactuca sativa var. augustana	Ssericea6915	LSA21375	Chr04	282893825	282893845	MP00076	TCTCTCTCTCTCTCTCTCTAT	282893575	282893833	Motif:5:48519798..48525200_INT
Lactuca sativa var. augustana	Ssericea6915	LSA21375	Chr04	282893780	282893794	MP00192	GAAAGAAAAAAAAAA	282893575	282893833	Motif:5:48519798..48525200_INT
Lactuca sativa var. augustana	Ssericea6915	LSA21375	Chr04	282893778	282893805	MP00478	CTGTATATTAATTTTTTTTTTCTTTCTT	282893575	282893833	Motif:5:48519798..48525200_INT
Lactuca sativa var. augustana	Ssericea6915	LSA21375	Chr04	282893778	282893798	MP00407	TTAATTTTTTTTTTCTTTCTT	282893575	282893833	Motif:5:48519798..48525200_INT
Lactuca sativa var. augustana	Ssericea6885	LSA38841	Chr03	266633089	266633109	MP00076	TTTTATTTTCTTTTTTCTCCT	266633004	266633316	Motif:2:279021192..279025141_INT
Lactuca sativa var. augustana	Ssericea6885	LSA38841	Chr03	266633037	266633065	MP00593	AATTTTCCTCTTATTTCTTTTCATTTCCT	266633004	266633316	Motif:2:279021192..279025141_INT
Lactuca sativa var. augustana	Ssericea6885	LSA38841	Chr03	266633089	266633108	MP00610	AGGAGAAAAAAGAAAATAAA	266633004	266633316	Motif:2:279021192..279025141_INT
Lactuca sativa var. augustana	Ssericea6863	LSA13220	Chr08	199008133	199008147	MP00192	GCAAAAAAAAAAAAT	199007895	199008323	Motif:3:146352888..146361902_INT
Lactuca sativa var. augustana	Ssericea6863	LSA13220	Chr08	199008320	199008348	MP00593	TTTATTTCATTTTTCACTTTTCAATATCT	199007895	199008323	Motif:3:146352888..146361902_INT
Lactuca sativa var. augustana	Ssericea6863	LSA13220	Chr08	199008119	199008139	MP00076	TTTTTGCATGTTTTTTTTTTT	199007895	199008323	Motif:3:146352888..146361902_INT
Lactuca sativa var. augustana	Ssericea6863	LSA13220	Chr08	199008120	199008147	MP00478	ATTTTTTTTTTTTGCATGTTTTTTTTTT	199007895	199008323	Motif:3:146352888..146361902_INT
Lactuca sativa var. augustana	Ssericea6849	LSA13196	Chr08	198003480	198003506	MP00223	TCATCACTTTTATCTATTTATTTATTA	198003460	198004094	Motif:4:143644133..143647042_LTR
Lactuca sativa var. augustana	Ssericea6807	LSA21723	Chr04	287656242	287656261	MP00610	AATAAAAAAAAAACATGAAA	287655903	287656354	Motif:1:211686791..211698989_INT
Lactuca sativa var. augustana	Ssericea6807	LSA21723	Chr04	287656065	287656085	MP00483	CAAAAAGAAAATAAAATGTAA	287655903	287656354	Motif:1:211686791..211698989_INT
Lactuca sativa var. augustana	Ssericea6807	LSA38819	Chr03	265223987	265224014	MP00478	ATAACTTATGTTATTTTTTTACTTTATT	265223840	265223989	Motif:4:145012929..145027892_INT
Lactuca sativa var. augustana	Ssericea6807	LSA21723	Chr04	287656065	287656085	MP00281	TTACATTTTATTTTCTTTTTG	287655903	287656354	Motif:1:211686791..211698989_INT
Lactuca sativa var. augustana	Ssericea6807	LSA21723	Chr04	287656245	287656272	MP00478	GTTTCTATATTTTTCATGTTTTTTTTTT	287655903	287656354	Motif:1:211686791..211698989_INT
Lactuca sativa var. augustana	Ssericea6807	LSA21723	Chr04	287656063	287656091	MP00593	TATTACATTTTATTTTCTTTTTGATGTAT	287655903	287656354	Motif:1:211686791..211698989_INT
Lactuca sativa var. augustana	Ssericea6806	LSA21723	Chr04	287656245	287656272	MP00478	GTTTCTATATTTTTCATGTTTTTTTTTT	287655903	287656354	Motif:1:211686791..211698989_INT
Lactuca sativa var. augustana	Ssericea6806	LSA21723	Chr04	287656242	287656261	MP00610	AATAAAAAAAAAACATGAAA	287655903	287656354	Motif:1:211686791..211698989_INT
Lactuca sativa var. augustana	Ssericea6806	LSA21723	Chr04	287656063	287656091	MP00593	TATTACATTTTATTTTCTTTTTGATGTAT	287655903	287656354	Motif:1:211686791..211698989_INT
Lactuca sativa var. augustana	Ssericea6806	LSA38819	Chr03	265223987	265224014	MP00478	ATAACTTATGTTATTTTTTTACTTTATT	265223840	265223989	Motif:4:145012929..145027892_INT
Lactuca sativa var. augustana	Ssericea6670	LSA30837	Chr02	133506199	133506218	MP00610	AAAAAAAAAAAAAAAAAACT	133505986	133506280	Motif:2:231338371..231350768_INT
Lactuca sativa var. augustana	Ssericea6670	LSA30837	Chr02	133506197	133506217	MP00407	GTTTTTTTTTTTTTTTTTTAA	133505986	133506280	Motif:2:231338371..231350768_INT
Lactuca sativa var. augustana	Ssericea6670	LSA30837	Chr02	133506197	133506217	MP00076	GTTTTTTTTTTTTTTTTTTAA	133505986	133506280	Motif:2:231338371..231350768_INT
Lactuca sativa var. augustana	Ssericea6670	LSA30837	Chr02	133506200	133506227	MP00478	TTTTTCAAAAGTTTTTTTTTTTTTTTTT	133505986	133506280	Motif:2:231338371..231350768_INT
Lactuca sativa var. augustana	Ssericea6670	LSA30837	Chr02	133506204	133506218	MP00192	AAAAAAAAAAAAACT	133505986	133506280	Motif:2:231338371..231350768_INT
Lactuca sativa var. augustana	Ssericea6665	LSA30954	Chr02	134712158	134712179	MP00536	ACTAATAATTAATAATAAAAAA	134711920	134712378	Motif:5:114968685..114970956_INT
Lactuca sativa var. augustana	Ssericea6647	LSA7644	Chr05	196173700	196173719	MP00610	CAAAAAAAAAAAAAAAGAAT	196173494	196173838	Motif:9:120303856..120306503_LTR
Lactuca sativa var. augustana	Ssericea6647	LSA7472	Chr05	196021927	196021947	MP00076	TTTTATTTTTTTTTTCTTTTG	196021945	196022346	Motif:2:241400904..241409541_INT
Lactuca sativa var. augustana	Ssericea6647	LSA7644	Chr05	196173698	196173718	MP00076	TCATTCTTTTTTTTTTTTTTT	196173494	196173838	Motif:9:120303856..120306503_LTR
Lactuca sativa var. augustana	Ssericea6647	LSA7644	Chr05	196173696	196173715	MP00610	AAAAAAAAAAAAGAATGAAA	196173292	196173697	Motif:2:212430757..212432329_LTR
Lactuca sativa var. augustana	Ssericea6647	LSA7644	Chr05	196173696	196173716	MP00076	TTTCATTCTTTTTTTTTTTTT	196173292	196173697	Motif:2:212430757..212432329_LTR
Lactuca sativa var. augustana	Ssericea6647	LSA7472	Chr05	196022345	196022364	MP00610	TAAGAAGAGAAAAGAAAAGA	196021945	196022346	Motif:2:241400904..241409541_INT
Lactuca sativa var. augustana	Ssericea6636	LSA7584	Chr05	196625046	196625074	MP00593	TTTTGTGTTTTTTTTTCTTTTAAAACTTT	196624904	196625099	Motif:8:27834346..27844438_INT
Lactuca sativa var. augustana	Ssericea6636	LSA7584	Chr05	196625055	196625069	MP00192	AAAGAAAAAAAAACA	196624904	196625099	Motif:8:27834346..27844438_INT
Lactuca sativa var. augustana	Ssericea6636	LSA7584	Chr05	196625029	196625055	MP00223	TTAAAACTTTATATTTATTTTTTTTCA	196624904	196625099	Motif:8:27834346..27844438_INT
Lactuca sativa var. augustana	Ssericea6636	LSA7584	Chr05	196624935	196624953	MP00392	TCAACTTTTTTAGTTTTTT	196624904	196625099	Motif:8:27834346..27844438_INT
Lactuca sativa var. augustana	Ssericea6636	LSA7584	Chr05	196624933	196624953	MP00407	TCAACTTTTTTAGTTTTTTTT	196624904	196625099	Motif:8:27834346..27844438_INT
Lactuca sativa var. augustana	Ssericea6636	LSA7584	Chr05	196625053	196625073	MP00076	TTTGTGTTTTTTTTTCTTTTA	196624904	196625099	Motif:8:27834346..27844438_INT
Lactuca sativa var. augustana	Ssericea6636	LSA7584	Chr05	196625052	196625079	MP00478	TTATATTTTGTGTTTTTTTTTCTTTTAA	196624904	196625099	Motif:8:27834346..27844438_INT
Lactuca sativa var. augustana	Ssericea6633	LSA30840	Chr02	133619441	133619467	MP00223	ATTGTACTTTTAATATTTTTCTTATTA	133619441	133619617	Motif:2:144050592..144063461_INT
Lactuca sativa var. augustana	Ssericea6633	LSA30840	Chr02	133619137	133619163	MP00223	ATTGTACTTTTACATTTTTTTCTTATT	133619045	133619326	Motif:2:144050592..144063461_INT
Lactuca sativa var. augustana	Ssericea6633	LSA30840	Chr02	133619137	133619157	MP00166	AAAAAAATGTAAAAGTACAAT	133619045	133619326	Motif:2:144050592..144063461_INT
Lactuca sativa var. augustana	Ssericea6632	LSA7422	Chr05	201480184	201480212	MP00593	AATTTCCCCTTGTTTACTTTTTCCTTCAA	201480097	201480218	Motif:1:385006827..385018569_INT
Lactuca sativa var. augustana	Ssericea6632	LSA7422	Chr05	201480191	201480211	MP00402	ATTTCCCCTTGTTTACTTTTT	201480097	201480218	Motif:1:385006827..385018569_INT
Lactuca sativa var. augustana	Ssericea6632	LSA7422	Chr05	201480185	201480205	MP00199	TGAAGGAAAAAGTAAACAAGG	201480097	201480218	Motif:1:385006827..385018569_INT
Lactuca sativa var. augustana	Ssericea6598	LSA30856	Chr02	134703427	134703453	MP00223	AACTTGCTTTTTAATTTTTTATTTTTC	134703366	134703652	Motif:2:231338371..231350768_INT
Lactuca sativa var. augustana	Ssericea6581	LSA30883	Chr02	135678738	135678765	MP00478	TTATTTTTCCTTTATAATTTCTTTTTTA	135678609	135678768	Motif:3:24112620..24125164_INT
Lactuca sativa var. augustana	Ssericea6581	LSA30883	Chr02	135678752	135678778	MP00223	TAATTTCTTTTTTATCTATTTATTTTC	135678609	135678768	Motif:3:24112620..24125164_INT
Lactuca sativa var. augustana	Ssericea6580	LSA25162	Chr01	149987856	149987870	MP00192	AACAAAAAAAAATAT	149987634	149987993	Motif:9:103014667..103018786_INT
Lactuca sativa var. augustana	Ssericea6580	LSA25162	Chr01	149988313	149988327	MP00192	GAAACAAAAAAAAAA	149988221	149988448	Motif:9:103014667..103018786_INT
Lactuca sativa var. augustana	Ssericea6578	LSA7422	Chr05	201480180	201480200	MP00407	TTTACTTTTTCCTTCAATTTC	201480097	201480218	Motif:1:385006827..385018569_INT
Lactuca sativa var. augustana	Ssericea6578	LSA7422	Chr05	201480190	201480200	MP00582	GAAAAAGTAAA	201480097	201480218	Motif:1:385006827..385018569_INT
Lactuca sativa var. augustana	Ssericea6578	LSA7422	Chr05	201480182	201480202	MP00166	AATTGAAGGAAAAAGTAAACA	201480097	201480218	Motif:1:385006827..385018569_INT
Lactuca sativa var. augustana	Ssericea6578	LSA7422	Chr05	201480184	201480212	MP00593	AATTTCCCCTTGTTTACTTTTTCCTTCAA	201480097	201480218	Motif:1:385006827..385018569_INT
Lactuca sativa var. augustana	Ssericea6578	LSA7422	Chr05	201480185	201480205	MP00199	TGAAGGAAAAAGTAAACAAGG	201480097	201480218	Motif:1:385006827..385018569_INT
Lactuca sativa var. augustana	Ssericea6578	LSA7422	Chr05	201480191	201480211	MP00402	ATTTCCCCTTGTTTACTTTTT	201480097	201480218	Motif:1:385006827..385018569_INT
Lactuca sativa var. augustana	Ssericea6578	LSA7422	Chr05	201480182	201480200	MP00392	TTTACTTTTTCCTTCAATT	201480097	201480218	Motif:1:385006827..385018569_INT
Lactuca sativa var. augustana	Ssericea6578	LSA7422	Chr05	201480216	201480243	MP00478	ATTTTTTTCATTAACTCCCAACTTTTTT	201480097	201480218	Motif:1:385006827..385018569_INT
Lactuca sativa var. augustana	Ssericea6578	LSA7422	Chr05	201480182	201480202	MP00580	AATTGAAGGAAAAAGTAAACA	201480097	201480218	Motif:1:385006827..385018569_INT
Lactuca sativa var. augustana	Ssericea6578	LSA7422	Chr05	201480187	201480200	MP00113	AAGGAAAAAGTAAA	201480097	201480218	Motif:1:385006827..385018569_INT
Lactuca sativa var. augustana	Ssericea6578	LSA7422	Chr05	201480190	201480210	MP00281	TTTCCCCTTGTTTACTTTTTC	201480097	201480218	Motif:1:385006827..385018569_INT
Lactuca sativa var. augustana	Ssericea6569	LSA7358	Chr05	197805974	197805994	MP00166	CAACAAGAAATAAAGTGAAAG	197805856	197806099	Motif:2:144050592..144063461_INT
Lactuca sativa var. augustana	Ssericea6540	LSA36379	Chr03	52303001	52303016	MP00243	ACAGTAAAAAAATTAA	52302991	52303154	Motif:5:30678704..30683401_INT
Lactuca sativa var. augustana	Ssericea6540	LSA36379	Chr03	52303001	52303015	MP00552	TAATTTTTTTACTGT	52302991	52303154	Motif:5:30678704..30683401_INT
Lactuca sativa var. augustana	Ssericea6532	LSA7371	Chr05	204405727	204405754	MP00478	TTTTCTTTTATTTATTTATTATTTTTAG	204405564	204405768	Motif:4:39165051..39173580_INT
Lactuca sativa var. augustana	Ssericea6532	LSA7371	Chr05	204405715	204405743	MP00593	TTTCTTTTCTAATTTTCTTTTATTTATTT	204405564	204405768	Motif:4:39165051..39173580_INT
Lactuca sativa var. augustana	Ssericea6532	LSA7371	Chr05	204405727	204405747	MP00407	TTTTCTTTTATTTATTTATTA	204405564	204405768	Motif:4:39165051..39173580_INT
Lactuca sativa var. augustana	Ssericea6532	LSA7371	Chr05	204405725	204405751	MP00223	AATTTTCTTTTATTTATTTATTATTTT	204405564	204405768	Motif:4:39165051..39173580_INT
Lactuca sativa var. augustana	Ssericea6507	LSA7371	Chr05	204405727	204405747	MP00407	TTTTCTTTTATTTATTTATTA	204405564	204405768	Motif:4:39165051..39173580_INT
Lactuca sativa var. augustana	Ssericea6496	LSA36408	Chr03	56006566	56006593	MP00478	ATTTGTATTAATTTTATTTTATTTTTTA	56006530	56006767	Motif:3:146352888..146361902_INT
Lactuca sativa var. augustana	Ssericea6483	LSA36414	Chr03	56520976	56521002	MP00223	TTTATGCTTTTTCTATTTAATTTAAAT	56520816	56521073	Motif:2:351369544..351382270_INT
Lactuca sativa var. augustana	Ssericea6483	LSA36414	Chr03	56520966	56520994	MP00593	TGATATATTTTTTATGCTTTTTCTATTTA	56520816	56521073	Motif:2:351369544..351382270_INT
Lactuca sativa var. augustana	Ssericea6483	LSA36414	Chr03	56520973	56520993	MP00199	AAATAGAAAAAGCATAAAAAA	56520816	56521073	Motif:2:351369544..351382270_INT
Lactuca sativa var. augustana	Ssericea6431	LSA30032	Chr02	78328209	78328229	MP00407	TTTACTTTTTATTTATAATTA	78327906	78328664	Motif:5:27335058..27335834_LTR
Lactuca sativa var. augustana	Ssericea6431	LSA30032	Chr02	78328207	78328233	MP00223	TTTTTACTTTTTATTTATAATTAAATA	78327906	78328664	Motif:5:27335058..27335834_LTR
Lactuca sativa var. augustana	Ssericea6427	LSA38372	Chr03	244928782	244928810	MP00593	GACCTTGCATTTTTTTCTTTTTTCATTAA	244928684	244928804	Motif:8:27834346..27844438_INT
Lactuca sativa var. augustana	Ssericea6418	LSA30030	Chr02	78358010	78358029	MP00611	AAAAAGAAAAGAAAAAAAAA	78357982	78358091	Motif:4:36443926..36455063_INT
Lactuca sativa var. augustana	Ssericea6418	LSA30030	Chr02	78357983	78358003	MP00540	ACTCATCTCTCTCTCTCTCTC	78357982	78358091	Motif:4:36443926..36455063_INT
Lactuca sativa var. augustana	Ssericea6418	LSA30030	Chr02	78358011	78358030	MP00610	AAAAAAGAAAAGAAAAAAAA	78357982	78358091	Motif:4:36443926..36455063_INT
Lactuca sativa var. augustana	Ssericea6418	LSA30030	Chr02	78357983	78358006	MP00253	GAGAGAGAGAGAGAGATGAGTATT	78357982	78358091	Motif:4:36443926..36455063_INT
Lactuca sativa var. augustana	Ssericea6418	LSA30030	Chr02	78358012	78358032	MP00076	TTTTTTTCTTTTCTTTTTTAG	78357982	78358091	Motif:4:36443926..36455063_INT
Lactuca sativa var. augustana	Ssericea6418	LSA30030	Chr02	78357007	78357036	MP00480	AGAGAGAGAGAGAGAGAGAGATTTTGTAAT	78356839	78357008	Motif:4:36443926..36455063_INT
Lactuca sativa var. augustana	Ssericea6418	LSA30030	Chr02	78357976	78358005	MP00480	AAAACGAGAGAGAGAGAGAGAGATGAGTAT	78357982	78358091	Motif:4:36443926..36455063_INT
Lactuca sativa var. augustana	Ssericea6418	LSA30030	Chr02	78356983	78357003	MP00076	TTTTTCCTTTTTTGATTTTTT	78356839	78357008	Motif:4:36443926..36455063_INT
Lactuca sativa var. augustana	Ssericea6392	LSA15647	Chr06	34476719	34476739	MP00166	AAAAATAAAATAAAGTATAAT	34476662	34477036	Motif:1:211686791..211698989_INT
Lactuca sativa var. augustana	Ssericea6391	LSA26247	Chr01	198316047	198316067	MP00407	TTTATTTTTTTTCATTTTTTG	198315914	198316261	Motif:3:87242216..87245189_INT
Lactuca sativa var. augustana	Ssericea6382	LSA15657	Chr06	34698107	34698133	MP00223	TTTTCACTTTATTTTTAAAGTTTTTCT	34697855	34698247	Motif:4:137240274..137242543_LTR
Lactuca sativa var. augustana	Ssericea6382	LSA15657	Chr06	34698107	34698133	MP00223	TTTTCACTTTATTTTTAAAGTTTTTCT	34697811	34698239	Motif:1:258733011..258735550_LTR
Lactuca sativa var. augustana	Ssericea6344	LSA31107	Chr02	163062314	163062341	MP00478	GTGTCATTTTTTTAGAATTATCTTTTTT	163062294	163062409	Motif:3:151697669..151707866_INT
Lactuca sativa var. augustana	Ssericea6344	LSA31107	Chr02	163062845	163062872	MP00478	TTTTTATTTAATTTAAGGTTTCTTTTTA	163062697	163062852	Motif:7:124573046..124585533_INT
Lactuca sativa var. augustana	Ssericea6344	LSA31107	Chr02	163062314	163062341	MP00478	GTGTCATTTTTTTAGAATTATCTTTTTT	163062070	163062319	Motif:5:20629453..20632424_INT
Lactuca sativa var. augustana	Ssericea632	LSA15250	Chr06	16562977	16562996	MP00610	TCAAAAAAAAAAAAAAAAAA	16562956	16563174	Motif:9:61903974..61912959_INT
Lactuca sativa var. augustana	Ssericea632	LSA15250	Chr06	16562976	16562996	MP00076	TTTTTTTTTTTTTTTTTTTGA	16562956	16563174	Motif:9:61903974..61912959_INT
Lactuca sativa var. augustana	Ssericea632	LSA15250	Chr06	16562974	16562994	MP00483	AAAAAAAAAAAAAAAAAAAAA	16562956	16563174	Motif:9:61903974..61912959_INT
Lactuca sativa var. augustana	Ssericea632	LSA15250	Chr06	16562983	16562997	MP00192	CTCAAAAAAAAAAAA	16562956	16563174	Motif:9:61903974..61912959_INT
Lactuca sativa var. augustana	Ssericea632	LSA15250	Chr06	16562976	16562996	MP00407	TTTTTTTTTTTTTTTTTTTGA	16562956	16563174	Motif:9:61903974..61912959_INT
Lactuca sativa var. augustana	Ssericea6282	LSA30978	Chr02	151066014	151066034	MP00076	TTTCATTCTTCCTTTTTCTTT	151065887	151066061	Motif:8:95796773..95808804_INT
Lactuca sativa var. augustana	Ssericea6282	LSA30978	Chr02	151066015	151066043	MP00593	TTCATTCTTCCTTTTTCTTTTATTTAAAA	151065887	151066061	Motif:8:95796773..95808804_INT
Lactuca sativa var. augustana	Ssericea6282	LSA30978	Chr02	151066021	151066041	MP00407	CTTCCTTTTTCTTTTATTTAA	151065887	151066061	Motif:8:95796773..95808804_INT
Lactuca sativa var. augustana	Ssericea6282	LSA30978	Chr02	151066014	151066033	MP00610	AAGAAAAAGGAAGAATGAAA	151065887	151066061	Motif:8:95796773..95808804_INT
Lactuca sativa var. augustana	Ssericea6175	LSA30961	Chr02	148974508	148974534	MP00554	CACCATGATCATAAAAATCATGGTTAT	148974474	148975661	Motif:1:298107172..298111349_LTR
Lactuca sativa var. augustana	Ssericea6149	LSA30920	Chr02	141814235	141814262	MP00478	TTTTTCTATTTTTCATTTTGTCATTTTT	141814207	141814353	Motif:3:151697669..151707866_INT
Lactuca sativa var. augustana	Ssericea6147	LSA30926	Chr02	138685846	138685866	MP00076	TGTCTTTTTTTTTTTTTTTGG	138685857	138685969	Motif:5:1024584..1038439_INT
Lactuca sativa var. augustana	Ssericea6147	LSA30926	Chr02	138685853	138685867	MP00192	GCCAAAAAAAAAAAA	138685857	138685969	Motif:5:1024584..1038439_INT
Lactuca sativa var. augustana	Ssericea6147	LSA30926	Chr02	138685846	138685866	MP00076	TGTCTTTTTTTTTTTTTTTGG	138685712	138685850	Motif:9:66471846..66483442_INT
Lactuca sativa var. augustana	Ssericea6147	LSA30926	Chr02	138685849	138685863	MP00192	AAAAAAAAAAAAAAG	138685712	138685850	Motif:9:66471846..66483442_INT
Lactuca sativa var. augustana	Ssericea6141	LSA36652	Chr03	74847335	74847355	MP00076	TCTCATTGTTTGTCTTTTCTT	74847319	74847468	Motif:3:151697669..151707866_INT
Lactuca sativa var. augustana	Ssericea6141	LSA36652	Chr03	74847335	74847355	MP00076	TCTCATTGTTTGTCTTTTCTT	74847114	74847347	Motif:3:102663397..102666326_INT
Lactuca sativa var. augustana	Ssericea614	LSA26256	Chr01	198692356	198692370	MP00192	AAAAAAAAAAAAACT	198692143	198692386	Motif:5:48519798..48525200_INT
Lactuca sativa var. augustana	Ssericea614	LSA26256	Chr01	198692354	198692373	MP00610	AAAAAAAAAAAAAAACTAAA	198692143	198692386	Motif:5:48519798..48525200_INT
Lactuca sativa var. augustana	Ssericea6136	LSA30901	Chr02	139550680	139550708	MP00593	TTCTACTGTTTCTTTCCTTTTTTATTTTA	139550707	139550836	Motif:2:241400904..241409541_INT
Lactuca sativa var. augustana	Ssericea6135	LSA36652	Chr03	74847335	74847355	MP00076	TCTCATTGTTTGTCTTTTCTT	74847114	74847347	Motif:3:102663397..102666326_INT
Lactuca sativa var. augustana	Ssericea6135	LSA36652	Chr03	74847335	74847355	MP00076	TCTCATTGTTTGTCTTTTCTT	74847319	74847468	Motif:3:151697669..151707866_INT
Lactuca sativa var. augustana	Ssericea6122	LSA36754	Chr03	81618255	81618274	MP00610	AAAAAAGAAAAGAAAAGAAG	81618246	81618380	Motif:2:279021192..279025141_INT
Lactuca sativa var. augustana	Ssericea6122	LSA36754	Chr03	81618255	81618275	MP00407	ACTTCTTTTCTTTTCTTTTTT	81618246	81618380	Motif:2:279021192..279025141_INT
Lactuca sativa var. augustana	Ssericea6122	LSA36754	Chr03	81618255	81618282	MP00478	ACCTTTGACTTCTTTTCTTTTCTTTTTT	81618246	81618380	Motif:2:279021192..279025141_INT
Lactuca sativa var. augustana	Ssericea6122	LSA36754	Chr03	81618362	81618388	MP00223	TGTTCACTTTTAATTTTCATTTCTTTT	81618246	81618380	Motif:2:279021192..279025141_INT
Lactuca sativa var. augustana	Ssericea6122	LSA36754	Chr03	81618255	81618275	MP00281	ACTTCTTTTCTTTTCTTTTTT	81618246	81618380	Motif:2:279021192..279025141_INT
Lactuca sativa var. augustana	Ssericea6122	LSA36754	Chr03	81618253	81618273	MP00076	TTCTTTTCTTTTCTTTTTTTC	81618246	81618380	Motif:2:279021192..279025141_INT
Lactuca sativa var. augustana	Ssericea6122	LSA36754	Chr03	81618252	81618272	MP00580	AGAAAAAAAGAAAAGAAAAGA	81618246	81618380	Motif:2:279021192..279025141_INT
Lactuca sativa var. augustana	Ssericea6122	LSA36754	Chr03	81618251	81618270	MP00611	AAGAAAAAAAGAAAAGAAAA	81618246	81618380	Motif:2:279021192..279025141_INT
Lactuca sativa var. augustana	Ssericea6122	LSA36754	Chr03	81618254	81618282	MP00593	ACCTTTGACTTCTTTTCTTTTCTTTTTTT	81618246	81618380	Motif:2:279021192..279025141_INT
Lactuca sativa var. augustana	Ssericea6122	LSA36754	Chr03	81618250	81618270	MP00199	GAAGAAAAAAAGAAAAGAAAA	81618246	81618380	Motif:2:279021192..279025141_INT
Lactuca sativa var. augustana	Ssericea6122	LSA36754	Chr03	81618255	81618275	MP00483	AAAAAAGAAAAGAAAAGAAGT	81618246	81618380	Motif:2:279021192..279025141_INT
Lactuca sativa var. augustana	Ssericea6082	LSA36760	Chr03	81298171	81298190	MP00610	AAAAAAAAAAAAAAGATTAA	81298013	81298376	Motif:9:103014667..103018786_INT
Lactuca sativa var. augustana	Ssericea6082	LSA36760	Chr03	81298169	81298196	MP00478	ACATATTTAATCTTTTTTTTTTTTTTTT	81298013	81298376	Motif:9:103014667..103018786_INT
Lactuca sativa var. augustana	Ssericea608	LSA15290	Chr06	16782430	16782450	MP00483	CAAAAAGAAAATAAAATATAA	16782115	16782724	Motif:1:211686791..211698989_INT
Lactuca sativa var. augustana	Ssericea608	LSA15290	Chr06	16782599	16782619	MP00407	TCATCTTTTTTCTTATTTTTT	16782115	16782724	Motif:1:211686791..211698989_INT
Lactuca sativa var. augustana	Ssericea608	LSA15290	Chr06	16782601	16782621	MP00580	AAAATAAGAAAAAAGATGAAA	16782115	16782724	Motif:1:211686791..211698989_INT
Lactuca sativa var. augustana	Ssericea608	LSA15290	Chr06	16782430	16782450	MP00281	TTATATTTTATTTTCTTTTTG	16782115	16782724	Motif:1:211686791..211698989_INT
Lactuca sativa var. augustana	Ssericea608	LSA15290	Chr06	16782595	16782621	MP00223	TTTCATCTTTTTTCTTATTTTTTATAC	16782115	16782724	Motif:1:211686791..211698989_INT
Lactuca sativa var. augustana	Ssericea608	LSA15290	Chr06	16782598	16782625	MP00478	TAATTTTCATCTTTTTTCTTATTTTTTA	16782115	16782724	Motif:1:211686791..211698989_INT
Lactuca sativa var. augustana	Ssericea608	LSA15290	Chr06	16782603	16782631	MP00593	TTTCTATAATTTTCATCTTTTTTCTTATT	16782115	16782724	Motif:1:211686791..211698989_INT
Lactuca sativa var. augustana	Ssericea6057	LSA7475	Chr05	205709104	205709131	MP00478	ATTTTTAATGTTTTTTTTTTTTTTTACT	205708674	205709108	Motif:3:199221673..199235904_INT
Lactuca sativa var. augustana	Ssericea6057	LSA7475	Chr05	205709106	205709126	MP00076	TTTTAATGTTTTTTTTTTTTT	205708674	205709108	Motif:3:199221673..199235904_INT
Lactuca sativa var. augustana	Ssericea6054	LSA7474	Chr05	205761002	205761028	MP00223	TTTAGTCTTTATTCTTTTTTTTTTGTA	205760936	205761074	Motif:9:103014667..103018786_INT
Lactuca sativa var. augustana	Ssericea6054	LSA7474	Chr05	205760288	205760302	MP00192	CAAAAAAAAAAATAA	205760233	205760367	Motif:9:103014667..103018786_INT
Lactuca sativa var. augustana	Ssericea6054	LSA7474	Chr05	205761006	205761026	MP00407	TAGTCTTTATTCTTTTTTTTT	205760936	205761074	Motif:9:103014667..103018786_INT
Lactuca sativa var. augustana	Ssericea6054	LSA7474	Chr05	205761003	205761017	MP00192	ACAAAAAAAAAAGAA	205760936	205761074	Motif:9:103014667..103018786_INT
Lactuca sativa var. augustana	Ssericea6054	LSA36793	Chr03	84732040	84732066	MP00223	ATTGCCCTTTTATATTTATTTCTTATA	84732006	84732208	Motif:2:144050592..144063461_INT
Lactuca sativa var. augustana	Ssericea6054	LSA7474	Chr05	205760288	205760302	MP00192	CAAAAAAAAAAATAA	205760099	205760297	Motif:9:103014667..103018786_INT
Lactuca sativa var. augustana	Ssericea6047	LSA7475	Chr05	205709104	205709131	MP00478	ATTTTTAATGTTTTTTTTTTTTTTTACT	205708674	205709108	Motif:3:199221673..199235904_INT
Lactuca sativa var. augustana	Ssericea6035	LSA36592	Chr03	70889816	70889842	MP00223	CAATTTCTTTTCTTTTCTTTCGTTTTT	70889820	70890032	Motif:2:279021192..279025141_INT
Lactuca sativa var. augustana	Ssericea601	LSA16891	Chr06	118127123	118127151	MP00593	AAAATATTCATTTTACCTTTTTGTATTTT	118127013	118127174	Motif:4:153945904..153953668_INT
Lactuca sativa var. augustana	Ssericea601	LSA16891	Chr06	118127133	118127153	MP00166	AAAAAATACAAAAAGGTAAAA	118127013	118127174	Motif:4:153945904..153953668_INT
Lactuca sativa var. augustana	Ssericea601	LSA16891	Chr06	118127133	118127153	MP00580	AAAAAATACAAAAAGGTAAAA	118127013	118127174	Motif:4:153945904..153953668_INT
Lactuca sativa var. augustana	Ssericea601	LSA16891	Chr06	118127133	118127151	MP00394	AAAATACAAAAAGGTAAAA	118127013	118127174	Motif:4:153945904..153953668_INT
Lactuca sativa var. augustana	Ssericea601	LSA16891	Chr06	118127133	118127151	MP00210	AAAATACAAAAAGGTAAAA	118127013	118127174	Motif:4:153945904..153953668_INT
Lactuca sativa var. augustana	Ssericea601	LSA16891	Chr06	118127135	118127155	MP00407	TTACCTTTTTGTATTTTTTTC	118127013	118127174	Motif:4:153945904..153953668_INT
Lactuca sativa var. augustana	Ssericea601	LSA16891	Chr06	118127135	118127153	MP00392	TTACCTTTTTGTATTTTTT	118127013	118127174	Motif:4:153945904..153953668_INT
Lactuca sativa var. augustana	Ssericea5985	LSA36454	Chr03	60048722	60048741	MP00610	GAAAGAGAGAGAGAGAGAGA	60048720	60048871	Motif:3:206908237..206911574_INT
Lactuca sativa var. augustana	Ssericea5983	LSA36454	Chr03	60048721	60048741	MP00076	TCTCTCTCTCTCTCTCTTTCT	60048720	60048871	Motif:3:206908237..206911574_INT
Lactuca sativa var. augustana	Ssericea592	LSA15291	Chr06	16789316	16789344	MP00593	TATATTTTTTTATTTTCTTTTATTCATTT	16789288	16789495	Motif:4:39165051..39173580_INT
Lactuca sativa var. augustana	Ssericea592	LSA15291	Chr06	16789322	16789349	MP00478	ATATATATATTTTTTTATTTTCTTTTAT	16789288	16789495	Motif:4:39165051..39173580_INT
Lactuca sativa var. augustana	Ssericea592	LSA15291	Chr06	16788055	16788082	MP00478	TTATTTTATTTTATTTATTTATTTTTTT	16788079	16788188	Motif:5:34829098..34834143_INT
Lactuca sativa var. augustana	Ssericea5909	LSA38355	Chr03	243674728	243674748	MP00199	TATAAGAAAAAGAAGAAAATT	243674582	243674832	Motif:5:20629453..20632424_INT
Lactuca sativa var. augustana	Ssericea5909	LSA38355	Chr03	243674566	243674593	MP00478	TTTTTTATTTTCCACTTGTAATTTTATT	243674419	243674609	Motif:3:151697669..151707866_INT
Lactuca sativa var. augustana	Ssericea5909	LSA38355	Chr03	243674566	243674593	MP00478	TTTTTTATTTTCCACTTGTAATTTTATT	243674582	243674832	Motif:5:20629453..20632424_INT
Lactuca sativa var. augustana	Ssericea5909	LSA38355	Chr03	243674899	243674913	MP00370	ATTTTCAAATTTAAA	243674822	243674993	Motif:3:102663397..102666326_INT
Lactuca sativa var. augustana	Ssericea5905	LSA38370	Chr03	245240482	245240509	MP00478	TGTCATTTTCTTATTGTTTATCTTTTTT	245240372	245240523	Motif:4:51096963..51101287_INT
Lactuca sativa var. augustana	Ssericea5905	LSA38370	Chr03	245240487	245240515	MP00593	TTTTCTTATTGTTTATCTTTTTTTAATTA	245240495	245240740	Motif:3:102663397..102666326_INT
Lactuca sativa var. augustana	Ssericea5905	LSA38370	Chr03	245240488	245240508	MP00402	TTTCTTATTGTTTATCTTTTT	245240495	245240740	Motif:3:102663397..102666326_INT
Lactuca sativa var. augustana	Ssericea5905	LSA38370	Chr03	245240488	245240508	MP00402	TTTCTTATTGTTTATCTTTTT	245240372	245240523	Motif:4:51096963..51101287_INT
Lactuca sativa var. augustana	Ssericea5905	LSA38370	Chr03	245240482	245240509	MP00478	TGTCATTTTCTTATTGTTTATCTTTTTT	245240495	245240740	Motif:3:102663397..102666326_INT
Lactuca sativa var. augustana	Ssericea5905	LSA38370	Chr03	245240489	245240509	MP00281	TTCTTATTGTTTATCTTTTTT	245240495	245240740	Motif:3:102663397..102666326_INT
Lactuca sativa var. augustana	Ssericea5905	LSA38370	Chr03	245240487	245240515	MP00593	TTTTCTTATTGTTTATCTTTTTTTAATTA	245240372	245240523	Motif:4:51096963..51101287_INT
Lactuca sativa var. augustana	Ssericea5905	LSA38370	Chr03	245240489	245240509	MP00483	AAAAAAGATAAACAATAAGAA	245240372	245240523	Motif:4:51096963..51101287_INT
Lactuca sativa var. augustana	Ssericea5905	LSA38370	Chr03	245240489	245240509	MP00281	TTCTTATTGTTTATCTTTTTT	245240372	245240523	Motif:4:51096963..51101287_INT
Lactuca sativa var. augustana	Ssericea5905	LSA38370	Chr03	245240678	245240692	MP00192	AAAACAAAAAAAAAA	245240495	245240740	Motif:3:102663397..102666326_INT
Lactuca sativa var. augustana	Ssericea5905	LSA38370	Chr03	245240489	245240509	MP00483	AAAAAAGATAAACAATAAGAA	245240495	245240740	Motif:3:102663397..102666326_INT
Lactuca sativa var. augustana	Ssericea5895	LSA30067	Chr02	79973389	79973409	MP00281	TTTCTGTTTCTTTTCTTTTTT	79973089	79973620	Motif:2:385312668..385324363_INT
Lactuca sativa var. augustana	Ssericea5895	LSA30067	Chr02	79973394	79973413	MP00611	AAGAAAAAAAGAAAAGAAAC	79973089	79973620	Motif:2:385312668..385324363_INT
Lactuca sativa var. augustana	Ssericea5895	LSA30067	Chr02	79973389	79973409	MP00483	AAAAAAGAAAAGAAACAGAAA	79973089	79973620	Motif:2:385312668..385324363_INT
Lactuca sativa var. augustana	Ssericea5895	LSA30067	Chr02	79973395	79973414	MP00610	CAAGAAAAAAAGAAAAGAAA	79973089	79973620	Motif:2:385312668..385324363_INT
Lactuca sativa var. augustana	Ssericea5895	LSA30067	Chr02	79973394	79973414	MP00076	GTTTCTTTTCTTTTTTTCTTG	79973089	79973620	Motif:2:385312668..385324363_INT
Lactuca sativa var. augustana	Ssericea5895	LSA30067	Chr02	79973389	79973409	MP00199	AAAAAAGAAAAGAAACAGAAA	79973089	79973620	Motif:2:385312668..385324363_INT
Lactuca sativa var. augustana	Ssericea5895	LSA30067	Chr02	79973394	79973414	MP00407	GTTTCTTTTCTTTTTTTCTTG	79973089	79973620	Motif:2:385312668..385324363_INT
Lactuca sativa var. augustana	Ssericea5870	LSA38312	Chr03	240123731	240123751	MP00483	TAAAAAGAAAAAGAAAAAAAG	240123564	240123767	Motif:7:124573046..124585533_INT
Lactuca sativa var. augustana	Ssericea5870	LSA38312	Chr03	240123730	240123750	MP00402	CCTTTTTTTCTTTTTCTTTTT	240123564	240123767	Motif:7:124573046..124585533_INT
Lactuca sativa var. augustana	Ssericea5870	LSA38312	Chr03	240123731	240123751	MP00281	CTTTTTTTCTTTTTCTTTTTA	240123564	240123767	Motif:7:124573046..124585533_INT
Lactuca sativa var. augustana	Ssericea5870	LSA38312	Chr03	240123732	240123752	MP00076	TTTTTTTCTTTTTCTTTTTAA	240123564	240123767	Motif:7:124573046..124585533_INT
Lactuca sativa var. augustana	Ssericea5870	LSA38312	Chr03	240123741	240123761	MP00407	TTTTCTTTTTAATTTATTATT	240123564	240123767	Motif:7:124573046..124585533_INT
Lactuca sativa var. augustana	Ssericea5870	LSA38312	Chr03	240123725	240123752	MP00478	ATATTCCTTTTTTTCTTTTTCTTTTTAA	240123564	240123767	Motif:7:124573046..124585533_INT
Lactuca sativa var. augustana	Ssericea5870	LSA38312	Chr03	240123734	240123753	MP00610	ATTAAAAAGAAAAAGAAAAA	240123564	240123767	Motif:7:124573046..124585533_INT
Lactuca sativa var. augustana	Ssericea5870	LSA38312	Chr03	240123729	240123757	MP00593	TCCTTTTTTTCTTTTTCTTTTTAATTTAT	240123564	240123767	Motif:7:124573046..124585533_INT
Lactuca sativa var. augustana	Ssericea5859	LSA38327	Chr03	240532533	240532553	MP00461	TTTACGGTTTTTGGGGTAAAT	240532297	240534290	Motif:2:315163741..315167165_LTR
Lactuca sativa var. augustana	Ssericea5840	LSA38334	Chr03	240341258	240341277	MP00610	GTTAAAAAAAAAAAAAAAAA	240341186	240341314	Motif:2:241400904..241409541_INT
Lactuca sativa var. augustana	Ssericea5829	LSA29997	Chr02	77109718	77109730	MP00624	CAAAATTTTAAAA	77109627	77109905	Motif:5:48519798..48525200_INT
Lactuca sativa var. augustana	Ssericea5829	LSA30003	Chr02	76837933	76837947	MP00192	AAAAGAAAAAAAAAA	76837896	76838205	Motif:5:109748335..109751857_INT
Lactuca sativa var. augustana	Ssericea5827	LSA29991	Chr02	76669673	76669699	MP00223	CAATCACTTTTACTTTTCTAATTCTCT	76669580	76671008	Motif:1:131073716..131078033_INT
Lactuca sativa var. augustana	Ssericea5827	LSA30003	Chr02	76837933	76837947	MP00192	AAAAGAAAAAAAAAA	76837896	76838205	Motif:5:109748335..109751857_INT
Lactuca sativa var. augustana	Ssericea5827	LSA29997	Chr02	77109718	77109730	MP00624	CAAAATTTTAAAA	77109627	77109905	Motif:5:48519798..48525200_INT
Lactuca sativa var. augustana	Ssericea5813	LSA30002	Chr02	76811732	76811753	MP00536	ATTCTTAATTAATTTCCAATTA	76811128	76816902	Motif:6:150885394..150891163_LTR
Lactuca sativa var. augustana	Ssericea5807	LSA12973	Chr08	180948923	180948937	MP00269	TTTTGAATTTTTTTT	180948862	180949058	Motif:3:362788808..362796529_INT
Lactuca sativa var. augustana	Ssericea5807	LSA12973	Chr08	180948914	180948934	MP00076	TTTTTTTTTTTTTGAATTTTT	180948862	180949058	Motif:3:362788808..362796529_INT
Lactuca sativa var. augustana	Ssericea5807	LSA12973	Chr08	180948857	180948877	MP00199	TAAATGAAAAAGTAAAGAGGT	180948862	180949058	Motif:3:362788808..362796529_INT
Lactuca sativa var. augustana	Ssericea5807	LSA12973	Chr08	180948857	180948877	MP00199	TAAATGAAAAAGTAAAGAGGT	180948703	180948862	Motif:4:223610960..223622972_INT
Lactuca sativa var. augustana	Ssericea5807	LSA12973	Chr08	180948914	180948941	MP00478	TTTTTTTTTTTTTGAATTTTTTTTTAAC	180948862	180949058	Motif:3:362788808..362796529_INT
Lactuca sativa var. augustana	Ssericea5807	LSA12973	Chr08	180948850	180948878	MP00593	TCTTCAAACCTCTTTACTTTTTCATTTAT	180948703	180948862	Motif:4:223610960..223622972_INT
Lactuca sativa var. augustana	Ssericea5807	LSA12973	Chr08	180948850	180948878	MP00593	TCTTCAAACCTCTTTACTTTTTCATTTAT	180948862	180949058	Motif:3:362788808..362796529_INT
Lactuca sativa var. augustana	Ssericea5807	LSA12973	Chr08	180948918	180948938	MP00407	TTTTTTTTTGAATTTTTTTTT	180948862	180949058	Motif:3:362788808..362796529_INT
Lactuca sativa var. augustana	Ssericea5781	LSA38266	Chr03	236467280	236467307	MP00478	ATTTATTAATTTTGTAATTTATTTTTTC	236467275	236467681	Motif:2:151482831..151495050_INT
Lactuca sativa var. augustana	Ssericea5763	LSA38237	Chr03	234374804	234374823	MP00610	TGTAAAAAAAAAAATAAAAA	234374740	234375058	Motif:7:61797579..61804779_INT
Lactuca sativa var. augustana	Ssericea5763	LSA38237	Chr03	234374802	234374822	MP00076	TTTTTTTATTTTTTTTTTTAC	234374740	234375058	Motif:7:61797579..61804779_INT
Lactuca sativa var. augustana	Ssericea5754	LSA19687	Chr04	121415041	121415070	MP00480	AGTGTGTGTGTGTGTGTGAGAGAGAGAGAG	121414840	121415052	Motif:2:287875286..287883179_INT
Lactuca sativa var. augustana	Ssericea5754	LSA19687	Chr04	121415038	121415061	MP00253	GTGTGTGTGAGAGAGAGAGAGAGG	121414840	121415052	Motif:2:287875286..287883179_INT
Lactuca sativa var. augustana	Ssericea5754	LSA19687	Chr04	121415039	121415059	MP00540	CTCTCTCTCTCTCTCACACAC	121414840	121415052	Motif:2:287875286..287883179_INT
Lactuca sativa var. augustana	Ssericea5753	LSA38299	Chr03	236116618	236116638	MP00407	ATTATTTTTTTGTTTTTTTTT	236116098	236116907	Motif:1:343051469..343064829_INT
Lactuca sativa var. augustana	Ssericea5753	LSA38299	Chr03	236116811	236116830	MP00610	TAAAAAATGAAAAAAAAAAA	236116098	236116907	Motif:1:343051469..343064829_INT
Lactuca sativa var. augustana	Ssericea5753	LSA38299	Chr03	236116811	236116838	MP00478	GTTTGATATTTTTTTTTTTCATTTTTTA	236116098	236116907	Motif:1:343051469..343064829_INT
Lactuca sativa var. augustana	Ssericea5739	LSA29954	Chr02	74977066	74977080	MP00301	TTATAACATTCTATT	74976961	74977272	Motif:3:239656189..239666417_INT
Lactuca sativa var. augustana	Ssericea5739	LSA29954	Chr02	74977100	74977114	MP00370	ATTTAAAAATTTAAA	74976961	74977272	Motif:3:239656189..239666417_INT
Lactuca sativa var. augustana	Ssericea5739	LSA29954	Chr02	74977101	74977115	MP00433	TTTAAAAATTTAAAA	74976961	74977272	Motif:3:239656189..239666417_INT
Lactuca sativa var. augustana	Ssericea5734	LSA29956	Chr02	74513001	74513015	MP00370	AATTTAAAATTTGAA	74512762	74513168	Motif:3:146352888..146361902_INT
Lactuca sativa var. augustana	Ssericea5733	LSA29956	Chr02	74512995	74513009	MP00269	TTTTAAATTTTAAAT	74512762	74513168	Motif:3:146352888..146361902_INT
Lactuca sativa var. augustana	Ssericea5733	LSA29956	Chr02	74513001	74513015	MP00370	AATTTAAAATTTGAA	74512762	74513168	Motif:3:146352888..146361902_INT
Lactuca sativa var. augustana	Ssericea5733	LSA29956	Chr02	74513002	74513016	MP00433	TTTCAAATTTTAAAT	74512762	74513168	Motif:3:146352888..146361902_INT
Lactuca sativa var. augustana	Ssericea5725	LSA29956	Chr02	74512995	74513009	MP00269	TTTTAAATTTTAAAT	74512762	74513168	Motif:3:146352888..146361902_INT
Lactuca sativa var. augustana	Ssericea5721	LSA38192	Chr03	233263627	233263656	MP00480	TGAGTGTGTGAGAGAGCTTTGGAGAGTGAT	233263540	233263916	Motif:3:229418391..229419510_LTR
Lactuca sativa var. augustana	Ssericea5702	LSA29936	Chr02	73663305	73663333	MP00593	TTTTATTGAATTATTACTTTTTTTCATCA	73663055	73663451	Motif:9:120834230..120838938_INT
Lactuca sativa var. augustana	Ssericea5702	LSA29936	Chr02	73663300	73663327	MP00478	TTATTTTTTATTGAATTATTACTTTTTT	73663055	73663451	Motif:9:120834230..120838938_INT
Lactuca sativa var. augustana	Ssericea5700	LSA29935	Chr02	73674881	73674908	MP00478	TTGTTAAAATTTTATATTTAATTTTTTT	73674840	73675088	Motif:5:20629453..20632424_INT
Lactuca sativa var. augustana	Ssericea5689	LSA12925	Chr08	182795285	182795311	MP00223	ATTGTACTTTTATTTTTATTTTTCTTA	182795229	182795356	Motif:2:219785350..219796930_INT
Lactuca sativa var. augustana	Ssericea5689	LSA12925	Chr08	182795347	182795374	MP00478	TTTTTTTATTTTTATAAATACTTTTTTT	182795229	182795356	Motif:2:219785350..219796930_INT
Lactuca sativa var. augustana	Ssericea5689	LSA12925	Chr08	182795291	182795311	MP00166	AAATAAAAATAAAAGTACAAT	182795229	182795356	Motif:2:219785350..219796930_INT
Lactuca sativa var. augustana	Ssericea5666	LSA29943	Chr02	73132720	73132734	MP00192	AAAAAATAAAAAAAA	73132654	73132881	Motif:4:39165051..39173580_INT
Lactuca sativa var. augustana	Ssericea5666	LSA29943	Chr02	73132708	73132735	MP00478	ATTTAGTCTTTATTTTTTTTATTTTTTG	73132654	73132881	Motif:4:39165051..39173580_INT
Lactuca sativa var. augustana	Ssericea5666	LSA29943	Chr02	73132714	73132734	MP00076	TCTTTATTTTTTTTATTTTTT	73132654	73132881	Motif:4:39165051..39173580_INT
Lactuca sativa var. augustana	Ssericea5666	LSA29943	Chr02	73132716	73132736	MP00407	TTTATTTTTTTTATTTTTTGT	73132654	73132881	Motif:4:39165051..39173580_INT
Lactuca sativa var. augustana	Ssericea5666	LSA29943	Chr02	73132709	73132735	MP00223	TTTAGTCTTTATTTTTTTTATTTTTTG	73132654	73132881	Motif:4:39165051..39173580_INT
Lactuca sativa var. augustana	Ssericea5666	LSA29943	Chr02	73132716	73132735	MP00610	CAAAAAATAAAAAAAATAAA	73132654	73132881	Motif:4:39165051..39173580_INT
Lactuca sativa var. augustana	Ssericea564	LSA8727	Chr05	299796646	299796672	MP00223	TTGACACTTTTACTTTTTTGTCTCAAA	299796475	299796728	Motif:7:164284851..164287107_INT
Lactuca sativa var. augustana	Ssericea5562	LSA38141	Chr03	228120709	228120723	MP00192	GAGAAAAAAAAAACA	228120708	228120944	Motif:5:228695243..228703791_INT
Lactuca sativa var. augustana	Ssericea5562	LSA38141	Chr03	228121080	228121108	MP00593	TTTTGATTTTTTATAACTTTTGGGTTTTT	228120943	228121257	Motif:6:68971573..68977505_INT
Lactuca sativa var. augustana	Ssericea5562	LSA38141	Chr03	228120709	228120723	MP00192	GAGAAAAAAAAAACA	228120676	228120784	Motif:4:54242943..54247244_INT
Lactuca sativa var. augustana	Ssericea5542	LSA19456	Chr04	95339003	95339021	MP00445	AAAAAAAAAAGACTAAATA	95338885	95339007	Motif:8:27834346..27844438_INT
Lactuca sativa var. augustana	Ssericea5542	LSA19456	Chr04	95339003	95339021	MP00445	AAAAAAAAAAGACTAAATA	95339006	95339176	Motif:8:27834346..27844438_INT
Lactuca sativa var. augustana	Ssericea5538	LSA19556	Chr04	94504556	94504584	MP00593	CTATTTTTTTTTTCTTGTTTTTGTTGTTT	94504464	94504580	Motif:1:385006827..385018569_INT
Lactuca sativa var. augustana	Ssericea5538	LSA19556	Chr04	94504563	94504582	MP00610	AAAAACAAGAAAAAAAAAAT	94504464	94504580	Motif:1:385006827..385018569_INT
Lactuca sativa var. augustana	Ssericea5538	LSA19556	Chr04	94504561	94504581	MP00076	TTTTTTTTTTCTTGTTTTTGT	94504464	94504580	Motif:1:385006827..385018569_INT
Lactuca sativa var. augustana	Ssericea5498	LSA29831	Chr02	69510679	69510693	MP00433	TTTCAAATTTCAAAT	69510691	69510821	Motif:3:151697669..151707866_INT
Lactuca sativa var. augustana	Ssericea5498	LSA29831	Chr02	69509938	69509965	MP00478	TATTTTGATATTTATATTTAATTTTTTT	69509881	69510011	Motif:5:20629453..20632424_INT
Lactuca sativa var. augustana	Ssericea5498	LSA29831	Chr02	69510678	69510692	MP00370	AATTTGAAATTTGAA	69510691	69510821	Motif:3:151697669..151707866_INT
Lactuca sativa var. augustana	Ssericea5494	LSA38000	Chr03	221730016	221730036	MP00461	TTTACGGTTTTATTGAAAAAA	221729959	221730075	Motif:1:12198400..12209862_INT
Lactuca sativa var. augustana	Ssericea5491	LSA19320	Chr04	88763826	88763846	MP00407	CCTACTTTTTGTTTTTGTTTC	88763553	88763959	Motif:2:241400904..241409541_INT
Lactuca sativa var. augustana	Ssericea5491	LSA19320	Chr04	88763958	88763981	MP00253	TATATAGAGAGAGAGAGAGAGAGA	88763553	88763959	Motif:2:241400904..241409541_INT
Lactuca sativa var. augustana	Ssericea5491	LSA19320	Chr04	88763958	88763977	MP00610	TAGAGAGAGAGAGAGAGAGA	88763553	88763959	Motif:2:241400904..241409541_INT
Lactuca sativa var. augustana	Ssericea5485	LSA38065	Chr03	221581171	221581191	MP00407	TCAACTTTTTATTCTTCTTTT	221581044	221581180	Motif:8:27834346..27844438_INT
Lactuca sativa var. augustana	Ssericea5475	LSA29820	Chr02	69288601	69288628	MP00478	TTGTTATTAATATTATTGTTGCTTTTTT	69288627	69288783	Motif:9:115712639..115725877_INT
Lactuca sativa var. augustana	Ssericea5468	LSA29789	Chr02	69249647	69249666	MP00611	GAGAGAGAGAGAGAGAGAGA	69249665	69249878	Motif:2:287875286..287883179_INT
Lactuca sativa var. augustana	Ssericea5468	LSA29789	Chr02	69249648	69249668	MP00076	GGTCTCTCTCTCTCTCTCTCT	69249665	69249878	Motif:2:287875286..287883179_INT
Lactuca sativa var. augustana	Ssericea5468	LSA29789	Chr02	69249647	69249666	MP00610	GAGAGAGAGAGAGAGAGAGA	69249665	69249878	Motif:2:287875286..287883179_INT
Lactuca sativa var. augustana	Ssericea5466	LSA38039	Chr03	220356094	220356121	MP00478	ATTTTGATGCTTATTTTTATTCTTTATT	220355937	220358383	Motif:5:16446063..16448552_LTR
Lactuca sativa var. augustana	Ssericea5466	LSA29795	Chr02	69158719	69158740	MP00536	AATTTTAATTAATTTTTGATTA	69158612	69158753	Motif:1:170605211..170606044_LTR
Lactuca sativa var. augustana	Ssericea5466	LSA38039	Chr03	220356084	220356105	MP00536	ATATATAATTAATAAAGAATAA	220355937	220358383	Motif:5:16446063..16448552_LTR
Lactuca sativa var. augustana	Ssericea5466	LSA29795	Chr02	69158594	69158613	MP00610	GAGAGAGAGAGAGAGAGAGA	69158612	69158753	Motif:1:170605211..170606044_LTR
Lactuca sativa var. augustana	Ssericea5464	LSA29795	Chr02	69158594	69158613	MP00610	GAGAGAGAGAGAGAGAGAGA	69158612	69158753	Motif:1:170605211..170606044_LTR
Lactuca sativa var. augustana	Ssericea5464	LSA29795	Chr02	69158594	69158613	MP00611	GAGAGAGAGAGAGAGAGAGA	69158612	69158753	Motif:1:170605211..170606044_LTR
Lactuca sativa var. augustana	Ssericea5464	LSA38039	Chr03	220356094	220356121	MP00478	ATTTTGATGCTTATTTTTATTCTTTATT	220355937	220358383	Motif:5:16446063..16448552_LTR
Lactuca sativa var. augustana	Ssericea5464	LSA29795	Chr02	69158593	69158613	MP00076	TCTCTCTCTCTCTCTCTCTCT	69158612	69158753	Motif:1:170605211..170606044_LTR
Lactuca sativa var. augustana	Ssericea5456	LSA38042	Chr03	220272933	220272960	MP00478	ATTTATTAATTTTGTAATTTATTTTTTC	220272712	220273332	Motif:2:151482831..151495050_INT
Lactuca sativa var. augustana	Ssericea5455	LSA38042	Chr03	220272933	220272960	MP00478	ATTTATTAATTTTGTAATTTATTTTTTC	220272712	220273332	Motif:2:151482831..151495050_INT
Lactuca sativa var. augustana	Ssericea5454	LSA38042	Chr03	220272933	220272960	MP00478	ATTTATTAATTTTGTAATTTATTTTTTC	220272712	220273332	Motif:2:151482831..151495050_INT
Lactuca sativa var. augustana	Ssericea5453	LSA29793	Chr02	68474556	68474574	MP00445	AATAAAAAAAGGTTTAAAA	68474393	68474579	Motif:1:361224419..361226272_INT
Lactuca sativa var. augustana	Ssericea5453	LSA29793	Chr02	68474570	68474591	MP00536	ATTTTTAATTAATAAATAATAA	68474393	68474579	Motif:1:361224419..361226272_INT
Lactuca sativa var. augustana	Ssericea5453	LSA29793	Chr02	68474556	68474574	MP00445	AATAAAAAAAGGTTTAAAA	68474373	68474558	Motif:1:361224419..361226272_INT
Lactuca sativa var. augustana	Ssericea5445	LSA38040	Chr03	220283166	220283186	MP00483	AATAAAGAAAAAATAGAAGGG	220283141	220283311	Motif:3:324571452..324571623_LTR
Lactuca sativa var. augustana	Ssericea5443	LSA29795	Chr02	69158597	69158626	MP00480	AGAGAGAGAGAGAGAGATTGATTTATTGAT	69158612	69158753	Motif:1:170605211..170606044_LTR
Lactuca sativa var. augustana	Ssericea5443	LSA29795	Chr02	69158598	69158621	MP00253	GAGAGAGAGAGAGAGATTGATTTA	69158612	69158753	Motif:1:170605211..170606044_LTR
Lactuca sativa var. augustana	Ssericea5443	LSA29795	Chr02	69158593	69158613	MP00076	TCTCTCTCTCTCTCTCTCTCT	69158612	69158753	Motif:1:170605211..170606044_LTR
Lactuca sativa var. augustana	Ssericea5443	LSA29795	Chr02	69158594	69158613	MP00610	GAGAGAGAGAGAGAGAGAGA	69158612	69158753	Motif:1:170605211..170606044_LTR
Lactuca sativa var. augustana	Ssericea5442	LSA38042	Chr03	220272933	220272960	MP00478	ATTTATTAATTTTGTAATTTATTTTTTC	220272712	220273332	Motif:2:151482831..151495050_INT
Lactuca sativa var. augustana	Ssericea5438	LSA38042	Chr03	220272933	220272960	MP00478	ATTTATTAATTTTGTAATTTATTTTTTC	220272712	220273332	Motif:2:151482831..151495050_INT
Lactuca sativa var. augustana	Ssericea5434	LSA19355	Chr04	87245626	87245647	MP00536	ATTGTTAATTAATTTTTTAAAA	87245582	87245812	Motif:5:160666678..160673480_INT
Lactuca sativa var. augustana	Ssericea5432	LSA38028	Chr03	219552940	219552960	MP00402	TTCTATTTCATTCTCCTTTTT	219552897	219553063	Motif:3:146352888..146361902_INT
Lactuca sativa var. augustana	Ssericea5432	LSA38028	Chr03	219552935	219552955	MP00076	TTTCATTCTCCTTTTTTTTTC	219552897	219553063	Motif:3:146352888..146361902_INT
Lactuca sativa var. augustana	Ssericea5423	LSA29794	Chr02	68461925	68461944	MP00610	AATACAAAAAAAAAAAAAAA	68461852	68462134	Motif:1:395261551..395263273_LTR
Lactuca sativa var. augustana	Ssericea5423	LSA29794	Chr02	68461928	68461942	MP00192	TACAAAAAAAAAAAA	68461852	68462134	Motif:1:395261551..395263273_LTR
Lactuca sativa var. augustana	Ssericea5423	LSA29794	Chr02	68461923	68461943	MP00076	TTTTTTTTTTTTTTTTTGTAT	68461852	68462134	Motif:1:395261551..395263273_LTR
Lactuca sativa var. augustana	Ssericea5423	LSA29794	Chr02	68461923	68461943	MP00407	TTTTTTTTTTTTTTTTTGTAT	68461852	68462134	Motif:1:395261551..395263273_LTR
Lactuca sativa var. augustana	Ssericea5423	LSA29794	Chr02	68461914	68461941	MP00478	GTCAATTTTTTTTTTTTTTTTTTTTTGT	68461852	68462134	Motif:1:395261551..395263273_LTR
Lactuca sativa var. augustana	Ssericea5423	LSA29794	Chr02	68461919	68461939	MP00483	AAAAAAAAAAAAAAAAAAAAA	68461852	68462134	Motif:1:395261551..395263273_LTR
Lactuca sativa var. augustana	Ssericea5418	LSA19319	Chr04	82184371	82184385	MP00192	AAAAAATAAAAAAAA	82184295	82184468	Motif:5:74986887..74999214_INT
Lactuca sativa var. augustana	Ssericea5418	LSA19319	Chr04	82184535	82184549	MP00192	AAAAAATAAAAAAAA	82184456	82184649	Motif:5:74986887..74999214_INT
Lactuca sativa var. augustana	Ssericea5401	LSA29768	Chr02	67581650	67581677	MP00478	TATCTTAATTTTTGAATTTTGTTTTTTT	67581473	67582108	Motif:1:65536204..65545044_INT
Lactuca sativa var. augustana	Ssericea5389	LSA19246	Chr04	80959784	80959811	MP00478	TTCTTTTTATTTCCTCTATTACATTTTA	80959609	80959830	Motif:3:247413527..247425794_INT
Lactuca sativa var. augustana	Ssericea5385	LSA19246	Chr04	80959777	80959797	MP00199	GGAAATAAAAAGAAAATAAAA	80959609	80959830	Motif:3:247413527..247425794_INT
Lactuca sativa var. augustana	Ssericea5385	LSA19246	Chr04	80959587	80959605	MP00210	AAAAAACTAAAAGTTAAAA	80959428	80959596	Motif:6:68971573..68977505_INT
Lactuca sativa var. augustana	Ssericea5385	LSA19246	Chr04	80959587	80959607	MP00580	ATAAAAAACTAAAAGTTAAAA	80959428	80959596	Motif:6:68971573..68977505_INT
Lactuca sativa var. augustana	Ssericea5385	LSA19246	Chr04	80959782	80959802	MP00407	TTTTCTTTTTATTTCCTCTAT	80959609	80959830	Motif:3:247413527..247425794_INT
Lactuca sativa var. augustana	Ssericea5385	LSA19246	Chr04	80959784	80959811	MP00478	TTCTTTTTATTTCCTCTATTACATTTTA	80959609	80959830	Motif:3:247413527..247425794_INT
Lactuca sativa var. augustana	Ssericea5385	LSA19246	Chr04	80959587	80959605	MP00394	AAAAAACTAAAAGTTAAAA	80959428	80959596	Motif:6:68971573..68977505_INT
Lactuca sativa var. augustana	Ssericea5385	LSA19246	Chr04	80959780	80959800	MP00580	AGAGGAAATAAAAAGAAAATA	80959609	80959830	Motif:3:247413527..247425794_INT
Lactuca sativa var. augustana	Ssericea5385	LSA19246	Chr04	80959587	80959607	MP00166	ATAAAAAACTAAAAGTTAAAA	80959428	80959596	Motif:6:68971573..68977505_INT
Lactuca sativa var. augustana	Ssericea5385	LSA19246	Chr04	80959584	80959604	MP00199	AAAAACTAAAAGTTAAAAAAG	80959428	80959596	Motif:6:68971573..68977505_INT
Lactuca sativa var. augustana	Ssericea5385	LSA19246	Chr04	80959770	80959798	MP00593	TTTGTTTTTTTATTTTCTTTTTATTTCCT	80959609	80959830	Motif:3:247413527..247425794_INT
Lactuca sativa var. augustana	Ssericea5385	LSA19246	Chr04	80959772	80959792	MP00483	TAAAAAGAAAATAAAAAAACA	80959609	80959830	Motif:3:247413527..247425794_INT
Lactuca sativa var. augustana	Ssericea5385	LSA19246	Chr04	80959577	80959605	MP00593	TAAACATCTTTTTTAACTTTTAGTTTTTT	80959428	80959596	Motif:6:68971573..68977505_INT
Lactuca sativa var. augustana	Ssericea5385	LSA19246	Chr04	80959777	80959797	MP00076	TTTTATTTTCTTTTTATTTCC	80959609	80959830	Motif:3:247413527..247425794_INT
Lactuca sativa var. augustana	Ssericea5378	LSA29728	Chr02	66556162	66556189	MP00478	ATATTTATTTTTCCATTCCTTCTTTATA	66556094	66556259	Motif:3:324571452..324571623_LTR
Lactuca sativa var. augustana	Ssericea5378	LSA29728	Chr02	66556703	66556721	MP00335	GATCATGACAATCGTCATC	66556260	66557852	Motif:3:324571624..324584620_INT
Lactuca sativa var. augustana	Ssericea5351	LSA37915	Chr03	215135444	215135471	MP00478	ATTTTCCGTTTTTTGTTTTCCCTTTTCG	215135410	215136580	Motif:4:138865547..138873282_INT
Lactuca sativa var. augustana	Ssericea5351	LSA37915	Chr03	215135449	215135477	MP00593	CCGTTTTTTGTTTTCCCTTTTCGGTTTTC	215135410	215136580	Motif:4:138865547..138873282_INT
Lactuca sativa var. augustana	Ssericea5344	LSA37909	Chr03	214953992	214954019	MP00478	TTTTTTATTTATTTTTATTTTTTTTAGT	214953986	214954106	Motif:5:74986887..74999214_INT
Lactuca sativa var. augustana	Ssericea5344	LSA37909	Chr03	214953986	214954006	MP00407	TTTATTTTTTTTATTTATTTT	214953986	214954106	Motif:5:74986887..74999214_INT
Lactuca sativa var. augustana	Ssericea5330	LSA19230	Chr04	77497437	77497457	MP00076	CTTTTTTCTTTTTTATTTTTA	77497453	77497879	Motif:3:186446559..186456065_INT
Lactuca sativa var. augustana	Ssericea5330	LSA19230	Chr04	77497439	77497458	MP00610	TTAAAAATAAAAAAGAAAAA	77497453	77497879	Motif:3:186446559..186456065_INT
Lactuca sativa var. augustana	Ssericea5330	LSA19230	Chr04	77497438	77497456	MP00210	AAAAATAAAAAAGAAAAAA	77497453	77497879	Motif:3:186446559..186456065_INT
Lactuca sativa var. augustana	Ssericea5330	LSA19230	Chr04	77497438	77497458	MP00580	TTAAAAATAAAAAAGAAAAAA	77497453	77497879	Motif:3:186446559..186456065_INT
Lactuca sativa var. augustana	Ssericea5330	LSA19230	Chr04	77497428	77497456	MP00593	CGTTACTTTCTTTTTTCTTTTTTATTTTT	77497453	77497879	Motif:3:186446559..186456065_INT
Lactuca sativa var. augustana	Ssericea5330	LSA19230	Chr04	77497436	77497454	MP00445	AAATAAAAAAGAAAAAAGA	77497453	77497879	Motif:3:186446559..186456065_INT
Lactuca sativa var. augustana	Ssericea5330	LSA19230	Chr04	77497438	77497456	MP00394	AAAAATAAAAAAGAAAAAA	77497453	77497879	Motif:3:186446559..186456065_INT
Lactuca sativa var. augustana	Ssericea5330	LSA19230	Chr04	77497438	77497458	MP00166	TTAAAAATAAAAAAGAAAAAA	77497453	77497879	Motif:3:186446559..186456065_INT
Lactuca sativa var. augustana	Ssericea5330	LSA19230	Chr04	77497432	77497459	MP00478	ACTTTCTTTTTTCTTTTTTATTTTTAAA	77497453	77497879	Motif:3:186446559..186456065_INT
Lactuca sativa var. augustana	Ssericea5330	LSA19230	Chr04	77497431	77497457	MP00223	TACTTTCTTTTTTCTTTTTTATTTTTA	77497453	77497879	Motif:3:186446559..186456065_INT
Lactuca sativa var. augustana	Ssericea5330	LSA19230	Chr04	77497440	77497460	MP00407	TTTTCTTTTTTATTTTTAAAA	77497453	77497879	Motif:3:186446559..186456065_INT
Lactuca sativa var. augustana	Ssericea5330	LSA19230	Chr04	77497435	77497455	MP00199	AAAATAAAAAAGAAAAAAGAA	77497453	77497879	Motif:3:186446559..186456065_INT
Lactuca sativa var. augustana	Ssericea533	LSA26314	Chr01	201022960	201022980	MP00407	CCTACTTTTTGATTTTGTTAT	201022665	201023063	Motif:2:241400904..241409541_INT
Lactuca sativa var. augustana	Ssericea533	LSA26314	Chr01	201022960	201022980	MP00407	CCTACTTTTTGATTTTGTTAT	201022944	201023081	Motif:2:241400904..241409541_INT
Lactuca sativa var. augustana	Ssericea5326	LSA19266	Chr04	76664602	76664631	MP00480	AGAGAGAGAGAGAGAGAAAGAGAGAGATTT	76664378	76664603	Motif:3:247413527..247425794_INT
Lactuca sativa var. augustana	Ssericea5326	LSA19266	Chr04	76664602	76664622	MP00540	AAATCTCTCTCTTTCTCTCTC	76664378	76664603	Motif:3:247413527..247425794_INT
Lactuca sativa var. augustana	Ssericea5326	LSA19266	Chr04	76664600	76664629	MP00480	AGAGAGAGAGAGAGAAAGAGAGAGATTTTA	76664377	76664602	Motif:3:247413527..247425794_INT
Lactuca sativa var. augustana	Ssericea5326	LSA19266	Chr04	76664572	76664599	MP00478	TTTTTGTTTTATTTTTAATTGTTTTTTA	76664378	76664603	Motif:3:247413527..247425794_INT
Lactuca sativa var. augustana	Ssericea5326	LSA19266	Chr04	76664584	76664604	MP00076	TTTTATTTTTGTTTTATTTTT	76664378	76664603	Motif:3:247413527..247425794_INT
Lactuca sativa var. augustana	Ssericea5326	LSA19266	Chr04	76664600	76664620	MP00540	TAAAATCTCTCTCTTTCTCTC	76664377	76664602	Motif:3:247413527..247425794_INT
Lactuca sativa var. augustana	Ssericea5326	LSA19266	Chr04	76664601	76664624	MP00253	GAGAGAGAGAAAGAGAGAGATTTT	76664377	76664602	Motif:3:247413527..247425794_INT
Lactuca sativa var. augustana	Ssericea5326	LSA19266	Chr04	76664601	76664624	MP00253	GAGAGAGAGAAAGAGAGAGATTTT	76664378	76664603	Motif:3:247413527..247425794_INT
Lactuca sativa var. augustana	Ssericea5326	LSA19266	Chr04	76664584	76664604	MP00076	TTTTATTTTTGTTTTATTTTT	76664377	76664602	Motif:3:247413527..247425794_INT
Lactuca sativa var. augustana	Ssericea5326	LSA19266	Chr04	76664572	76664599	MP00478	TTTTTGTTTTATTTTTAATTGTTTTTTA	76664377	76664602	Motif:3:247413527..247425794_INT
Lactuca sativa var. augustana	Ssericea532	LSA8729	Chr05	299805918	299805945	MP00478	ATATTTTTATTTTTATCTCATTTTTTTT	299805784	299806070	Motif:7:173685522..173698433_INT
Lactuca sativa var. augustana	Ssericea532	LSA8729	Chr05	299805884	299805910	MP00223	AATATACTTTATGTTTTTCAGTTTTTA	299805784	299806070	Motif:7:173685522..173698433_INT
Lactuca sativa var. augustana	Ssericea5284	LSA37887	Chr03	210455671	210455690	MP00610	AGAGAGAAGAAAGGGAGAAA	210455358	210455721	Motif:7:123179329..123190718_INT
Lactuca sativa var. augustana	Ssericea528	LSA15612	Chr06	32094432	32094459	MP00478	GTTTATTTTTTAATTAATTTATTTTTTT	32094343	32094444	Motif:7:124573046..124585533_INT
Lactuca sativa var. augustana	Ssericea527	LSA15612	Chr06	32094025	32094051	MP00223	AATTTACTTTTATTTTTCGTTTTGTTT	32094033	32094163	Motif:2:241400904..241409541_INT
Lactuca sativa var. augustana	Ssericea527	LSA15612	Chr06	32094029	32094049	MP00407	TTTACTTTTATTTTTCGTTTT	32094033	32094163	Motif:2:241400904..241409541_INT
Lactuca sativa var. augustana	Ssericea527	LSA15612	Chr06	32094432	32094459	MP00478	GTTTATTTTTTAATTAATTTATTTTTTT	32094343	32094444	Motif:7:124573046..124585533_INT
Lactuca sativa var. augustana	Ssericea5268	LSA19249	Chr04	73311232	73311259	MP00478	TTTCAATTTATTTTTCATTTATTTTTTT	73311078	73311435	Motif:4:39165051..39173580_INT
Lactuca sativa var. augustana	Ssericea5268	LSA19249	Chr04	73310261	73310288	MP00478	CTTTTTCATTTATTTTTAATGCTTTTTA	73310105	73310306	Motif:4:39165051..39173580_INT
Lactuca sativa var. augustana	Ssericea5268	LSA19249	Chr04	73310323	73310350	MP00478	TTGTTTATTTATTATTAATTATTTTTTA	73310107	73310381	Motif:4:39165051..39173580_INT
Lactuca sativa var. augustana	Ssericea5268	LSA19249	Chr04	73310334	73310348	MP00268	AAAAATAATTAATAA	73310107	73310381	Motif:4:39165051..39173580_INT
Lactuca sativa var. augustana	Ssericea5268	LSA19249	Chr04	73311233	73311253	MP00407	TTTATTTTTCATTTATTTTTT	73311078	73311435	Motif:4:39165051..39173580_INT
Lactuca sativa var. augustana	Ssericea5247	LSA29651	Chr02	64095446	64095473	MP00478	TTTTTTTATTTAATTATATTGTTTTTTG	64095243	64095505	Motif:5:138801162..138813306_INT
Lactuca sativa var. augustana	Ssericea5247	LSA29652	Chr02	64096022	64096049	MP00478	CATTATTTTTTAATTCAATTACTTTTTT	64095879	64096267	Motif:5:138801162..138813306_INT
Lactuca sativa var. augustana	Ssericea5247	LSA29651	Chr02	64096008	64096034	MP00223	CAATTACTTTTTTTCTTCCATTCTTCA	64095879	64096267	Motif:5:138801162..138813306_INT
Lactuca sativa var. augustana	Ssericea5247	LSA29652	Chr02	64096008	64096034	MP00223	CAATTACTTTTTTTCTTCCATTCTTCA	64095879	64096267	Motif:5:138801162..138813306_INT
Lactuca sativa var. augustana	Ssericea5247	LSA29651	Chr02	64095455	64095481	MP00223	GTTGCCCTTTTTTTTATTTAATTATAT	64095243	64095505	Motif:5:138801162..138813306_INT
Lactuca sativa var. augustana	Ssericea5247	LSA29651	Chr02	64096022	64096049	MP00478	CATTATTTTTTAATTCAATTACTTTTTT	64095879	64096267	Motif:5:138801162..138813306_INT
Lactuca sativa var. augustana	Ssericea5247	LSA29651	Chr02	64096016	64096044	MP00593	TTTTTTAATTCAATTACTTTTTTTCTTCC	64095879	64096267	Motif:5:138801162..138813306_INT
Lactuca sativa var. augustana	Ssericea5247	LSA29651	Chr02	64095676	64095703	MP00478	TATTGTATTTATTTATTATTATTTTTTT	64095628	64095733	Motif:5:138801162..138813306_INT
Lactuca sativa var. augustana	Ssericea5247	LSA29652	Chr02	64096016	64096044	MP00593	TTTTTTAATTCAATTACTTTTTTTCTTCC	64095879	64096267	Motif:5:138801162..138813306_INT
Lactuca sativa var. augustana	Ssericea5228	LSA31428	Chr02	193387963	193387986	MP00253	TAGTGAAAAAGAGAGACAGAGTGC	193387817	193388252	Motif:8:117333350..117334924_LTR
Lactuca sativa var. augustana	Ssericea5228	LSA31428	Chr02	193386838	193386858	MP00407	TTTTCTTTTTCGGTTTTCGTT	193386781	193387697	Motif:4:138865547..138873282_INT
Lactuca sativa var. augustana	Ssericea5215	LSA31414	Chr02	194224812	194224833	MP00536	TTTTTTAATTAATTTTTTATTT	194224650	194224861	Motif:3:24112620..24125164_INT
Lactuca sativa var. augustana	Ssericea5215	LSA31414	Chr02	194224821	194224848	MP00478	TAATTTTTTATTTATATATTATTTTTTA	194224650	194224861	Motif:3:24112620..24125164_INT
Lactuca sativa var. augustana	Ssericea5208	LSA33431	Chr09	54047770	54047789	MP00610	TAAAACGAGAGAGAGAGAGA	54047772	54048045	Motif:5:48519798..48525200_INT
Lactuca sativa var. augustana	Ssericea5200	LSA31389	Chr02	191999398	191999416	MP00210	ATTTAAAAAAAAGTAATAA	191999198	191999475	Motif:5:48519798..48525200_INT
Lactuca sativa var. augustana	Ssericea5200	LSA31389	Chr02	191999383	191999410	MP00478	CATTTATGAGGTTTTTTATTACTTTTTT	191999198	191999475	Motif:5:48519798..48525200_INT
Lactuca sativa var. augustana	Ssericea5189	LSA31422	Chr02	188457799	188457826	MP00478	ATTATAATATTATATTTTTATTTTTTTC	188457736	188457839	Motif:4:153945904..153953668_INT
Lactuca sativa var. augustana	Ssericea518	LSA15615	Chr06	31865360	31865380	MP00407	ATTTCTTTTTTATTTTTCCCT	31865358	31865637	Motif:3:247413527..247425794_INT
Lactuca sativa var. augustana	Ssericea518	LSA15615	Chr06	31865361	31865380	MP00610	AGGGAAAAATAAAAAAGAAA	31865358	31865637	Motif:3:247413527..247425794_INT
Lactuca sativa var. augustana	Ssericea518	LSA15615	Chr06	31865361	31865380	MP00610	AGGGAAAAATAAAAAAGAAA	31865276	31865597	Motif:4:36443926..36455063_INT
Lactuca sativa var. augustana	Ssericea518	LSA15615	Chr06	31865360	31865380	MP00407	ATTTCTTTTTTATTTTTCCCT	31865276	31865597	Motif:4:36443926..36455063_INT
Lactuca sativa var. augustana	Ssericea5159	LSA31375	Chr02	191086292	191086306	MP00192	CCCAAAAAAAAAAAA	191086245	191086474	Motif:1:78353549..78361466_INT
Lactuca sativa var. augustana	Ssericea5159	LSA31375	Chr02	191086399	191086425	MP00223	TTTGCCCTTTTAATTTGTTTTTTCCAT	191086245	191086474	Motif:1:78353549..78361466_INT
Lactuca sativa var. augustana	Ssericea5158	LSA33673	Chr09	63214067	63214087	MP00076	TTTTATTTTCTGTTTTCCTTT	63213926	63214081	Motif:3:247413527..247425794_INT
Lactuca sativa var. augustana	Ssericea5158	LSA33673	Chr09	63214069	63214089	MP00483	CAAAAGGAAAACAGAAAATAA	63213926	63214081	Motif:3:247413527..247425794_INT
Lactuca sativa var. augustana	Ssericea5158	LSA33673	Chr09	63214069	63214089	MP00402	TTATTTTCTGTTTTCCTTTTG	63213926	63214081	Motif:3:247413527..247425794_INT
Lactuca sativa var. augustana	Ssericea5158	LSA33673	Chr09	63214069	63214089	MP00483	CAAAAGGAAAACAGAAAATAA	63214086	63214465	Motif:7:8376000..8376969_LTR
Lactuca sativa var. augustana	Ssericea5158	LSA33673	Chr09	63214069	63214089	MP00402	TTATTTTCTGTTTTCCTTTTG	63214086	63214465	Motif:7:8376000..8376969_LTR
Lactuca sativa var. augustana	Ssericea5158	LSA33673	Chr09	63214067	63214087	MP00076	TTTTATTTTCTGTTTTCCTTT	63214086	63214465	Motif:7:8376000..8376969_LTR
Lactuca sativa var. augustana	Ssericea514	LSA26328	Chr01	202228402	202228422	MP00076	TTTGACTTTTTTTTTTTTTTT	202228301	202228484	Motif:9:66471846..66483442_INT
Lactuca sativa var. augustana	Ssericea514	LSA26328	Chr01	202228403	202228417	MP00192	AAAAAAAAAAAAAAG	202228301	202228484	Motif:9:66471846..66483442_INT
Lactuca sativa var. augustana	Ssericea514	LSA26328	Chr01	202228411	202228423	MP00531	ATTTGACTTTTTT	202228384	202228555	Motif:9:52382316..52393859_INT
Lactuca sativa var. augustana	Ssericea514	LSA26328	Chr01	202228411	202228423	MP00531	ATTTGACTTTTTT	202228301	202228484	Motif:9:66471846..66483442_INT
Lactuca sativa var. augustana	Ssericea514	LSA26328	Chr01	202228403	202228423	MP00580	AAAAAAAAAAAAAAGTCAAAT	202228301	202228484	Motif:9:66471846..66483442_INT
Lactuca sativa var. augustana	Ssericea514	LSA26328	Chr01	202228402	202228422	MP00076	TTTGACTTTTTTTTTTTTTTT	202228384	202228555	Motif:9:52382316..52393859_INT
Lactuca sativa var. augustana	Ssericea514	LSA26328	Chr01	202228401	202228421	MP00407	TTGACTTTTTTTTTTTTTTTC	202228301	202228484	Motif:9:66471846..66483442_INT
Lactuca sativa var. augustana	Ssericea514	LSA26328	Chr01	202228403	202228417	MP00192	AAAAAAAAAAAAAAG	202228384	202228555	Motif:9:52382316..52393859_INT
Lactuca sativa var. augustana	Ssericea514	LSA26328	Chr01	202228397	202228423	MP00223	ATTTGACTTTTTTTTTTTTTTTCATTT	202228384	202228555	Motif:9:52382316..52393859_INT
Lactuca sativa var. augustana	Ssericea514	LSA26328	Chr01	202228403	202228423	MP00580	AAAAAAAAAAAAAAGTCAAAT	202228384	202228555	Motif:9:52382316..52393859_INT
Lactuca sativa var. augustana	Ssericea514	LSA26328	Chr01	202228403	202228421	MP00392	TTGACTTTTTTTTTTTTTT	202228384	202228555	Motif:9:52382316..52393859_INT
Lactuca sativa var. augustana	Ssericea514	LSA26328	Chr01	202228401	202228421	MP00407	TTGACTTTTTTTTTTTTTTTC	202228384	202228555	Motif:9:52382316..52393859_INT
Lactuca sativa var. augustana	Ssericea514	LSA26328	Chr01	202228403	202228421	MP00392	TTGACTTTTTTTTTTTTTT	202228301	202228484	Motif:9:66471846..66483442_INT
Lactuca sativa var. augustana	Ssericea514	LSA26328	Chr01	202228403	202228422	MP00610	AAAAAAAAAAAAAAGTCAAA	202228384	202228555	Motif:9:52382316..52393859_INT
Lactuca sativa var. augustana	Ssericea514	LSA26328	Chr01	202228397	202228423	MP00223	ATTTGACTTTTTTTTTTTTTTTCATTT	202228301	202228484	Motif:9:66471846..66483442_INT
Lactuca sativa var. augustana	Ssericea514	LSA26328	Chr01	202228403	202228422	MP00610	AAAAAAAAAAAAAAGTCAAA	202228301	202228484	Motif:9:66471846..66483442_INT
Lactuca sativa var. augustana	Ssericea5105	LSA33642	Chr09	62395679	62395698	MP00610	TAAAAAAAAAGTAATAGAAA	62395458	62395746	Motif:5:48519798..48525200_INT
Lactuca sativa var. augustana	Ssericea5101	LSA13743	Chr08	249329414	249329434	MP00199	CAGGAGAAAAAGGAGAAGGAA	249329401	249331761	Motif:1:40327450..40331818_INT
Lactuca sativa var. augustana	Ssericea5101	LSA13743	Chr08	249329413	249329441	MP00593	TTTTTGCTTCCTTCTCCTTTTTCTCCTGT	249329401	249331761	Motif:1:40327450..40331818_INT
Lactuca sativa var. augustana	Ssericea5098	LSA13884	Chr08	253450515	253450542	MP00478	TTTATTATTATTATTATTTTTTTTTTCT	253450538	253450744	Motif:2:231338371..231350768_INT
Lactuca sativa var. augustana	Ssericea5053	LSA9437	Chr08	803859	803877	MP00315	TTTCCCTAAACAGAAACTA	803271	804887	Motif:5:265554636..265556029_LTR
Lactuca sativa var. augustana	Ssericea5039	LSA9467	Chr08	2763884	2763904	MP00302	GGAATCGGAGATGACGGTGGT	2763836	2764025	Motif:1:55989264..55994088_INT
Lactuca sativa var. augustana	Ssericea5039	LSA9467	Chr08	2765196	2765216	MP00076	CTTCTCCCTCTCTTTTCTTCT	2764550	2766788	Motif:5:277428109..277431173_LTR
Lactuca sativa var. augustana	Ssericea5038	LSA33606	Chr09	61837876	61837902	MP00223	AATGTACTTTCCATTTTTTTTTCCTTA	61837809	61837917	Motif:1:17908088..17915999_INT
Lactuca sativa var. augustana	Ssericea5029	LSA33633	Chr09	62377682	62377709	MP00478	AATTTTCTTTTTTTTTTTTTATTTTTGG	62377603	62377786	Motif:7:62930240..62941955_INT
Lactuca sativa var. augustana	Ssericea5029	LSA33633	Chr09	62377691	62377709	MP00210	AAAAAAAAAAAAGAAAATT	62377603	62377786	Motif:7:62930240..62941955_INT
Lactuca sativa var. augustana	Ssericea5029	LSA33633	Chr09	62377683	62377709	MP00223	AATTTTCTTTTTTTTTTTTTATTTTTG	62377603	62377786	Motif:7:62930240..62941955_INT
Lactuca sativa var. augustana	Ssericea5029	LSA33633	Chr09	62377692	62377712	MP00199	AAAAAAAAAAAGAAAATTTGA	62377603	62377786	Motif:7:62930240..62941955_INT
Lactuca sativa var. augustana	Ssericea5029	LSA33633	Chr09	62377689	62377709	MP00580	TAAAAAAAAAAAAAGAAAATT	62377603	62377786	Motif:7:62930240..62941955_INT
Lactuca sativa var. augustana	Ssericea5029	LSA33633	Chr09	62377692	62377706	MP00192	AAAAAAAAAAAGAAA	62377603	62377786	Motif:7:62930240..62941955_INT
Lactuca sativa var. augustana	Ssericea5029	LSA33633	Chr09	62377689	62377708	MP00610	TAAAAAAAAAAAAAGAAAAT	62377603	62377786	Motif:7:62930240..62941955_INT
Lactuca sativa var. augustana	Ssericea5029	LSA33633	Chr09	62377689	62377709	MP00166	TAAAAAAAAAAAAAGAAAATT	62377603	62377786	Motif:7:62930240..62941955_INT
Lactuca sativa var. augustana	Ssericea5029	LSA33633	Chr09	62377687	62377707	MP00407	TTTTCTTTTTTTTTTTTTATT	62377603	62377786	Motif:7:62930240..62941955_INT
Lactuca sativa var. augustana	Ssericea5029	LSA33633	Chr09	62377687	62377707	MP00076	TTTTCTTTTTTTTTTTTTATT	62377603	62377786	Motif:7:62930240..62941955_INT
Lactuca sativa var. augustana	Ssericea5019	LSA33636	Chr09	62383698	62383717	MP00610	CAGAGAAAAAGAAAGAGAGA	62383223	62383832	Motif:2:327901137..327901764_LTR
Lactuca sativa var. augustana	Ssericea5019	LSA33636	Chr09	62383704	62383724	MP00076	TTTCTTTTTCTCTGATTTTCT	62383223	62383832	Motif:2:327901137..327901764_LTR
Lactuca sativa var. augustana	Ssericea5019	LSA33636	Chr09	62383698	62383717	MP00611	CAGAGAAAAAGAAAGAGAGA	62383223	62383832	Motif:2:327901137..327901764_LTR
Lactuca sativa var. augustana	Ssericea5008	LSA9453	Chr08	1513988	1514014	MP00223	TCTTCTCTTTTATTTTGATATTTTTCA	1513924	1514054	Motif:3:151697669..151707866_INT
Lactuca sativa var. augustana	Ssericea4968	LSA31471	Chr02	196462862	196462882	MP00076	TTTTTTTTTTTTTTTTTTCAT	196462727	196463040	Motif:9:103014667..103018786_INT
Lactuca sativa var. augustana	Ssericea4968	LSA31471	Chr02	196462854	196462881	MP00478	ACATTTAGTTTTTTTTTTTTTTTTTTCA	196462727	196463040	Motif:9:103014667..103018786_INT
Lactuca sativa var. augustana	Ssericea4962	LSA13974	Chr08	258423196	258423215	MP00610	AAAAATAAATAAAAAAAAAA	258423206	258423324	Motif:4:42838150..42849440_INT
Lactuca sativa var. augustana	Ssericea4900	LSA31563	Chr02	207490315	207490335	MP00076	TGTCATTTTTTTTTTATTTTA	207490180	207490335	Motif:4:31714322..31727704_INT
Lactuca sativa var. augustana	Ssericea4890	LSA31555	Chr02	205919214	205919234	MP00076	TTTTGTGTTTTTTTTTTTTTG	205919198	205919300	Motif:4:42838150..42849440_INT
Lactuca sativa var. augustana	Ssericea4890	LSA31555	Chr02	205918831	205918851	MP00076	TTTGTCTTTTTTTTTTTTCCC	205918702	205918887	Motif:8:27834346..27844438_INT
Lactuca sativa var. augustana	Ssericea4877	LSA31599	Chr02	205856877	205856891	MP00192	GCAAAAAAAAAAAAG	205856806	205856987	Motif:4:31714322..31727704_INT
Lactuca sativa var. augustana	Ssericea4871	LSA31519	Chr02	204290984	204291011	MP00478	CTTTTCTAAAACTGTTTGTAACTTTTTT	204290982	204291169	Motif:3:305536285..305538809_LTR
Lactuca sativa var. augustana	Ssericea4863	LSA31506	Chr02	202501399	202501426	MP00478	TAATTATATATATTTTTTTATTTTTTTA	202501384	202501630	Motif:5:48519798..48525200_INT
Lactuca sativa var. augustana	Ssericea4843	LSA31657	Chr02	214125696	214125724	MP00593	TAATTTATTTTTTGAACTTTTTCAAATTT	214125657	214125790	Motif:3:239656189..239666417_INT
Lactuca sativa var. augustana	Ssericea4834	LSA31657	Chr02	214125696	214125724	MP00593	TAATTTATTTTTTGAACTTTTTCAAATTT	214125657	214125790	Motif:3:239656189..239666417_INT
Lactuca sativa var. augustana	Ssericea4834	LSA31614	Chr02	213390490	213390517	MP00478	AATTTGTATTAATTTTATTTTCTTTTTT	213390314	213390748	Motif:3:146352888..146361902_INT
Lactuca sativa var. augustana	Ssericea4834	LSA33475	Chr09	55322887	55322914	MP00478	TTTATTTTTTATTTTTATAAACATTTTT	55322903	55323087	Motif:4:282374948..282387223_INT
Lactuca sativa var. augustana	Ssericea483	LSA8702	Chr05	301578627	301578641	MP00370	AATTTAAAATTTGAA	301578297	301578770	Motif:3:146352888..146361902_INT
Lactuca sativa var. augustana	Ssericea483	LSA8482	Chr05	301604599	301604626	MP00478	ACATTTCTTACTTCCTTTCTCCTTTTTC	301604512	301604966	Motif:5:263013799..263017681_INT
Lactuca sativa var. augustana	Ssericea483	LSA8702	Chr05	301578628	301578642	MP00433	ATTTAAAATTTGAAC	301578297	301578770	Motif:3:146352888..146361902_INT
Lactuca sativa var. augustana	Ssericea4825	LSA33492	Chr09	56104958	56104985	MP00478	GTATTATAATTTATTTTTTTTCTTTTTG	56104673	56105304	Motif:1:211686791..211698989_INT
Lactuca sativa var. augustana	Ssericea4825	LSA33492	Chr09	56104952	56104980	MP00593	ATAATTTATTTTTTTTCTTTTTGACGTAT	56104673	56105304	Motif:1:211686791..211698989_INT
Lactuca sativa var. augustana	Ssericea4825	LSA33492	Chr09	56104961	56104975	MP00192	AAAGAAAAAAAATAA	56104673	56105304	Motif:1:211686791..211698989_INT
Lactuca sativa var. augustana	Ssericea4825	LSA33492	Chr09	56104958	56104978	MP00483	CAAAAAGAAAAAAAATAAATT	56104673	56105304	Motif:1:211686791..211698989_INT
Lactuca sativa var. augustana	Ssericea4786	LSA31653	Chr02	216145003	216145022	MP00611	ATGAAGAAGACAAAAATGAA	216144823	216145167	Motif:2:91354863..91355762_LTR
Lactuca sativa var. augustana	Ssericea4786	LSA31653	Chr02	216144997	216145016	MP00610	AAGAAAATGAAGAAGACAAA	216144823	216145167	Motif:2:91354863..91355762_LTR
Lactuca sativa var. augustana	Ssericea4786	LSA31653	Chr02	216144997	216145016	MP00610	AAGAAAATGAAGAAGACAAA	216144801	216145086	Motif:2:344490417..344491001_LTR
Lactuca sativa var. augustana	Ssericea4786	LSA31653	Chr02	216145003	216145022	MP00611	ATGAAGAAGACAAAAATGAA	216144801	216145086	Motif:2:344490417..344491001_LTR
Lactuca sativa var. augustana	Ssericea4781	LSA33522	Chr09	56302886	56302906	MP00199	AAAAAAAAAAAGTTGTATATA	56302720	56302900	Motif:283:23901..29001_INT
Lactuca sativa var. augustana	Ssericea4781	LSA33522	Chr09	56302889	56302907	MP00210	AAAAAAAAAAAAGTTGTAT	56302720	56302900	Motif:283:23901..29001_INT
Lactuca sativa var. augustana	Ssericea4781	LSA33522	Chr09	56302889	56302909	MP00580	CAAAAAAAAAAAAAGTTGTAT	56302720	56302900	Motif:283:23901..29001_INT
Lactuca sativa var. augustana	Ssericea4781	LSA33522	Chr09	56302891	56302909	MP00392	ACAACTTTTTTTTTTTTTG	56302720	56302900	Motif:283:23901..29001_INT
Lactuca sativa var. augustana	Ssericea4781	LSA33522	Chr09	56302896	56302910	MP00192	CCAAAAAAAAAAAAA	56302720	56302900	Motif:283:23901..29001_INT
Lactuca sativa var. augustana	Ssericea4763	LSA31663	Chr02	217672948	217672971	MP00253	GAGAGAGAGAGAGAGAGACCCATA	217672964	217673166	Motif:2:287875286..287883179_INT
Lactuca sativa var. augustana	Ssericea4763	LSA31663	Chr02	217672946	217672965	MP00611	GAGAGAGAGAGAGAGAGAGA	217672964	217673166	Motif:2:287875286..287883179_INT
Lactuca sativa var. augustana	Ssericea4763	LSA31663	Chr02	217672952	217672972	MP00540	ATATGGGTCTCTCTCTCTCTC	217672964	217673166	Motif:2:287875286..287883179_INT
Lactuca sativa var. augustana	Ssericea4763	LSA31663	Chr02	217672946	217672965	MP00610	GAGAGAGAGAGAGAGAGAGA	217672964	217673166	Motif:2:287875286..287883179_INT
Lactuca sativa var. augustana	Ssericea4717	LSA33438	Chr09	53540453	53540473	MP00076	GTTTATTTATTTTTTTTTTTT	53540400	53540745	Motif:2:231338371..231350768_INT
Lactuca sativa var. augustana	Ssericea4686	LSA31703	Chr02	218942845	218942872	MP00478	TTTTTATTTTCTTTATATAAATTTTTTT	218941739	218943918	Motif:8:38725679..38736183_INT
Lactuca sativa var. augustana	Ssericea4686	LSA31703	Chr02	218942480	218942508	MP00593	TATAATTTTTATCTTACTTTATAATTTTT	218941739	218943918	Motif:8:38725679..38736183_INT
Lactuca sativa var. augustana	Ssericea4665	LSA33390	Chr09	52395464	52395484	MP00076	TCTCCCTCTCTCTCTCTCTCT	52395235	52395511	Motif:5:48519798..48525200_INT
Lactuca sativa var. augustana	Ssericea4665	LSA33390	Chr09	52395464	52395483	MP00611	GAGAGAGAGAGAGAGGGAGA	52395235	52395511	Motif:5:48519798..48525200_INT
Lactuca sativa var. augustana	Ssericea466	LSA8461	Chr05	300761248	300761275	MP00478	ATGTTTAGTCTTTATCTTATTCTTTTTT	300761185	300761379	Motif:7:124573046..124585533_INT
Lactuca sativa var. augustana	Ssericea466	LSA15602	Chr06	31417851	31417871	MP00580	GGAAACACGAAAAAGTTAAAT	31417769	31417958	Motif:2:279021192..279025141_INT
Lactuca sativa var. augustana	Ssericea466	LSA15602	Chr06	31417800	31417820	MP00199	AGAAAAGAAAAGGAAAATATG	31417769	31417958	Motif:2:279021192..279025141_INT
Lactuca sativa var. augustana	Ssericea466	LSA15602	Chr06	31417799	31417827	MP00593	TCCTCTCCATATTTTCCTTTTCTTTTCTT	31417769	31417958	Motif:2:279021192..279025141_INT
Lactuca sativa var. augustana	Ssericea466	LSA15602	Chr06	31417805	31417832	MP00478	TTCTTTCCTCTCCATATTTTCCTTTTCT	31417769	31417958	Motif:2:279021192..279025141_INT
Lactuca sativa var. augustana	Ssericea466	LSA15602	Chr06	31417796	31417816	MP00407	TTTTCCTTTTCTTTTCTTTCT	31417769	31417958	Motif:2:279021192..279025141_INT
Lactuca sativa var. augustana	Ssericea466	LSA15602	Chr06	31417797	31417817	MP00166	GAAAGAAAAGAAAAGGAAAAT	31417769	31417958	Motif:2:279021192..279025141_INT
Lactuca sativa var. augustana	Ssericea466	LSA8461	Chr05	300761258	300761277	MP00610	AAAAAAAAGAATAAGATAAA	300761185	300761379	Motif:7:124573046..124585533_INT
Lactuca sativa var. augustana	Ssericea466	LSA15602	Chr06	31417796	31417816	MP00076	TTTTCCTTTTCTTTTCTTTCT	31417769	31417958	Motif:2:279021192..279025141_INT
Lactuca sativa var. augustana	Ssericea466	LSA8461	Chr05	300761256	300761276	MP00076	TCTTTATCTTATTCTTTTTTT	300761185	300761379	Motif:7:124573046..124585533_INT
Lactuca sativa var. augustana	Ssericea466	LSA15602	Chr06	31417792	31417818	MP00223	TATTTTCCTTTTCTTTTCTTTCTGTTA	31417769	31417958	Motif:2:279021192..279025141_INT
Lactuca sativa var. augustana	Ssericea466	LSA8461	Chr05	300761251	300761277	MP00223	TTTAGTCTTTATCTTATTCTTTTTTTT	300761185	300761379	Motif:7:124573046..124585533_INT
Lactuca sativa var. augustana	Ssericea4632	LSA31800	Chr02	225315580	225315594	MP00192	AACAGAAAAAAAAAG	225315148	225315646	Motif:2:88886895..88898629_INT
Lactuca sativa var. augustana	Ssericea4632	LSA31800	Chr02	225315281	225315308	MP00478	ATTTTCTACCCTCATATGTTTCTTTTTA	225315148	225315646	Motif:2:88886895..88898629_INT
Lactuca sativa var. augustana	Ssericea4627	LSA10384	Chr08	37237123	37237142	MP00610	TAAAAGAAAAAGAAAATAAA	37236936	37237140	Motif:2:351369544..351382270_INT
Lactuca sativa var. augustana	Ssericea4627	LSA10384	Chr08	37237122	37237150	MP00593	AATTAGTATTTATTTTCTTTTTCTTTTAA	37236936	37237140	Motif:2:351369544..351382270_INT
Lactuca sativa var. augustana	Ssericea4627	LSA10384	Chr08	37237122	37237149	MP00478	ATTAGTATTTATTTTCTTTTTCTTTTAA	37236936	37237140	Motif:2:351369544..351382270_INT
Lactuca sativa var. augustana	Ssericea4621	LSA31815	Chr02	227258897	227258923	MP00223	TTGTTCCTTTGTTTTTTTTTCTTATCA	227258846	227258962	Motif:1:375557542..375571590_INT
Lactuca sativa var. augustana	Ssericea4621	LSA31815	Chr02	227258900	227258920	MP00076	TTCCTTTGTTTTTTTTTCTTA	227258846	227258962	Motif:1:375557542..375571590_INT
Lactuca sativa var. augustana	Ssericea4609	LSA33666	Chr09	63755437	63755457	MP00076	GGTTTGTTTCTTTTTCTTTTC	63755195	63755460	Motif:5:1024584..1038439_INT
Lactuca sativa var. augustana	Ssericea4600	LSA33676	Chr09	63925848	63925868	MP00483	GAAAAAGTAAAAACAAAGGGT	63925698	63925935	Motif:4:36443926..36455063_INT
Lactuca sativa var. augustana	Ssericea4600	LSA33676	Chr09	63925906	63925925	MP00610	AAACAAAAATAAAAAAGAAA	63925698	63925935	Motif:4:36443926..36455063_INT
Lactuca sativa var. augustana	Ssericea4600	LSA33676	Chr09	63925841	63925868	MP00478	CCATTTTACCCTTTGTTTTTACTTTTTC	63925698	63925935	Motif:4:36443926..36455063_INT
Lactuca sativa var. augustana	Ssericea4600	LSA33676	Chr09	63925906	63925926	MP00407	TTTTCTTTTTTATTTTTGTTT	63925698	63925935	Motif:4:36443926..36455063_INT
Lactuca sativa var. augustana	Ssericea4559	LSA33704	Chr09	64500092	64500112	MP00407	ATATCTTTTTATTTTTTTTAT	64500079	64500289	Motif:1:178385965..178395500_INT
Lactuca sativa var. augustana	Ssericea4559	LSA33704	Chr09	64500088	64500114	MP00223	TTATATCTTTTTATTTTTTTTATTTTG	64500079	64500289	Motif:1:178385965..178395500_INT
Lactuca sativa var. augustana	Ssericea4559	LSA33700	Chr09	64393715	64393743	MP00593	ATTTGTACTTCTTTTTCTTTTTCATTTTC	64393617	64393810	Motif:6:144757234..144768701_INT
Lactuca sativa var. augustana	Ssericea4559	LSA33704	Chr09	64500096	64500114	MP00210	AAAAAATAAAAAGATATAA	64500079	64500289	Motif:1:178385965..178395500_INT
Lactuca sativa var. augustana	Ssericea4559	LSA33704	Chr09	64500091	64500118	MP00478	CAATTTATATCTTTTTATTTTTTTTATT	64500079	64500289	Motif:1:178385965..178395500_INT
Lactuca sativa var. augustana	Ssericea4559	LSA33704	Chr09	64500094	64500114	MP00580	AAAAAAAATAAAAAGATATAA	64500079	64500289	Motif:1:178385965..178395500_INT
Lactuca sativa var. augustana	Ssericea4559	LSA33700	Chr09	64393722	64393742	MP00199	AAAAAGAAAAAGAAGTACAAA	64393617	64393810	Motif:6:144757234..144768701_INT
Lactuca sativa var. augustana	Ssericea4559	LSA33700	Chr09	64393713	64393739	MP00223	GTACTTCTTTTTCTTTTTCATTTTCTT	64393617	64393810	Motif:6:144757234..144768701_INT
Lactuca sativa var. augustana	Ssericea4559	LSA33700	Chr09	64393721	64393741	MP00483	GAAAAAGAAAAAGAAGTACAA	64393617	64393810	Motif:6:144757234..144768701_INT
Lactuca sativa var. augustana	Ssericea4559	LSA33700	Chr09	64393722	64393742	MP00076	TTTGTACTTCTTTTTCTTTTT	64393617	64393810	Motif:6:144757234..144768701_INT
Lactuca sativa var. augustana	Ssericea4559	LSA33700	Chr09	64393802	64393821	MP00610	AAAAAAAAGAAGACGAAACA	64393617	64393810	Motif:6:144757234..144768701_INT
Lactuca sativa var. augustana	Ssericea4559	LSA33700	Chr09	64393711	64393731	MP00407	TTTTCTTTTTCATTTTCTTCA	64393617	64393810	Motif:6:144757234..144768701_INT
Lactuca sativa var. augustana	Ssericea4559	LSA33700	Chr09	64393713	64393733	MP00166	AAGAAAATGAAAAAGAAAAAG	64393617	64393810	Motif:6:144757234..144768701_INT
Lactuca sativa var. augustana	Ssericea4559	LSA33700	Chr09	64393713	64393733	MP00580	AAGAAAATGAAAAAGAAAAAG	64393617	64393810	Motif:6:144757234..144768701_INT
Lactuca sativa var. augustana	Ssericea453	LSA26428	Chr01	205904551	205904571	MP00407	TAAACTTTATTTTTTTTTTTA	205903658	205904774	Motif:2:292523598..292530836_INT
Lactuca sativa var. augustana	Ssericea449	LSA26428	Chr01	205903711	205903725	MP00370	AAAATAAAATTTAAA	205903658	205904774	Motif:2:292523598..292530836_INT
Lactuca sativa var. augustana	Ssericea4423	LSA31953	Chr09	1869467	1869487	MP00483	ACAAAAGAAAAAATCAAAAAA	1869426	1869526	Motif:5:74986887..74999214_INT
Lactuca sativa var. augustana	Ssericea4423	LSA31953	Chr09	1869467	1869487	MP00281	TTTTTTGATTTTTTCTTTTGT	1869426	1869526	Motif:5:74986887..74999214_INT
Lactuca sativa var. augustana	Ssericea4423	LSA31953	Chr09	1869468	1869488	MP00402	TTTTTTTGATTTTTTCTTTTG	1869426	1869526	Motif:5:74986887..74999214_INT
Lactuca sativa var. augustana	Ssericea4423	LSA31953	Chr09	1869467	1869494	MP00478	TAAATTTTTTTTTGATTTTTTCTTTTGT	1869426	1869526	Motif:5:74986887..74999214_INT
Lactuca sativa var. augustana	Ssericea4423	LSA31953	Chr09	1869461	1869489	MP00593	TTTTTTTTGATTTTTTCTTTTGTTTTGTA	1869426	1869526	Motif:5:74986887..74999214_INT
Lactuca sativa var. augustana	Ssericea4423	LSA31953	Chr09	1869453	1869479	MP00223	TTTTTTCTTTTGTTTTGTATTTTAAAA	1869426	1869526	Motif:5:74986887..74999214_INT
Lactuca sativa var. augustana	Ssericea4413	LSA31988	Chr09	3620547	3620565	MP00445	AAATACAAAAGGTTAAAAA	3620532	3621590	Motif:5:34829098..34834143_INT
Lactuca sativa var. augustana	Ssericea4413	LSA31988	Chr09	3620538	3620566	MP00593	ATTTCATCATTTTTAACCTTTTGTATTTT	3620532	3621590	Motif:5:34829098..34834143_INT
Lactuca sativa var. augustana	Ssericea4404	LSA32000	Chr09	4241128	4241155	MP00478	TTTAATTTTCATTTTTTTTCATTTTTTA	4240968	4241219	Motif:2:287875286..287883179_INT
Lactuca sativa var. augustana	Ssericea4404	LSA32000	Chr09	4241201	4241220	MP00610	GAGAGAGAGAGAGAGAGAGA	4240968	4241219	Motif:2:287875286..287883179_INT
Lactuca sativa var. augustana	Ssericea4401	LSA32019	Chr09	4348502	4348530	MP00593	TATTATATTATATTTTCTTTTCTTTTTTA	4348447	4348576	Motif:5:48519798..48525200_INT
Lactuca sativa var. augustana	Ssericea4401	LSA32019	Chr09	4348498	4348518	MP00407	TTTTCTTTTCTTTTTTATTTC	4348447	4348576	Motif:5:48519798..48525200_INT
Lactuca sativa var. augustana	Ssericea4401	LSA32019	Chr09	4348508	4348535	MP00478	TATTATATTATATTATATTTTCTTTTCT	4348447	4348576	Motif:5:48519798..48525200_INT
Lactuca sativa var. augustana	Ssericea4401	LSA32019	Chr09	4348500	4348520	MP00580	AATAAAAAAGAAAAGAAAATA	4348447	4348576	Motif:5:48519798..48525200_INT
Lactuca sativa var. augustana	Ssericea4395	LSA31995	Chr09	4130093	4130121	MP00593	TTCTCATTTTCTTTATCTTTTCTTAATTA	4129982	4130129	Motif:3:151697669..151707866_INT
Lactuca sativa var. augustana	Ssericea4395	LSA31995	Chr09	4130099	4130119	MP00407	TTTTCTTTATCTTTTCTTAAT	4129982	4130129	Motif:3:151697669..151707866_INT
Lactuca sativa var. augustana	Ssericea4395	LSA32009	Chr09	4070119	4070146	MP00478	AAGTTTTTTTTTTACCTGAATCTTTTTC	4069876	4070752	Motif:1:343051469..343064829_INT
Lactuca sativa var. augustana	Ssericea4395	LSA32008	Chr09	4065205	4065225	MP00076	TTTTTGCATGTTTTTTTTTTT	4065085	4065393	Motif:1:8180104..8183200_INT
Lactuca sativa var. augustana	Ssericea4395	LSA31995	Chr09	4130093	4130121	MP00593	TTCTCATTTTCTTTATCTTTTCTTAATTA	4130101	4130344	Motif:3:102663397..102666326_INT
Lactuca sativa var. augustana	Ssericea4395	LSA32008	Chr09	4065204	4065231	MP00478	ATTTATTTTTTGCATGTTTTTTTTTTTT	4065085	4065393	Motif:1:8180104..8183200_INT
Lactuca sativa var. augustana	Ssericea4395	LSA32008	Chr09	4065406	4065433	MP00478	TTATTTTCTACTTGTCAATTACTTTATT	4065393	4065495	Motif:3:146352786..146352887_LTR
Lactuca sativa var. augustana	Ssericea4395	LSA31995	Chr09	4130099	4130119	MP00407	TTTTCTTTATCTTTTCTTAAT	4130101	4130344	Motif:3:102663397..102666326_INT
Lactuca sativa var. augustana	Ssericea4395	LSA31995	Chr09	4130285	4130312	MP00478	ACCTTCTTTATTAATTTTTTATTTTATC	4130101	4130344	Motif:3:102663397..102666326_INT
Lactuca sativa var. augustana	Ssericea4395	LSA32008	Chr09	4065062	4065090	MP00593	TCATATTATATTTGTTCTTTTTTCTTCAA	4065085	4065393	Motif:1:8180104..8183200_INT
Lactuca sativa var. augustana	Ssericea4386	LSA11151	Chr08	81883157	81883184	MP00478	AATTTTAATTTAATTTTTTTATTTTTTT	81883044	81883279	Motif:1:8180104..8183200_INT
Lactuca sativa var. augustana	Ssericea4386	LSA11151	Chr08	81883155	81883175	MP00407	TTAATTTTTTTATTTTTTTTT	81883044	81883279	Motif:1:8180104..8183200_INT
Lactuca sativa var. augustana	Ssericea4371	LSA11179	Chr08	82022195	82022214	MP00610	AGTAGAGAAAAAAAAACAAA	82022143	82022291	Motif:1:290645262..290657668_INT
Lactuca sativa var. augustana	Ssericea4371	LSA11179	Chr08	82022200	82022220	MP00076	TTTTGATTTGTTTTTTTTTCT	82022143	82022291	Motif:1:290645262..290657668_INT
Lactuca sativa var. augustana	Ssericea4345	LSA3982	Chr05	2117044	2117064	MP00461	ATTATGGTTTTGACAAAAAAA	2117059	2117241	Motif:5:263013799..263017681_INT
Lactuca sativa var. augustana	Ssericea4345	LSA3982	Chr05	2117044	2117064	MP00461	ATTATGGTTTTGACAAAAAAA	2117058	2117220	Motif:2:69165946..69178404_INT
Lactuca sativa var. augustana	Ssericea4345	LSA3982	Chr05	2117044	2117064	MP00461	ATTATGGTTTTGACAAAAAAA	2116548	2117134	Motif:7:140662977..140666088_LTR
Lactuca sativa var. augustana	Ssericea4345	LSA3867	Chr05	2220289	2220316	MP00478	CCCTTCTTACTATTATTTTATCTTTTAA	2220141	2220318	Motif:2:241400904..241409541_INT
Lactuca sativa var. augustana	Ssericea4344	LSA4023	Chr05	2293432	2293452	MP00281	CTTTTGCTTTTTATCTTTTTC	2293287	2293495	Motif:3:367730255..367737585_INT
Lactuca sativa var. augustana	Ssericea4344	LSA4023	Chr05	2293434	2293454	MP00407	TTTGCTTTTTATCTTTTTCAA	2293287	2293495	Motif:3:367730255..367737585_INT
Lactuca sativa var. augustana	Ssericea4344	LSA4023	Chr05	2293431	2293451	MP00402	TCTTTTGCTTTTTATCTTTTT	2293287	2293495	Motif:3:367730255..367737585_INT
Lactuca sativa var. augustana	Ssericea4344	LSA4023	Chr05	2293432	2293452	MP00483	GAAAAAGATAAAAAGCAAAAG	2293287	2293495	Motif:3:367730255..367737585_INT
Lactuca sativa var. augustana	Ssericea4344	LSA4023	Chr05	2293836	2293850	MP00192	AAAAAAAAAATAACA	2293756	2293917	Motif:2:209934801..209941171_INT
Lactuca sativa var. augustana	Ssericea4317	LSA4251	Chr05	4741433	4741453	MP00580	AATAAATTGAAAAAGTAAAAA	4741294	4741507	Motif:4:36443926..36455063_INT
Lactuca sativa var. augustana	Ssericea4317	LSA4251	Chr05	4741398	4741412	MP00370	ATTAAAAAATTTAAA	4741294	4741507	Motif:4:36443926..36455063_INT
Lactuca sativa var. augustana	Ssericea4317	LSA4251	Chr05	4741478	4741492	MP00192	AAAAGAAAAAAAAAA	4741294	4741507	Motif:4:36443926..36455063_INT
Lactuca sativa var. augustana	Ssericea4317	LSA4251	Chr05	4741423	4741451	MP00593	TTGCCCTTTCTTTTTACTTTTTCAATTTA	4741294	4741507	Motif:4:36443926..36455063_INT
Lactuca sativa var. augustana	Ssericea4317	LSA4251	Chr05	4741435	4741455	MP00407	TTTACTTTTTCAATTTATTTT	4741294	4741507	Motif:4:36443926..36455063_INT
Lactuca sativa var. augustana	Ssericea4317	LSA4251	Chr05	4741430	4741450	MP00199	AAATTGAAAAAGTAAAAAGAA	4741294	4741507	Motif:4:36443926..36455063_INT
Lactuca sativa var. augustana	Ssericea4317	LSA4251	Chr05	4741433	4741451	MP00394	TAAATTGAAAAAGTAAAAA	4741294	4741507	Motif:4:36443926..36455063_INT
Lactuca sativa var. augustana	Ssericea4317	LSA4251	Chr05	4741435	4741453	MP00392	TTTACTTTTTCAATTTATT	4741294	4741507	Motif:4:36443926..36455063_INT
Lactuca sativa var. augustana	Ssericea4317	LSA4251	Chr05	4741433	4741453	MP00166	AATAAATTGAAAAAGTAAAAA	4741294	4741507	Motif:4:36443926..36455063_INT
Lactuca sativa var. augustana	Ssericea4317	LSA4251	Chr05	4741432	4741459	MP00478	CTTTTTACTTTTTCAATTTATTTTTATT	4741294	4741507	Motif:4:36443926..36455063_INT
Lactuca sativa var. augustana	Ssericea4317	LSA4251	Chr05	4741433	4741459	MP00223	TTTTTACTTTTTCAATTTATTTTTATT	4741294	4741507	Motif:4:36443926..36455063_INT
Lactuca sativa var. augustana	Ssericea4317	LSA4251	Chr05	4741425	4741445	MP00483	GAAAAAGTAAAAAGAAAGGGC	4741294	4741507	Motif:4:36443926..36455063_INT
Lactuca sativa var. augustana	Ssericea4317	LSA4251	Chr05	4741433	4741451	MP00210	TAAATTGAAAAAGTAAAAA	4741294	4741507	Motif:4:36443926..36455063_INT
Lactuca sativa var. augustana	Ssericea4317	LSA4251	Chr05	4741425	4741445	MP00281	GCCCTTTCTTTTTACTTTTTC	4741294	4741507	Motif:4:36443926..36455063_INT
Lactuca sativa var. augustana	Ssericea4317	LSA4251	Chr05	4741424	4741444	MP00402	TGCCCTTTCTTTTTACTTTTT	4741294	4741507	Motif:4:36443926..36455063_INT
Lactuca sativa var. augustana	Ssericea4315	LSA4251	Chr05	4741435	4741455	MP00407	TTTACTTTTTCAATTTATTTT	4741294	4741507	Motif:4:36443926..36455063_INT
Lactuca sativa var. augustana	Ssericea4315	LSA4251	Chr05	4741432	4741459	MP00478	CTTTTTACTTTTTCAATTTATTTTTATT	4741294	4741507	Motif:4:36443926..36455063_INT
Lactuca sativa var. augustana	Ssericea4315	LSA4251	Chr05	4741433	4741459	MP00223	TTTTTACTTTTTCAATTTATTTTTATT	4741294	4741507	Motif:4:36443926..36455063_INT
Lactuca sativa var. augustana	Ssericea4315	LSA4251	Chr05	4741433	4741453	MP00580	AATAAATTGAAAAAGTAAAAA	4741294	4741507	Motif:4:36443926..36455063_INT
Lactuca sativa var. augustana	Ssericea4315	LSA4251	Chr05	4741478	4741492	MP00192	AAAAGAAAAAAAAAA	4741294	4741507	Motif:4:36443926..36455063_INT
Lactuca sativa var. augustana	Ssericea430	LSA26438	Chr01	206192584	206192598	MP00433	ATTTAAAATTCAAAT	206192460	206192673	Motif:3:102663397..102666326_INT
Lactuca sativa var. augustana	Ssericea430	LSA26438	Chr01	206192457	206192478	MP00536	TATGTTAATTAAGAAAATATAA	206192335	206192467	Motif:3:151697669..151707866_INT
Lactuca sativa var. augustana	Ssericea430	LSA26438	Chr01	206192457	206192478	MP00536	TATGTTAATTAAGAAAATATAA	206192460	206192673	Motif:3:102663397..102666326_INT
Lactuca sativa var. augustana	Ssericea430	LSA26438	Chr01	206192584	206192598	MP00269	ATTTGAATTTTAAAT	206192460	206192673	Motif:3:102663397..102666326_INT
Lactuca sativa var. augustana	Ssericea4292	LSA3852	Chr05	3558385	3558404	MP00610	CAAAAAATGAAAAAAAAAAA	3558243	3558548	Motif:3:87242216..87245189_INT
Lactuca sativa var. augustana	Ssericea4281	LSA32096	Chr09	7162339	7162357	MP00569	ATGCAAAATAAATGGAAAA	7162313	7162418	Motif:5:74986887..74999214_INT
Lactuca sativa var. augustana	Ssericea4281	LSA32098	Chr09	7168365	7168393	MP00593	ATTCAATATCTTTTTACTTTTTTTATAAA	7168274	7168404	Motif:5:20629453..20632424_INT
Lactuca sativa var. augustana	Ssericea4281	LSA32098	Chr09	7168371	7168398	MP00478	TTATAATTCAATATCTTTTTACTTTTTT	7168274	7168404	Motif:5:20629453..20632424_INT
Lactuca sativa var. augustana	Ssericea4281	LSA32098	Chr09	7168368	7168388	MP00407	ATATCTTTTTACTTTTTTTAT	7168274	7168404	Motif:5:20629453..20632424_INT
Lactuca sativa var. augustana	Ssericea4281	LSA32098	Chr09	7168371	7168391	MP00483	AAAAAAGTAAAAAGATATTGA	7168274	7168404	Motif:5:20629453..20632424_INT
Lactuca sativa var. augustana	Ssericea4281	LSA32098	Chr09	7168372	7168392	MP00402	TTCAATATCTTTTTACTTTTT	7168274	7168404	Motif:5:20629453..20632424_INT
Lactuca sativa var. augustana	Ssericea4281	LSA32096	Chr09	7162058	7162078	MP00407	TTTATTTTATTTTTTATTTTT	7161953	7162159	Motif:5:74986887..74999214_INT
Lactuca sativa var. augustana	Ssericea4281	LSA32098	Chr09	7168371	7168391	MP00281	TCAATATCTTTTTACTTTTTT	7168274	7168404	Motif:5:20629453..20632424_INT
Lactuca sativa var. augustana	Ssericea4281	LSA32096	Chr09	7162231	7162258	MP00478	TTTTTTATTTATTTATTTTAATTTTTTT	7162147	7162334	Motif:5:74986887..74999214_INT
Lactuca sativa var. augustana	Ssericea4281	LSA32096	Chr09	7161988	7162006	MP00569	ATGCAAAATAAATGGAAAA	7161953	7162159	Motif:5:74986887..74999214_INT
Lactuca sativa var. augustana	Ssericea4281	LSA32096	Chr09	7161591	7161618	MP00478	TTTCTATAATTTTTATATTAGTTTTTTA	7161437	7161604	Motif:1:245544717..245556892_INT
Lactuca sativa var. augustana	Ssericea4281	LSA32096	Chr09	7162056	7162083	MP00478	TTTATTTTATTTTATTTTTTATTTTTTT	7161953	7162159	Motif:5:74986887..74999214_INT
Lactuca sativa var. augustana	Ssericea4281	LSA32096	Chr09	7162164	7162182	MP00569	ATGCAAAATAAATGGAAAA	7162147	7162334	Motif:5:74986887..74999214_INT
Lactuca sativa var. augustana	Ssericea4275	LSA11231	Chr08	82987493	82987513	MP00402	TATGTTTTTTTTTAACTTTTA	82986708	82987735	Motif:7:72508003..72512697_INT
Lactuca sativa var. augustana	Ssericea4274	LSA4367	Chr05	3887091	3887105	MP00268	TAAAATAATTAATTA	3887018	3887433	Motif:3:146352888..146361902_INT
Lactuca sativa var. augustana	Ssericea4274	LSA4367	Chr05	3887266	3887280	MP00370	ATTTTGAAATTTGAA	3887018	3887433	Motif:3:146352888..146361902_INT
Lactuca sativa var. augustana	Ssericea4274	LSA4367	Chr05	3887197	3887224	MP00478	TTTGTATTAATTTTATTTTAATTTTATT	3887018	3887433	Motif:3:146352888..146361902_INT
Lactuca sativa var. augustana	Ssericea4273	LSA32130	Chr09	7887811	7887838	MP00478	TTATTTTGATTGTTATTTTTATTTTATT	7887516	7887837	Motif:7:35926006..35931651_INT
Lactuca sativa var. augustana	Ssericea4262	LSA32156	Chr09	8563408	8563435	MP00478	TCTTTTCTCTTCTTTTCTTTTCTTTTGT	8563326	8563481	Motif:2:279021192..279025141_INT
Lactuca sativa var. augustana	Ssericea4251	LSA32111	Chr09	7358609	7358629	MP00166	AGATAAAAGAAAAAGCAAAAA	7358458	7358997	Motif:5:263013799..263017681_INT
Lactuca sativa var. augustana	Ssericea4251	LSA32111	Chr09	7358611	7358629	MP00392	TTTGCTTTTTCTTTTATCT	7358458	7358997	Motif:5:263013799..263017681_INT
Lactuca sativa var. augustana	Ssericea4251	LSA32111	Chr09	7358599	7358627	MP00593	GAAATTATAGTTTTTGCTTTTTCTTTTAT	7358458	7358997	Motif:5:263013799..263017681_INT
Lactuca sativa var. augustana	Ssericea4251	LSA32111	Chr09	7358609	7358635	MP00223	TTTTTGCTTTTTCTTTTATCTAATTTA	7358458	7358997	Motif:5:263013799..263017681_INT
Lactuca sativa var. augustana	Ssericea4251	LSA32111	Chr09	7358609	7358629	MP00580	AGATAAAAGAAAAAGCAAAAA	7358458	7358997	Motif:5:263013799..263017681_INT
Lactuca sativa var. augustana	Ssericea4251	LSA32111	Chr09	7358609	7358627	MP00210	ATAAAAGAAAAAGCAAAAA	7358458	7358997	Motif:5:263013799..263017681_INT
Lactuca sativa var. augustana	Ssericea4251	LSA32111	Chr09	7358609	7358627	MP00394	ATAAAAGAAAAAGCAAAAA	7358458	7358997	Motif:5:263013799..263017681_INT
Lactuca sativa var. augustana	Ssericea4251	LSA32111	Chr09	7358611	7358631	MP00407	TTTGCTTTTTCTTTTATCTAA	7358458	7358997	Motif:5:263013799..263017681_INT
Lactuca sativa var. augustana	Ssericea4251	LSA32111	Chr09	7358606	7358626	MP00199	TAAAAGAAAAAGCAAAAACTA	7358458	7358997	Motif:5:263013799..263017681_INT
Lactuca sativa var. augustana	Ssericea4246	LSA4369	Chr05	3920032	3920052	MP00076	TGTTATTTTCTTTTTCTATTT	3919965	3920203	Motif:4:36443926..36455063_INT
Lactuca sativa var. augustana	Ssericea4246	LSA4369	Chr05	3920027	3920047	MP00407	TTTTCTTTTTCTATTTTTTAT	3919965	3920203	Motif:4:36443926..36455063_INT
Lactuca sativa var. augustana	Ssericea4246	LSA4369	Chr05	3919028	3919048	MP00407	TTTATTTTTATTTTTTTATTT	3918745	3919075	Motif:3:247413527..247425794_INT
Lactuca sativa var. augustana	Ssericea4246	LSA4369	Chr05	3919058	3919078	MP00076	TCTCTCTCTCTCTCTCTTCCA	3918745	3919075	Motif:3:247413527..247425794_INT
Lactuca sativa var. augustana	Ssericea4239	LSA11240	Chr08	85100496	85100510	MP00192	GAAGGAAAAAAAAAA	85100338	85100559	Motif:2:279021192..279025141_INT
Lactuca sativa var. augustana	Ssericea4225	LSA32136	Chr09	8000968	8000987	MP00611	GAGAAAAAGAGAAAAAATAG	8000829	8000987	Motif:3:35164532..35176533_INT
Lactuca sativa var. augustana	Ssericea4225	LSA3900	Chr05	5268269	5268289	MP00076	TCTCTCTCTCTGTCTCTCTCT	5268260	5268485	Motif:2:287875286..287883179_INT
Lactuca sativa var. augustana	Ssericea4225	LSA3900	Chr05	5268268	5268287	MP00611	GAGAGAGAGACAGAGAGAGA	5268284	5268494	Motif:2:351369544..351382270_INT
Lactuca sativa var. augustana	Ssericea4225	LSA32136	Chr09	8000956	8000982	MP00223	TTTTCTCTTTTTCTCTATTTTTAATAG	8000829	8000987	Motif:3:35164532..35176533_INT
Lactuca sativa var. augustana	Ssericea4225	LSA3900	Chr05	5268325	5268351	MP00223	TTTATGCTTTTTCTATTTAATTTAAAT	5268284	5268494	Motif:2:351369544..351382270_INT
Lactuca sativa var. augustana	Ssericea4225	LSA3900	Chr05	5267225	5267252	MP00478	TTTTTTATTTTTCTTTCATTTCTTTTTA	5267071	5267384	Motif:2:287875286..287883179_INT
Lactuca sativa var. augustana	Ssericea4225	LSA32136	Chr09	8000970	8000990	MP00281	ATTCTATTTTTTCTCTTTTTC	8000829	8000987	Motif:3:35164532..35176533_INT
Lactuca sativa var. augustana	Ssericea4225	LSA32136	Chr09	8000964	8000983	MP00610	AATAGAGAAAAAGAGAAAAA	8000829	8000987	Motif:3:35164532..35176533_INT
Lactuca sativa var. augustana	Ssericea4225	LSA3900	Chr05	5267220	5267240	MP00407	TTTATTTTTTTATTTTTCTTT	5267068	5267279	Motif:1:198210217..198220759_INT
Lactuca sativa var. augustana	Ssericea4225	LSA32136	Chr09	8000969	8000989	MP00076	TTCTATTTTTTCTCTTTTTCT	8000829	8000987	Motif:3:35164532..35176533_INT
Lactuca sativa var. augustana	Ssericea4225	LSA3900	Chr05	5268325	5268351	MP00223	TTTATGCTTTTTCTATTTAATTTAAAT	5268260	5268485	Motif:2:287875286..287883179_INT
Lactuca sativa var. augustana	Ssericea4225	LSA3900	Chr05	5267230	5267258	MP00593	TATTTTTCTTTCATTTCTTTTTAAATCTA	5267068	5267279	Motif:1:198210217..198220759_INT
Lactuca sativa var. augustana	Ssericea4225	LSA3900	Chr05	5267232	5267251	MP00610	AAAAAGAAATGAAAGAAAAA	5267068	5267279	Motif:1:198210217..198220759_INT
Lactuca sativa var. augustana	Ssericea4225	LSA3900	Chr05	5267319	5267338	MP00610	AAGGGAGAGGGAGAGAGAGA	5267071	5267384	Motif:2:287875286..287883179_INT
Lactuca sativa var. augustana	Ssericea4225	LSA3900	Chr05	5267230	5267258	MP00593	TATTTTTCTTTCATTTCTTTTTAAATCTA	5267071	5267384	Motif:2:287875286..287883179_INT
Lactuca sativa var. augustana	Ssericea4225	LSA3900	Chr05	5267225	5267252	MP00478	TTTTTTATTTTTCTTTCATTTCTTTTTA	5267068	5267279	Motif:1:198210217..198220759_INT
Lactuca sativa var. augustana	Ssericea4225	LSA3900	Chr05	5267232	5267252	MP00483	TAAAAAGAAATGAAAGAAAAA	5267068	5267279	Motif:1:198210217..198220759_INT
Lactuca sativa var. augustana	Ssericea4225	LSA3900	Chr05	5268269	5268289	MP00076	TCTCTCTCTCTGTCTCTCTCT	5268284	5268494	Motif:2:351369544..351382270_INT
Lactuca sativa var. augustana	Ssericea4225	LSA32136	Chr09	8000978	8001005	MP00478	GGTTTTTTTATTATTATTCTATTTTTTC	8000829	8000987	Motif:3:35164532..35176533_INT
Lactuca sativa var. augustana	Ssericea4225	LSA32136	Chr09	8000971	8000991	MP00402	TATTCTATTTTTTCTCTTTTT	8000829	8000987	Motif:3:35164532..35176533_INT
Lactuca sativa var. augustana	Ssericea4225	LSA32136	Chr09	8000965	8000985	MP00199	ATAGAGAAAAAGAGAAAAAAT	8000829	8000987	Motif:3:35164532..35176533_INT
Lactuca sativa var. augustana	Ssericea4225	LSA32136	Chr09	8000964	8000992	MP00593	TTATTCTATTTTTTCTCTTTTTCTCTATT	8000829	8000987	Motif:3:35164532..35176533_INT
Lactuca sativa var. augustana	Ssericea4225	LSA3900	Chr05	5268268	5268287	MP00611	GAGAGAGAGACAGAGAGAGA	5268260	5268485	Motif:2:287875286..287883179_INT
Lactuca sativa var. augustana	Ssericea4225	LSA3900	Chr05	5267375	5267395	MP00076	TCTCTATTTTTCTTTCTTCCA	5267071	5267384	Motif:2:287875286..287883179_INT
Lactuca sativa var. augustana	Ssericea4225	LSA3900	Chr05	5268334	5268354	MP00199	AAATAGAAAAAGCATAAAAAT	5268260	5268485	Motif:2:287875286..287883179_INT
Lactuca sativa var. augustana	Ssericea4225	LSA3900	Chr05	5267309	5267328	MP00611	GAGAGAGAGAGAGAGAGAGA	5267071	5267384	Motif:2:287875286..287883179_INT
Lactuca sativa var. augustana	Ssericea4225	LSA3900	Chr05	5268334	5268354	MP00199	AAATAGAAAAAGCATAAAAAT	5268284	5268494	Motif:2:351369544..351382270_INT
Lactuca sativa var. augustana	Ssericea4225	LSA32136	Chr09	8000970	8000990	MP00483	GAAAAAGAGAAAAAATAGAAT	8000829	8000987	Motif:3:35164532..35176533_INT
Lactuca sativa var. augustana	Ssericea4225	LSA32136	Chr09	8000960	8000980	MP00407	TTCTCTTTTTCTCTATTTTTA	8000829	8000987	Motif:3:35164532..35176533_INT
Lactuca sativa var. augustana	Ssericea4225	LSA3900	Chr05	5267232	5267252	MP00483	TAAAAAGAAATGAAAGAAAAA	5267071	5267384	Motif:2:287875286..287883179_INT
Lactuca sativa var. augustana	Ssericea4225	LSA3900	Chr05	5267220	5267240	MP00407	TTTATTTTTTTATTTTTCTTT	5267071	5267384	Motif:2:287875286..287883179_INT
Lactuca sativa var. augustana	Ssericea4204	LSA11249	Chr08	85540083	85540104	MP00148	TGACAGAATCAACAACATCAAC	85539423	85541856	Motif:2:544952..547401_LTR
Lactuca sativa var. augustana	Ssericea4190	LSA3896	Chr05	8942368	8942387	MP00611	GAGAGAGAGAGAAAGAGAGA	8942310	8942424	Motif:3:75278435..75280179_LTR
Lactuca sativa var. augustana	Ssericea4190	LSA3896	Chr05	8942368	8942388	MP00076	TCTCTCTTTCTCTCTCTCTCA	8942310	8942424	Motif:3:75278435..75280179_LTR
Lactuca sativa var. augustana	Ssericea4190	LSA3896	Chr05	8942368	8942387	MP00610	GAGAGAGAGAGAAAGAGAGA	8942310	8942424	Motif:3:75278435..75280179_LTR
Lactuca sativa var. augustana	Ssericea4190	LSA3896	Chr05	8942372	8942395	MP00253	GTGTGTGTGAGAGAGAGAGAAAGA	8942310	8942424	Motif:3:75278435..75280179_LTR
Lactuca sativa var. augustana	Ssericea4190	LSA3896	Chr05	8942373	8942393	MP00540	CTTTCTCTCTCTCTCACACAC	8942310	8942424	Motif:3:75278435..75280179_LTR
Lactuca sativa var. augustana	Ssericea4190	LSA3896	Chr05	8942291	8942311	MP00407	TTCTCTTTTTTCTTATTTGTT	8942120	8942310	Motif:3:247413527..247425794_INT
Lactuca sativa var. augustana	Ssericea4190	LSA3896	Chr05	8942332	8942359	MP00478	TATTTTTATTTTTATTTTCTTGTTTTTT	8942310	8942424	Motif:3:75278435..75280179_LTR
Lactuca sativa var. augustana	Ssericea4190	LSA3896	Chr05	8942291	8942311	MP00407	TTCTCTTTTTTCTTATTTGTT	8942310	8942424	Motif:3:75278435..75280179_LTR
Lactuca sativa var. augustana	Ssericea4190	LSA3896	Chr05	8942298	8942318	MP00076	TTTTCTTATTTGTTTTTTTTT	8942120	8942310	Motif:3:247413527..247425794_INT
Lactuca sativa var. augustana	Ssericea4190	LSA3896	Chr05	8942367	8942386	MP00675	CTCTCTCTTTCTCTCTCTCT	8942310	8942424	Motif:3:75278435..75280179_LTR
Lactuca sativa var. augustana	Ssericea4190	LSA3896	Chr05	8942292	8942319	MP00478	TCTCTTTTTTCTTATTTGTTTTTTTTTA	8942120	8942310	Motif:3:247413527..247425794_INT
Lactuca sativa var. augustana	Ssericea4182	LSA12610	Chr08	143825594	143825617	MP00253	GACAGAAAGAGAAAGAAAACCTGA	143825449	143825751	Motif:1:114160021..114171495_INT
Lactuca sativa var. augustana	Ssericea4182	LSA12610	Chr08	143825589	143825618	MP00480	AGAAAGACAGAAAGAGAAAGAAAACCTGAG	143825449	143825751	Motif:1:114160021..114171495_INT
Lactuca sativa var. augustana	Ssericea4182	LSA12610	Chr08	143825592	143825611	MP00610	AAGACAGAAAGAGAAAGAAA	143825449	143825751	Motif:1:114160021..114171495_INT
Lactuca sativa var. augustana	Ssericea4175	LSA4071	Chr05	13403618	13403646	MP00593	TTATAGTATATTTTTCCTTTTTGGTTTGT	13403612	13403838	Motif:5:228695243..228703791_INT
Lactuca sativa var. augustana	Ssericea4156	LSA32199	Chr09	10429197	10429211	MP00269	TTTCAAATTTTAAAA	10429107	10429213	Motif:3:146352888..146361902_INT
Lactuca sativa var. augustana	Ssericea4156	LSA32199	Chr09	10429133	10429160	MP00478	TTTCTATTAATTTTATTTTAATTTTTAT	10429107	10429213	Motif:3:146352888..146361902_INT
Lactuca sativa var. augustana	Ssericea4134	LSA12703	Chr08	143041087	143041107	MP00076	TTTTAATTTTTTTTTATTTTT	143041079	143041198	Motif:5:74986887..74999214_INT
Lactuca sativa var. augustana	Ssericea4134	LSA12703	Chr08	143041420	143041439	MP00610	AAAAAAATAAAAAATAAAAA	143041337	143041538	Motif:5:74986887..74999214_INT
Lactuca sativa var. augustana	Ssericea4134	LSA12703	Chr08	143041085	143041112	MP00478	TTTTTTAATTTTTTTTTATTTTTTTAGT	143041079	143041198	Motif:5:74986887..74999214_INT
Lactuca sativa var. augustana	Ssericea4134	LSA12703	Chr08	143041416	143041436	MP00407	TTTTTTTTTATTTTTTATTTT	143041337	143041538	Motif:5:74986887..74999214_INT
Lactuca sativa var. augustana	Ssericea4134	LSA12703	Chr08	143041418	143041438	MP00076	TTTTTTTATTTTTTATTTTTT	143041337	143041538	Motif:5:74986887..74999214_INT
Lactuca sativa var. augustana	Ssericea4134	LSA12703	Chr08	143041076	143041104	MP00593	TTTTTTAATTTTTTTAATTTTTTTTTATT	143041079	143041198	Motif:5:74986887..74999214_INT
Lactuca sativa var. augustana	Ssericea4134	LSA12703	Chr08	143041089	143041109	MP00407	TTAATTTTTTTTTATTTTTTT	143041079	143041198	Motif:5:74986887..74999214_INT
Lactuca sativa var. augustana	Ssericea4134	LSA12703	Chr08	143041415	143041442	MP00478	ATTTTTTTTTATTTTTTATTTTTTTAGT	143041337	143041538	Motif:5:74986887..74999214_INT
Lactuca sativa var. augustana	Ssericea4112	LSA12218	Chr08	142286121	142286140	MP00611	AAAAAGGAGAGAAAATGAAA	142286047	142286179	Motif:3:35164532..35176533_INT
Lactuca sativa var. augustana	Ssericea4112	LSA12218	Chr08	142286120	142286140	MP00281	TTTCATTTTCTCTCCTTTTTT	142286047	142286179	Motif:3:35164532..35176533_INT
Lactuca sativa var. augustana	Ssericea4112	LSA12218	Chr08	142286165	142286192	MP00478	CTTTTTTAATCATTTTTTTGACTTTAGA	142286146	142286442	Motif:1:353461737..353470410_INT
Lactuca sativa var. augustana	Ssericea4112	LSA12218	Chr08	142286165	142286192	MP00478	CTTTTTTAATCATTTTTTTGACTTTAGA	142286047	142286179	Motif:3:35164532..35176533_INT
Lactuca sativa var. augustana	Ssericea4112	LSA12218	Chr08	142286120	142286140	MP00483	AAAAAAGGAGAGAAAATGAAA	142286047	142286179	Motif:3:35164532..35176533_INT
Lactuca sativa var. augustana	Ssericea4111	LSA12218	Chr08	142286165	142286192	MP00478	CTTTTTTAATCATTTTTTTGACTTTAGA	142286047	142286179	Motif:3:35164532..35176533_INT
Lactuca sativa var. augustana	Ssericea4111	LSA12218	Chr08	142286165	142286192	MP00478	CTTTTTTAATCATTTTTTTGACTTTAGA	142286146	142286442	Motif:1:353461737..353470410_INT
Lactuca sativa var. augustana	Ssericea4103	LSA12341	Chr08	142586401	142586419	MP00210	AAAATACAAAAAGTTAAAA	142585394	142586432	Motif:5:34829098..34834143_INT
Lactuca sativa var. augustana	Ssericea4103	LSA12341	Chr08	142585764	142585783	MP00610	GAAAACGAAAAAAAAAGAGG	142585394	142586432	Motif:5:34829098..34834143_INT
Lactuca sativa var. augustana	Ssericea4103	LSA12341	Chr08	142586399	142586419	MP00580	TAAAAATACAAAAAGTTAAAA	142585394	142586432	Motif:5:34829098..34834143_INT
Lactuca sativa var. augustana	Ssericea4103	LSA12341	Chr08	142586402	142586422	MP00199	AAATACAAAAAGTTAAAAATG	142585394	142586432	Motif:5:34829098..34834143_INT
Lactuca sativa var. augustana	Ssericea4103	LSA12341	Chr08	142586399	142586419	MP00166	TAAAAATACAAAAAGTTAAAA	142585394	142586432	Motif:5:34829098..34834143_INT
Lactuca sativa var. augustana	Ssericea4103	LSA12341	Chr08	142586407	142586434	MP00478	AATTGATTTCATCATTTTTAACTTTTTG	142585394	142586432	Motif:5:34829098..34834143_INT
Lactuca sativa var. augustana	Ssericea4103	LSA12341	Chr08	142586393	142586419	MP00223	TTTTAACTTTTTGTATTTTTATCTTAT	142585394	142586432	Motif:5:34829098..34834143_INT
Lactuca sativa var. augustana	Ssericea4103	LSA12341	Chr08	142586399	142586417	MP00392	TTAACTTTTTGTATTTTTA	142585394	142586432	Motif:5:34829098..34834143_INT
Lactuca sativa var. augustana	Ssericea4103	LSA12341	Chr08	142585764	142585784	MP00076	CCTCTTTTTTTTTCGTTTTCC	142585394	142586432	Motif:5:34829098..34834143_INT
Lactuca sativa var. augustana	Ssericea4103	LSA12341	Chr08	142586397	142586417	MP00407	TTAACTTTTTGTATTTTTATC	142585394	142586432	Motif:5:34829098..34834143_INT
Lactuca sativa var. augustana	Ssericea4103	LSA12341	Chr08	142586401	142586429	MP00593	ATTTCATCATTTTTAACTTTTTGTATTTT	142585394	142586432	Motif:5:34829098..34834143_INT
Lactuca sativa var. augustana	Ssericea4060	LSA32285	Chr09	13387326	13387353	MP00478	TATTTATTTTATTTTATTTTATTTTTTT	13387165	13387413	Motif:4:39165051..39173580_INT
Lactuca sativa var. augustana	Ssericea4060	LSA32285	Chr09	13387327	13387346	MP00610	AAAAAATAAAATAAAATAAA	13387165	13387413	Motif:4:39165051..39173580_INT
Lactuca sativa var. augustana	Ssericea4060	LSA32285	Chr09	13387278	13387304	MP00223	TAATTTCTTTTTAATATTTTTATTATT	13387165	13387413	Motif:4:39165051..39173580_INT
Lactuca sativa var. augustana	Ssericea4060	LSA32285	Chr09	13388381	13388400	MP00610	AAGAGAGAGAGAGAGAGAGA	13388398	13388669	Motif:2:95851887..95852671_LTR
Lactuca sativa var. augustana	Ssericea4060	LSA32285	Chr09	13388381	13388401	MP00076	TCTCTCTCTCTCTCTCTCTTG	13388398	13388669	Motif:2:95851887..95852671_LTR
Lactuca sativa var. augustana	Ssericea4057	LSA12315	Chr08	141003901	141003915	MP00192	AAAAAAAAAAAAAGA	141003696	141003966	Motif:1:395261551..395263273_LTR
Lactuca sativa var. augustana	Ssericea4057	LSA12315	Chr08	141003896	141003922	MP00223	TTTGGTCTCTTTTTTTTTTTTTTTTTT	141003696	141003966	Motif:1:395261551..395263273_LTR
Lactuca sativa var. augustana	Ssericea4057	LSA12315	Chr08	141003900	141003920	MP00166	AAAAAAAAAAAAAAGAGACCA	141003696	141003966	Motif:1:395261551..395263273_LTR
Lactuca sativa var. augustana	Ssericea4057	LSA12315	Chr08	141003898	141003918	MP00407	GTCTCTTTTTTTTTTTTTTTT	141003696	141003966	Motif:1:395261551..395263273_LTR
Lactuca sativa var. augustana	Ssericea4057	LSA12315	Chr08	141003900	141003920	MP00580	AAAAAAAAAAAAAAGAGACCA	141003696	141003966	Motif:1:395261551..395263273_LTR
Lactuca sativa var. augustana	Ssericea4057	LSA12315	Chr08	141003900	141003918	MP00392	GTCTCTTTTTTTTTTTTTT	141003696	141003966	Motif:1:395261551..395263273_LTR
Lactuca sativa var. augustana	Ssericea4057	LSA12315	Chr08	141003751	141003769	MP00445	CACAAAAAAAGGAAAATAA	141003696	141003966	Motif:1:395261551..395263273_LTR
Lactuca sativa var. augustana	Ssericea4057	LSA12315	Chr08	141003899	141003926	MP00478	CTCATTTGGTCTCTTTTTTTTTTTTTTT	141003696	141003966	Motif:1:395261551..395263273_LTR
Lactuca sativa var. augustana	Ssericea4057	LSA12315	Chr08	141003899	141003919	MP00076	GGTCTCTTTTTTTTTTTTTTT	141003696	141003966	Motif:1:395261551..395263273_LTR
Lactuca sativa var. augustana	Ssericea4057	LSA12315	Chr08	141003900	141003919	MP00610	AAAAAAAAAAAAAAGAGACC	141003696	141003966	Motif:1:395261551..395263273_LTR
Lactuca sativa var. augustana	Ssericea4035	LSA4082	Chr05	15383434	15383454	MP00402	ATTTCTTTTTTTTTTCTTTTC	15382961	15383608	Motif:5:245628182..245640181_INT
Lactuca sativa var. augustana	Ssericea4035	LSA4082	Chr05	15383433	15383461	MP00593	CATTTCTTTTTTTTTTCTTTTCTTACACT	15382961	15383608	Motif:5:245628182..245640181_INT
Lactuca sativa var. augustana	Ssericea4035	LSA4082	Chr05	15383436	15383456	MP00407	TTCTTTTTTTTTTCTTTTCTT	15382961	15383608	Motif:5:245628182..245640181_INT
Lactuca sativa var. augustana	Ssericea4035	LSA4082	Chr05	15383432	15383458	MP00223	GCATTTCTTTTTTTTTTCTTTTCTTAC	15382961	15383608	Motif:5:245628182..245640181_INT
Lactuca sativa var. augustana	Ssericea4035	LSA4082	Chr05	15383428	15383455	MP00478	CTCCGCATTTCTTTTTTTTTTCTTTTCT	15382961	15383608	Motif:5:245628182..245640181_INT
Lactuca sativa var. augustana	Ssericea4035	LSA4082	Chr05	15383084	15383103	MP00611	CAGAGAGAGAGAAAGAGACA	15382961	15383608	Motif:5:245628182..245640181_INT
Lactuca sativa var. augustana	Ssericea4035	LSA4082	Chr05	15383438	15383457	MP00610	TAAGAAAAGAAAAAAAAAAG	15382961	15383608	Motif:5:245628182..245640181_INT
Lactuca sativa var. augustana	Ssericea4035	LSA4227	Chr05	15630133	15630152	MP00610	AAACAAGAAGAAAAGAAAGA	15630082	15630918	Motif:4:117047552..117052424_INT
Lactuca sativa var. augustana	Ssericea4035	LSA4082	Chr05	15383435	15383455	MP00281	TTTCTTTTTTTTTTCTTTTCT	15382961	15383608	Motif:5:245628182..245640181_INT
Lactuca sativa var. augustana	Ssericea4035	LSA4082	Chr05	15383438	15383458	MP00076	CTTTTTTTTTTCTTTTCTTAC	15382961	15383608	Motif:5:245628182..245640181_INT
Lactuca sativa var. augustana	Ssericea4035	LSA4082	Chr05	15383435	15383455	MP00483	AGAAAAGAAAAAAAAAAGAAA	15382961	15383608	Motif:5:245628182..245640181_INT
Lactuca sativa var. augustana	Ssericea4026	LSA12214	Chr08	140822883	140822903	MP00199	TAAAATAAAAAGTAAATAAAA	140822699	140823121	Motif:3:146352888..146361902_INT
Lactuca sativa var. augustana	Ssericea4026	LSA12214	Chr08	140823428	140823447	MP00610	AATAAAAAATAAAATAGAAG	140823288	140823569	Motif:4:153945904..153953668_INT
Lactuca sativa var. augustana	Ssericea4026	LSA12214	Chr08	140822876	140822904	MP00593	GTATTAATTTTATTTACTTTTTATTTTAA	140822699	140823121	Motif:3:146352888..146361902_INT
Lactuca sativa var. augustana	Ssericea4026	LSA12214	Chr08	140822886	140822906	MP00580	CATTAAAATAAAAAGTAAATA	140822699	140823121	Motif:3:146352888..146361902_INT
Lactuca sativa var. augustana	Ssericea4026	LSA12214	Chr08	140822871	140822898	MP00478	AATTTGTATTAATTTTATTTACTTTTTA	140822699	140823121	Motif:3:146352888..146361902_INT
Lactuca sativa var. augustana	Ssericea4026	LSA12214	Chr08	140822886	140822906	MP00166	CATTAAAATAAAAAGTAAATA	140822699	140823121	Motif:3:146352888..146361902_INT
Lactuca sativa var. augustana	Ssericea4026	LSA12214	Chr08	140822886	140822912	MP00223	TATTTACTTTTTATTTTAATGTTATTA	140822699	140823121	Motif:3:146352888..146361902_INT
Lactuca sativa var. augustana	Ssericea4026	LSA12214	Chr08	140822877	140822897	MP00402	TATTAATTTTATTTACTTTTT	140822699	140823121	Motif:3:146352888..146361902_INT
Lactuca sativa var. augustana	Ssericea4026	LSA12214	Chr08	140822884	140822898	MP00295	TTTATTTACTTTTTA	140822699	140823121	Motif:3:146352888..146361902_INT
Lactuca sativa var. augustana	Ssericea4026	LSA12214	Chr08	140822886	140822904	MP00210	TTAAAATAAAAAGTAAATA	140822699	140823121	Motif:3:146352888..146361902_INT
Lactuca sativa var. augustana	Ssericea4026	LSA12214	Chr08	140822888	140822908	MP00407	TTTACTTTTTATTTTAATGTT	140822699	140823121	Motif:3:146352888..146361902_INT
Lactuca sativa var. augustana	Ssericea4026	LSA12214	Chr08	140823428	140823447	MP00610	AATAAAAAATAAAATAGAAG	140823434	140823624	Motif:2:209934801..209941171_INT
Lactuca sativa var. augustana	Ssericea402	LSA26433	Chr01	205885239	205885265	MP00223	TATATACTTTTAATTATTTATTAATTT	205885209	205885605	Motif:5:36293262..36297036_INT
Lactuca sativa var. augustana	Ssericea4012	LSA12290	Chr08	140537168	140537182	MP00370	AATAAAAAATTTAAA	140537089	140537217	Motif:3:151697669..151707866_INT
Lactuca sativa var. augustana	Ssericea4003	LSA32328	Chr09	14752990	14753016	MP00223	ACCATACTTTTTTTATAATTTTTTTTT	14752919	14753140	Motif:8:38725679..38736183_INT
Lactuca sativa var. augustana	Ssericea4001	LSA32346	Chr09	14825718	14825745	MP00478	GTTATTTTATTGTATTTTTTATTTTATT	14825719	14825983	Motif:5:20629453..20632424_INT
Lactuca sativa var. augustana	Ssericea4001	LSA32346	Chr09	14825718	14825745	MP00478	GTTATTTTATTGTATTTTTTATTTTATT	14825615	14825744	Motif:3:151697669..151707866_INT
Lactuca sativa var. augustana	Ssericea4000	LSA12267	Chr08	137267341	137267361	MP00483	GAAAAAGTTAAAGTCAAAAGT	137267088	137267381	Motif:1:158664401..158676661_INT
Lactuca sativa var. augustana	Ssericea4000	LSA12267	Chr08	137267341	137267361	MP00281	ACTTTTGACTTTAACTTTTTC	137267088	137267381	Motif:1:158664401..158676661_INT
Lactuca sativa var. augustana	Ssericea3999	LSA4739	Chr05	16362001	16362022	MP00536	TTTCTTAATTAATAATTTATTT	16361898	16362027	Motif:3:146352888..146361902_INT
Lactuca sativa var. augustana	Ssericea3999	LSA4739	Chr05	16361962	16361983	MP00536	ATAATTGATTAATAATTATAAA	16361895	16361997	Motif:4:205215008..205228635_INT
Lactuca sativa var. augustana	Ssericea3988	LSA4226	Chr05	15677934	15677954	MP00076	TGTTTGTTTTTTCCTATTTCT	15677852	15678039	Motif:3:35164532..35176533_INT
Lactuca sativa var. augustana	Ssericea3960	LSA4203	Chr05	15854928	15854947	MP00610	AATACAAAAAAAAAAAAAGG	15854736	15855012	Motif:1:395261551..395263273_LTR
Lactuca sativa var. augustana	Ssericea3960	LSA4203	Chr05	15854930	15854950	MP00407	GTCCCTTTTTTTTTTTTTGTA	15854736	15855012	Motif:1:395261551..395263273_LTR
Lactuca sativa var. augustana	Ssericea3960	LSA4203	Chr05	15854931	15854951	MP00076	GGTCCCTTTTTTTTTTTTTGT	15854736	15855012	Motif:1:395261551..395263273_LTR
Lactuca sativa var. augustana	Ssericea3960	LSA4203	Chr05	15853830	15853856	MP00223	TGGTCCCTTTTCTTTTTTTTGTATTCA	15853768	15854043	Motif:1:395261551..395263273_LTR
Lactuca sativa var. augustana	Ssericea3960	LSA4203	Chr05	15854927	15854953	MP00223	TTGGTCCCTTTTTTTTTTTTTGTATTC	15854736	15855012	Motif:1:395261551..395263273_LTR
Lactuca sativa var. augustana	Ssericea394	LSA26428	Chr01	205904315	205904335	MP00540	CCCTGGTTCTTTCTTTCTTTC	205903658	205904774	Motif:2:292523598..292530836_INT
Lactuca sativa var. augustana	Ssericea394	LSA26428	Chr01	205904555	205904569	MP00192	AAAAAAAAAATAAAG	205903658	205904774	Motif:2:292523598..292530836_INT
Lactuca sativa var. augustana	Ssericea394	LSA26428	Chr01	205904551	205904571	MP00407	TAAACTTTATTTTTTTTTTTA	205903658	205904774	Motif:2:292523598..292530836_INT
Lactuca sativa var. augustana	Ssericea393	LSA15573	Chr06	30211601	30211620	MP00610	TGGAAGAAAAAAAAAACAAA	30211555	30211696	Motif:9:66471846..66483442_INT
Lactuca sativa var. augustana	Ssericea3918	LSA32437	Chr09	17531454	17531474	MP00076	CTTCTCTTTGTTCCTTTCTTC	17531121	17533038	Motif:4:123915508..123917474_LTR
Lactuca sativa var. augustana	Ssericea3918	LSA12600	Chr08	152991410	152991436	MP00223	TTTTTACTTTTTTTTATTGTTGTATAA	152991403	152991615	Motif:3:247413527..247425794_INT
Lactuca sativa var. augustana	Ssericea3918	LSA32437	Chr09	17531443	17531462	MP00610	AAGAAGAAGAAGAAGAAAGG	17531121	17533038	Motif:4:123915508..123917474_LTR
Lactuca sativa var. augustana	Ssericea3918	LSA12600	Chr08	152991433	152991453	MP00076	GTTTTTCATTTTTCTTTTTAT	152991403	152991615	Motif:3:247413527..247425794_INT
Lactuca sativa var. augustana	Ssericea3918	LSA32437	Chr09	17531449	17531472	MP00253	AAGAAGAAGAAAGGAACAAAGAGA	17531121	17533038	Motif:4:123915508..123917474_LTR
Lactuca sativa var. augustana	Ssericea3918	LSA12600	Chr08	152991437	152991456	MP00610	AAAGAAAAATGAAAAACAAA	152991403	152991615	Motif:3:247413527..247425794_INT
Lactuca sativa var. augustana	Ssericea3917	LSA32439	Chr09	17506790	17506818	MP00593	TTTAATTTTTTTTTCACTTTAATTACATT	17506754	17507026	Motif:3:146352888..146361902_INT
Lactuca sativa var. augustana	Ssericea3917	LSA32439	Chr09	17506547	17506575	MP00593	ATTTTATAATTTTTCACTTTACTTACATT	17506516	17506762	Motif:7:27476250..27488544_INT
Lactuca sativa var. augustana	Ssericea3917	LSA12600	Chr08	152991437	152991456	MP00610	AAAGAAAAATGAAAAACAAA	152991403	152991615	Motif:3:247413527..247425794_INT
Lactuca sativa var. augustana	Ssericea3917	LSA12600	Chr08	152991441	152991469	MP00593	TTATCCTTCTTATTTTGTTTTTCATTTTT	152991403	152991615	Motif:3:247413527..247425794_INT
Lactuca sativa var. augustana	Ssericea3917	LSA32437	Chr09	17531443	17531462	MP00610	AAGAAGAAGAAGAAGAAAGG	17531121	17533038	Motif:4:123915508..123917474_LTR
Lactuca sativa var. augustana	Ssericea3917	LSA12600	Chr08	152991434	152991454	MP00281	TGTTTTTCATTTTTCTTTTTA	152991403	152991615	Motif:3:247413527..247425794_INT
Lactuca sativa var. augustana	Ssericea3917	LSA32437	Chr09	17531454	17531474	MP00076	CTTCTCTTTGTTCCTTTCTTC	17531121	17533038	Motif:4:123915508..123917474_LTR
Lactuca sativa var. augustana	Ssericea3917	LSA12600	Chr08	152991410	152991436	MP00223	TTTTTACTTTTTTTTATTGTTGTATAA	152991403	152991615	Motif:3:247413527..247425794_INT
Lactuca sativa var. augustana	Ssericea3917	LSA12600	Chr08	152991434	152991454	MP00483	TAAAAAGAAAAATGAAAAACA	152991403	152991615	Motif:3:247413527..247425794_INT
Lactuca sativa var. augustana	Ssericea3917	LSA12600	Chr08	152991434	152991461	MP00478	CTTATTTTGTTTTTCATTTTTCTTTTTA	152991403	152991615	Motif:3:247413527..247425794_INT
Lactuca sativa var. augustana	Ssericea3917	LSA32439	Chr09	17506357	17506384	MP00478	ATTTGTATTAATTTTATTTTATTTTTTA	17506151	17506527	Motif:3:146352888..146361902_INT
Lactuca sativa var. augustana	Ssericea3917	LSA12600	Chr08	152991433	152991453	MP00076	GTTTTTCATTTTTCTTTTTAT	152991403	152991615	Motif:3:247413527..247425794_INT
Lactuca sativa var. augustana	Ssericea3917	LSA12600	Chr08	152991435	152991455	MP00402	TTGTTTTTCATTTTTCTTTTT	152991403	152991615	Motif:3:247413527..247425794_INT
Lactuca sativa var. augustana	Ssericea3917	LSA12600	Chr08	152991412	152991432	MP00407	TTTACTTTTTTTTATTGTTGT	152991403	152991615	Motif:3:247413527..247425794_INT
Lactuca sativa var. augustana	Ssericea3917	LSA32439	Chr09	17506274	17506288	MP00269	TTTTAAATTTTGAAA	17506151	17506527	Motif:3:146352888..146361902_INT
Lactuca sativa var. augustana	Ssericea3909	LSA4058	Chr05	18292700	18292713	MP00080	ACCAAAAAGGAAAG	18292493	18292744	Motif:7:8901627..8905520_INT
Lactuca sativa var. augustana	Ssericea3905	LSA12120	Chr08	135475231	135475251	MP00407	TTTTTTTTTTAATTTTTTTCA	135475075	135475366	Motif:8:91015232..91027492_INT
Lactuca sativa var. augustana	Ssericea3905	LSA12120	Chr08	135475233	135475260	MP00478	AAATTACAGTTTTTTTTTTAATTTTTTT	135475075	135475366	Motif:8:91015232..91027492_INT
Lactuca sativa var. augustana	Ssericea3877	LSA32413	Chr09	16701554	16701581	MP00478	AATTTTATTCTTAAAAATCAACTTTTTT	16701384	16701690	Motif:1:158664401..158676661_INT
Lactuca sativa var. augustana	Ssericea3853	LSA32428	Chr09	17448768	17448782	MP00192	AACAAAAAAAAATAG	17448645	17449049	Motif:2:241400904..241409541_INT
Lactuca sativa var. augustana	Ssericea3830	LSA12600	Chr08	152991437	152991456	MP00610	AAAGAAAAATGAAAAACAAA	152991403	152991615	Motif:3:247413527..247425794_INT
Lactuca sativa var. augustana	Ssericea3830	LSA32437	Chr09	17531449	17531472	MP00253	AAGAAGAAGAAAGGAACAAAGAGA	17531121	17533038	Motif:4:123915508..123917474_LTR
Lactuca sativa var. augustana	Ssericea3830	LSA32437	Chr09	17531443	17531462	MP00610	AAGAAGAAGAAGAAGAAAGG	17531121	17533038	Motif:4:123915508..123917474_LTR
Lactuca sativa var. augustana	Ssericea3823	LSA12506	Chr08	153849295	153849315	MP00407	TTTTTTTTTTGATTTTTTTAT	153849232	153849382	Motif:1:198210217..198220759_INT
Lactuca sativa var. augustana	Ssericea3805	LSA32485	Chr09	18485700	18485716	MP00256	CAGAAATAGACAAAAAA	18485236	18485799	Motif:1:211686791..211698989_INT
Lactuca sativa var. augustana	Ssericea378	LSA8452	Chr05	305325419	305325433	MP00192	CCCAAAAAAAAAAGA	305325417	305325605	Motif:7:193867785..193869474_LTR
Lactuca sativa var. augustana	Ssericea3771	LSA4292	Chr05	24366892	24366918	MP00223	TTAAAACTTTTTTTTTATTATTTCATA	24366702	24367235	Motif:1:385314666..385320543_INT
Lactuca sativa var. augustana	Ssericea3771	LSA4292	Chr05	24367601	24367619	MP00392	TTAACTTTTTCGTTTTGTT	24367612	24367739	Motif:4:54242943..54247244_INT
Lactuca sativa var. augustana	Ssericea3771	LSA4292	Chr05	24367599	24367619	MP00580	AACAAAACGAAAAAGTTAATT	24367612	24367739	Motif:4:54242943..54247244_INT
Lactuca sativa var. augustana	Ssericea3771	LSA4292	Chr05	24366882	24366910	MP00593	TATATTTTTTTTAAAACTTTTTTTTTATT	24366702	24367235	Motif:1:385314666..385320543_INT
Lactuca sativa var. augustana	Ssericea3771	LSA4292	Chr05	24367599	24367625	MP00223	AATTAACTTTTTCGTTTTGTTTTCATT	24367612	24367739	Motif:4:54242943..54247244_INT
Lactuca sativa var. augustana	Ssericea3771	LSA4292	Chr05	24366994	24367008	MP00192	TAAAAAAAAAAAAAA	24366702	24367235	Motif:1:385314666..385320543_INT
Lactuca sativa var. augustana	Ssericea3771	LSA4292	Chr05	24367001	24367028	MP00478	TTTTTTTAATTTTCATATAATCTTTTTG	24366702	24367235	Motif:1:385314666..385320543_INT
Lactuca sativa var. augustana	Ssericea3771	LSA4292	Chr05	24367601	24367621	MP00407	TTAACTTTTTCGTTTTGTTTT	24367612	24367739	Motif:4:54242943..54247244_INT
Lactuca sativa var. augustana	Ssericea3771	LSA4292	Chr05	24366994	24367014	MP00076	TTTTTTTTTTTTTTAATTTTC	24366702	24367235	Motif:1:385314666..385320543_INT
Lactuca sativa var. augustana	Ssericea374	LSA15551	Chr06	29848402	29848429	MP00478	TAGATTAATATTTTTTTTTTTTTTTTTA	29848367	29848795	Motif:1:174771962..174786752_INT
Lactuca sativa var. augustana	Ssericea373	LSA15551	Chr06	29848402	29848429	MP00478	TAGATTAATATTTTTTTTTTTTTTTTTA	29848367	29848795	Motif:1:174771962..174786752_INT
Lactuca sativa var. augustana	Ssericea373	LSA15551	Chr06	29848629	29848649	MP00076	TTTTTACTTTTTTTTTTTTTC	29848367	29848795	Motif:1:174771962..174786752_INT
Lactuca sativa var. augustana	Ssericea373	LSA15551	Chr06	29848630	29848649	MP00610	AAAAAAAAAAAAAGTAAAAA	29848367	29848795	Motif:1:174771962..174786752_INT
Lactuca sativa var. augustana	Ssericea373	LSA15549	Chr06	29884718	29884738	MP00076	TTTTTACTTTTTTTTTTTTCG	29884459	29884883	Motif:1:174771962..174786752_INT
Lactuca sativa var. augustana	Ssericea369	LSA15551	Chr06	29848402	29848429	MP00478	TAGATTAATATTTTTTTTTTTTTTTTTA	29848367	29848795	Motif:1:174771962..174786752_INT
Lactuca sativa var. augustana	Ssericea3673	LSA32541	Chr09	20630526	20630553	MP00478	CATTTTTTTAATTTATCATATCTTTATA	20630336	20630685	Motif:1:168474068..168476604_LTR
Lactuca sativa var. augustana	Ssericea367	LSA26426	Chr01	205785198	205785226	MP00593	TCATTTGGTCTATTTTCTTTTTTTTGTAT	205785155	205785426	Motif:1:395261551..395263273_LTR
Lactuca sativa var. augustana	Ssericea3665	LSA11844	Chr08	109996266	109996286	MP00076	TTTTATTATTTTTTTATTTTT	109996177	109996291	Motif:5:74986887..74999214_INT
Lactuca sativa var. augustana	Ssericea3665	LSA11844	Chr08	109996277	109996296	MP00610	AATAATAAAAAAAATAAAAA	109996177	109996291	Motif:5:74986887..74999214_INT
Lactuca sativa var. augustana	Ssericea366	LSA26427	Chr01	205689906	205689920	MP00269	TTTCAAATTTTAAAA	205689774	205690019	Motif:3:146352888..146361902_INT
Lactuca sativa var. augustana	Ssericea366	LSA26427	Chr01	205689905	205689919	MP00370	ATTTTAAAATTTGAA	205689774	205690019	Motif:3:146352888..146361902_INT
Lactuca sativa var. augustana	Ssericea366	LSA26427	Chr01	205689906	205689920	MP00433	TTTTAAAATTTGAAA	205689774	205690019	Motif:3:146352888..146361902_INT
Lactuca sativa var. augustana	Ssericea3659	LSA4323	Chr05	26064540	26064560	MP00483	AAAAAAGAATAATAATAATAA	26064411	26064541	Motif:6:90090353..90100262_INT
Lactuca sativa var. augustana	Ssericea362	LSA15544	Chr06	29611251	29611278	MP00478	CATATTAAATTTTATTTTTTATTTTTAA	29611039	29611291	Motif:5:48519798..48525200_INT
Lactuca sativa var. augustana	Ssericea3615	LSA4694	Chr05	28283470	28283497	MP00478	ATTTTTTTTTATCAATTGTCATTTTTTA	28283217	28283526	Motif:2:231338371..231350768_INT
Lactuca sativa var. augustana	Ssericea3596	LSA4314	Chr05	27826511	27826531	MP00199	AATATAAAAAAGTTAATAAAA	27826453	27826563	Motif:1:65536204..65545044_INT
Lactuca sativa var. augustana	Ssericea3596	LSA4314	Chr05	27826510	27826538	MP00593	TTAAACTTTTTATTAACTTTTTTATATTA	27826453	27826563	Motif:1:65536204..65545044_INT
Lactuca sativa var. augustana	Ssericea3596	LSA4314	Chr05	27826516	27826536	MP00281	AAACTTTTTATTAACTTTTTT	27826453	27826563	Motif:1:65536204..65545044_INT
Lactuca sativa var. augustana	Ssericea3596	LSA4314	Chr05	27826516	27826543	MP00478	AACAATTAAACTTTTTATTAACTTTTTT	27826453	27826563	Motif:1:65536204..65545044_INT
Lactuca sativa var. augustana	Ssericea3596	LSA4314	Chr05	27826510	27826528	MP00210	TAATATAAAAAAGTTAATA	27826453	27826563	Motif:1:65536204..65545044_INT
Lactuca sativa var. augustana	Ssericea3590	LSA11829	Chr08	111317917	111317937	MP00166	TATAAAAAAAAAAAGTAAATT	111317800	111317920	Motif:4:145012929..145027892_INT
Lactuca sativa var. augustana	Ssericea3590	LSA11829	Chr08	111317917	111317937	MP00580	TATAAAAAAAAAAAGTAAATT	111317800	111317920	Motif:4:145012929..145027892_INT
Lactuca sativa var. augustana	Ssericea3590	LSA11829	Chr08	111317917	111317943	MP00223	AATTTACTTTTTTTTTTTATAATAAAA	111317800	111317920	Motif:4:145012929..145027892_INT
Lactuca sativa var. augustana	Ssericea3590	LSA11829	Chr08	111317914	111317934	MP00199	AAAAAAAAAAAGTAAATTACA	111317800	111317920	Motif:4:145012929..145027892_INT
Lactuca sativa var. augustana	Ssericea3590	LSA11829	Chr08	111317919	111317939	MP00407	TTTACTTTTTTTTTTTATAAT	111317800	111317920	Motif:4:145012929..145027892_INT
Lactuca sativa var. augustana	Ssericea3589	LSA11794	Chr08	111275788	111275816	MP00593	TTTCCAACCTCTTCTTCTTTTTTTTTTTG	111275369	111275980	Motif:3:265200013..265212295_INT
Lactuca sativa var. augustana	Ssericea3589	LSA11794	Chr08	111275788	111275802	MP00192	CAAAAAAAAAAAGAA	111275369	111275980	Motif:3:265200013..265212295_INT
Lactuca sativa var. augustana	Ssericea3589	LSA11794	Chr08	111275790	111275809	MP00610	AAAAAAAAAAGAAGAAGAGG	111275369	111275980	Motif:3:265200013..265212295_INT
Lactuca sativa var. augustana	Ssericea3589	LSA11794	Chr08	111275789	111275809	MP00076	CCTCTTCTTCTTTTTTTTTTT	111275369	111275980	Motif:3:265200013..265212295_INT
Lactuca sativa var. augustana	Ssericea3589	LSA11794	Chr08	111275789	111275809	MP00199	AAAAAAAAAAAGAAGAAGAGG	111275369	111275980	Motif:3:265200013..265212295_INT
Lactuca sativa var. augustana	Ssericea3588	LSA11794	Chr08	111276319	111276342	MP00253	CTAAGAGAGAGAGAGAGAGAGAGA	111276171	111276320	Motif:8:149953214..149953867_LTR
Lactuca sativa var. augustana	Ssericea3580	LSA11827	Chr08	111388908	111388927	MP00610	TAGAGAGAGAGAGAAAGAGA	111388647	111388916	Motif:5:48519798..48525200_INT
Lactuca sativa var. augustana	Ssericea3580	LSA11827	Chr08	111388906	111388925	MP00611	GAGAGAGAGAGAAAGAGAAA	111388647	111388916	Motif:5:48519798..48525200_INT
Lactuca sativa var. augustana	Ssericea3580	LSA11827	Chr08	111388903	111388932	MP00480	CGTTTTAGAGAGAGAGAGAAAGAGAAAGAG	111388647	111388916	Motif:5:48519798..48525200_INT
Lactuca sativa var. augustana	Ssericea3580	LSA11827	Chr08	111388908	111388931	MP00253	GTTTTAGAGAGAGAGAGAAAGAGA	111388647	111388916	Motif:5:48519798..48525200_INT
Lactuca sativa var. augustana	Ssericea3580	LSA11827	Chr08	111388911	111388931	MP00540	CTTTCTCTCTCTCTCTAAAAC	111388647	111388916	Motif:5:48519798..48525200_INT
Lactuca sativa var. augustana	Ssericea3580	LSA11827	Chr08	111388906	111388926	MP00076	TTTCTCTTTCTCTCTCTCTCT	111388647	111388916	Motif:5:48519798..48525200_INT
Lactuca sativa var. augustana	Ssericea3563	LSA32763	Chr09	29579200	29579226	MP00223	TTTATTCTTTTTCTATTTAATTTAAAT	29579043	29579254	Motif:2:351369544..351382270_INT
Lactuca sativa var. augustana	Ssericea3563	LSA32763	Chr09	29579252	29579275	MP00253	GAGAGAGAGAGAGAGAGAGACCCC	29579043	29579254	Motif:2:351369544..351382270_INT
Lactuca sativa var. augustana	Ssericea3563	LSA32763	Chr09	29579253	29579282	MP00480	AGAGAGAGAGAGAGAGAGAGAGAGAGACCC	29579043	29579254	Motif:2:351369544..351382270_INT
Lactuca sativa var. augustana	Ssericea3563	LSA32763	Chr09	29579197	29579217	MP00199	AAATAGAAAAAGAATAAAAAT	29579043	29579254	Motif:2:351369544..351382270_INT
Lactuca sativa var. augustana	Ssericea3558	LSA32763	Chr09	29579200	29579226	MP00223	TTTATTCTTTTTCTATTTAATTTAAAT	29579043	29579254	Motif:2:351369544..351382270_INT
Lactuca sativa var. augustana	Ssericea3558	LSA32763	Chr09	29579253	29579273	MP00540	GGGTCTCTCTCTCTCTCTCTC	29579043	29579254	Motif:2:351369544..351382270_INT
Lactuca sativa var. augustana	Ssericea3536	LSA32749	Chr09	29430119	29430139	MP00199	TGAAAAAAAAAGTAATAGATA	29430066	29430332	Motif:5:48519798..48525200_INT
Lactuca sativa var. augustana	Ssericea3534	LSA4761	Chr05	30517036	30517056	MP00076	TGTTATGTTTTTTTTTTTTTT	30516425	30517111	Motif:5:37668633..37670158_LTR
Lactuca sativa var. augustana	Ssericea3534	LSA4761	Chr05	30517036	30517056	MP00076	TGTTATGTTTTTTTTTTTTTT	30516784	30517233	Motif:4:172300122..172302279_LTR
Lactuca sativa var. augustana	Ssericea3534	LSA4761	Chr05	30517045	30517059	MP00192	CTCAAAAAAAAAAAA	30516425	30517111	Motif:5:37668633..37670158_LTR
Lactuca sativa var. augustana	Ssericea3534	LSA4761	Chr05	30517045	30517059	MP00192	CTCAAAAAAAAAAAA	30516784	30517233	Motif:4:172300122..172302279_LTR
Lactuca sativa var. augustana	Ssericea3527	LSA11856	Chr08	112807845	112807859	MP00192	CAAAAAAAAAAAAAT	112807779	112807922	Motif:1:24242426..24253167_INT
Lactuca sativa var. augustana	Ssericea3527	LSA11856	Chr08	112807839	112807858	MP00610	AAAAACCAAAAAAAAAAAAA	112807779	112807922	Motif:1:24242426..24253167_INT
Lactuca sativa var. augustana	Ssericea3527	LSA11856	Chr08	112807838	112807858	MP00076	TTTTTTTTTTTTTGGTTTTTT	112807779	112807922	Motif:1:24242426..24253167_INT
Lactuca sativa var. augustana	Ssericea3513	LSA11685	Chr08	112987272	112987299	MP00478	AAGTTTAATTTATTTATTTTATTTTATT	112987026	112987455	Motif:3:146352888..146361902_INT
Lactuca sativa var. augustana	Ssericea3507	LSA4429	Chr05	29187708	29187737	MP00480	GAAGAGAGAGAAAGTTAGAGAGAAGAAGAG	29187537	29189097	Motif:9:23705427..23706660_LTR
Lactuca sativa var. augustana	Ssericea3506	LSA4429	Chr05	29187708	29187737	MP00480	GAAGAGAGAGAAAGTTAGAGAGAAGAAGAG	29187537	29189097	Motif:9:23705427..23706660_LTR
Lactuca sativa var. augustana	Ssericea3496	LSA11664	Chr08	114393457	114393484	MP00478	AAAATTATTATTATTTTTTAATTTTTTA	114393309	114393731	Motif:3:333337151..333349811_INT
Lactuca sativa var. augustana	Ssericea3479	LSA10027	Chr08	23371938	23371958	MP00199	AAAAAGAAAAAGTATAAGTGG	23371898	23372007	Motif:1:12198400..12209862_INT
Lactuca sativa var. augustana	Ssericea3479	LSA10027	Chr08	23371937	23371965	MP00593	TCCACTTATACTTTTTCTTTTTCCAATCA	23371898	23372007	Motif:1:12198400..12209862_INT
Lactuca sativa var. augustana	Ssericea3479	LSA10027	Chr08	23371941	23371961	MP00166	TGGAAAAAGAAAAAGTATAAG	23371898	23372007	Motif:1:12198400..12209862_INT
Lactuca sativa var. augustana	Ssericea3479	LSA10027	Chr08	23372149	23372177	MP00593	TAAAATGTTTTTTTTTCTTTTTGTAATTT	23372056	23372161	Motif:1:12198400..12209862_INT
Lactuca sativa var. augustana	Ssericea3479	LSA10027	Chr08	23371941	23371967	MP00223	CTTATACTTTTTCTTTTTCCAATCAAA	23371898	23372007	Motif:1:12198400..12209862_INT
Lactuca sativa var. augustana	Ssericea3479	LSA4581	Chr05	31678764	31678784	MP00199	TATAAATAAAAGTAAAAAAGA	31678715	31678990	Motif:1:211686791..211698989_INT
Lactuca sativa var. augustana	Ssericea3479	LSA10027	Chr08	23372156	23372176	MP00199	AATTACAAAAAGAAAAAAAAA	23372056	23372161	Motif:1:12198400..12209862_INT
Lactuca sativa var. augustana	Ssericea3479	LSA10027	Chr08	23372159	23372179	MP00580	GAAAATTACAAAAAGAAAAAA	23372056	23372161	Motif:1:12198400..12209862_INT
Lactuca sativa var. augustana	Ssericea3479	LSA4581	Chr05	31678767	31678793	MP00223	TTTTTACTTTTATTTATACTTCCTTAA	31678715	31678990	Motif:1:211686791..211698989_INT
Lactuca sativa var. augustana	Ssericea3479	LSA10027	Chr08	23371941	23371959	MP00394	GAAAAAGAAAAAGTATAAG	23371898	23372007	Motif:1:12198400..12209862_INT
Lactuca sativa var. augustana	Ssericea3479	LSA10027	Chr08	23372159	23372185	MP00223	TTTTTTCTTTTTGTAATTTTCTCTCTA	23372056	23372161	Motif:1:12198400..12209862_INT
Lactuca sativa var. augustana	Ssericea3479	LSA4581	Chr05	31678871	31678899	MP00593	TATTATATTTTATTTTCTTTTCTTATATA	31678715	31678990	Motif:1:211686791..211698989_INT
Lactuca sativa var. augustana	Ssericea3479	LSA10027	Chr08	23372155	23372169	MP00192	AAAAGAAAAAAAAAC	23372056	23372161	Motif:1:12198400..12209862_INT
Lactuca sativa var. augustana	Ssericea3460	LSA32666	Chr09	25399749	25399769	MP00076	TTTTTTTTTTATTTTCTTTGA	25399663	25399969	Motif:3:151697669..151707866_INT
Lactuca sativa var. augustana	Ssericea3460	LSA32666	Chr09	25399749	25399776	MP00478	TTTTTTTTTTATTTTCTTTGATTTTTCT	25399663	25399969	Motif:3:151697669..151707866_INT
Lactuca sativa var. augustana	Ssericea3460	LSA32666	Chr09	25399747	25399766	MP00610	AAGAAAATAAAAAAAAAAAT	25399663	25399969	Motif:3:151697669..151707866_INT
Lactuca sativa var. augustana	Ssericea3458	LSA32665	Chr09	25372697	25372715	MP00123	TAGCTTCCATTTTAAGTTA	25372589	25372899	Motif:4:133011766..133025058_INT
Lactuca sativa var. augustana	Ssericea3450	LSA4488	Chr05	32983977	32984005	MP00593	TTTTAATTTGTTTCATCTTTTTTGTGTTT	32983766	32984106	Motif:1:55989264..55994088_INT
Lactuca sativa var. augustana	Ssericea3433	LSA11760	Chr08	116415672	116415693	MP00536	TAATATAATTAATGTTTAGTTT	116415662	116420794	Motif:4:14422171..14427298_INT
Lactuca sativa var. augustana	Ssericea3416	LSA4505	Chr05	33954383	33954397	MP00269	ATTTGAATATTAAAA	33953558	33954559	Motif:7:72508003..72512697_INT
Lactuca sativa var. augustana	Ssericea3412	LSA4849	Chr05	35340131	35340151	MP00483	GTTAAAGTTGAAAAAAAAAAA	35339932	35340200	Motif:7:173685522..173698433_INT
Lactuca sativa var. augustana	Ssericea3405	LSA11833	Chr08	116735168	116735195	MP00478	TATATTAGTTTTCTTATTTTATTTTATT	116735121	116735242	Motif:2:372431426..372442973_INT
Lactuca sativa var. augustana	Ssericea3393	LSA12010	Chr08	118208959	118208987	MP00593	TTGTTTTCATTTGGTCCTTTTTTGTATTT	118208956	118209151	Motif:1:395261551..395263273_LTR
Lactuca sativa var. augustana	Ssericea3382	LSA11834	Chr08	116744307	116744327	MP00407	TTTTCTTTTTTTCTTAATTGT	116744141	116744372	Motif:3:247413527..247425794_INT
Lactuca sativa var. augustana	Ssericea3382	LSA32638	Chr09	23696334	23696360	MP00223	TTTGCCCTTTGTATTTTAATTTTTTTA	23696304	23696477	Motif:3:247413527..247425794_INT
Lactuca sativa var. augustana	Ssericea3382	LSA11834	Chr08	116744302	116744321	MP00610	AAGAAAAAAAGAAAAAATCA	116744141	116744372	Motif:3:247413527..247425794_INT
Lactuca sativa var. augustana	Ssericea3382	LSA11834	Chr08	116744305	116744331	MP00223	TTTTTTCTTTTTTTCTTAATTGTTTTT	116744141	116744372	Motif:3:247413527..247425794_INT
Lactuca sativa var. augustana	Ssericea3382	LSA11834	Chr08	116744305	116744325	MP00580	AATTAAGAAAAAAAGAAAAAA	116744141	116744372	Motif:3:247413527..247425794_INT
Lactuca sativa var. augustana	Ssericea3382	LSA11834	Chr08	116744305	116744325	MP00166	AATTAAGAAAAAAAGAAAAAA	116744141	116744372	Motif:3:247413527..247425794_INT
Lactuca sativa var. augustana	Ssericea3360	LSA4720	Chr05	36354552	36354578	MP00223	CTCTTACTTTTTGTTTTGTTCGTATTT	36354355	36354561	Motif:2:241400904..241409541_INT
Lactuca sativa var. augustana	Ssericea3360	LSA4720	Chr05	36353679	36353699	MP00199	AAATATAAAAAGTAAGAGTAA	36353678	36353906	Motif:7:124573046..124585533_INT
Lactuca sativa var. augustana	Ssericea3360	LSA4720	Chr05	36353857	36353884	MP00478	TTTCTTATTTTTATATTTATATTTTATA	36353678	36353906	Motif:7:124573046..124585533_INT
Lactuca sativa var. augustana	Ssericea3360	LSA4720	Chr05	36354549	36354569	MP00199	CAAAACAAAAAGTAAGAGTAA	36354355	36354561	Motif:2:241400904..241409541_INT
Lactuca sativa var. augustana	Ssericea3357	LSA4573	Chr05	36409586	36409605	MP00142	TGTATTTTTGTCGTGTCGTG	36409206	36409624	Motif:1:260232853..260236627_INT
Lactuca sativa var. augustana	Ssericea3357	LSA4573	Chr05	36409586	36409605	MP00125	CACGACACGACAAAAATACA	36409206	36409624	Motif:1:260232853..260236627_INT
Lactuca sativa var. augustana	Ssericea3341	LSA4542	Chr05	37283215	37283235	MP00580	GAAAAAATCGAAAAGGTAATT	37283185	37283481	Motif:1:7999807..8012733_INT
Lactuca sativa var. augustana	Ssericea3298	LSA4750	Chr05	38221732	38221752	MP00076	TTCCTTTCTCTTTTTTTCTCT	38221674	38221802	Motif:2:279021192..279025141_INT
Lactuca sativa var. augustana	Ssericea3298	LSA4750	Chr05	38221737	38221764	MP00478	TTTTGTTTTCATTTCCTTTCTCTTTTTT	38221674	38221802	Motif:2:279021192..279025141_INT
Lactuca sativa var. augustana	Ssericea3298	LSA4750	Chr05	38221737	38221765	MP00593	ATTTTGTTTTCATTTCCTTTCTCTTTTTT	38221674	38221802	Motif:2:279021192..279025141_INT
Lactuca sativa var. augustana	Ssericea3298	LSA4750	Chr05	38221729	38221755	MP00223	CATTTCCTTTCTCTTTTTTTCTCTCAT	38221674	38221802	Motif:2:279021192..279025141_INT
Lactuca sativa var. augustana	Ssericea3298	LSA4750	Chr05	38221731	38221750	MP00610	GAGAGAAAAAAAGAGAAAGG	38221674	38221802	Motif:2:279021192..279025141_INT
Lactuca sativa var. augustana	Ssericea3298	LSA4750	Chr05	38221733	38221753	MP00407	TTTCCTTTCTCTTTTTTTCTC	38221674	38221802	Motif:2:279021192..279025141_INT
Lactuca sativa var. augustana	Ssericea3276	LSA4734	Chr05	39013887	39013908	MP00536	ATTAATGATTAAGAAAAAAAAT	39013843	39014041	Motif:1:222051014..222064602_INT
Lactuca sativa var. augustana	Ssericea3276	LSA4734	Chr05	39013887	39013908	MP00536	ATTAATGATTAAGAAAAAAAAT	39013900	39014027	Motif:4:31714322..31727704_INT
Lactuca sativa var. augustana	Ssericea3264	LSA12086	Chr08	120667402	120667428	MP00223	TTTTTGCTTTTTTTTATATCTTTTCTA	120667243	120667667	Motif:1:65536204..65545044_INT
Lactuca sativa var. augustana	Ssericea3264	LSA12086	Chr08	120667404	120667424	MP00407	TTTGCTTTTTTTTATATCTTT	120667243	120667667	Motif:1:65536204..65545044_INT
Lactuca sativa var. augustana	Ssericea3264	LSA12086	Chr08	120667397	120667417	MP00076	CGTTTTTTTTGCTTTTTTTTA	120667243	120667667	Motif:1:65536204..65545044_INT
Lactuca sativa var. augustana	Ssericea3264	LSA12086	Chr08	120667402	120667422	MP00580	AGATATAAAAAAAAGCAAAAA	120667243	120667667	Motif:1:65536204..65545044_INT
Lactuca sativa var. augustana	Ssericea3264	LSA12086	Chr08	120667057	120667071	MP00370	TTTAAAAAATTCAAA	120666975	120667245	Motif:3:186446559..186456065_INT
Lactuca sativa var. augustana	Ssericea3206	LSA32865	Chr09	33239170	33239190	MP00580	AATCGAAAAAAAAAGTGAAAA	33238928	33240077	Motif:2:72138365..72142184_INT
Lactuca sativa var. augustana	Ssericea3206	LSA32865	Chr09	33239170	33239190	MP00166	AATCGAAAAAAAAAGTGAAAA	33238928	33240077	Motif:2:72138365..72142184_INT
Lactuca sativa var. augustana	Ssericea3206	LSA32865	Chr09	33239170	33239196	MP00223	TTTTCACTTTTTTTTTCGATTTTGACA	33238928	33240077	Motif:2:72138365..72142184_INT
Lactuca sativa var. augustana	Ssericea3204	LSA32849	Chr09	33147064	33147091	MP00478	ATCCCTAAACTTAATTTTTTGCTTTTTA	33147013	33147138	Motif:4:169418048..169425874_INT
Lactuca sativa var. augustana	Ssericea320	LSA26421	Chr01	205297592	205297612	MP00076	CTTCTCTCTCTCTCTCTCTTA	205297321	205297612	Motif:2:287875286..287883179_INT
Lactuca sativa var. augustana	Ssericea3173	LSA32873	Chr09	33446218	33446245	MP00478	TCCTTTTAGCTCTCGTTTTTTCTTTATA	33446043	33446295	Motif:5:144631780..144632415_LTR
Lactuca sativa var. augustana	Ssericea3111	LSA32876	Chr09	33592157	33592171	MP00192	TAAAAAAAAAAAAAA	33592004	33592384	Motif:2:55119119..55129865_INT
Lactuca sativa var. augustana	Ssericea3111	LSA32876	Chr09	33592020	33592041	MP00536	ATTAATAATTAATAATTAATTT	33592004	33592384	Motif:2:55119119..55129865_INT
Lactuca sativa var. augustana	Ssericea3111	LSA32876	Chr09	33592025	33592039	MP00387	ATTAATTATTAATTA	33592004	33592384	Motif:2:55119119..55129865_INT
Lactuca sativa var. augustana	Ssericea3111	LSA32891	Chr09	34052028	34052042	MP00192	CAAAAAAAAAAAAAA	34051907	34052101	Motif:5:74986887..74999214_INT
Lactuca sativa var. augustana	Ssericea3111	LSA32891	Chr09	34052023	34052043	MP00076	TCCCGTTTTTTTTTTTTTTGA	34051907	34052101	Motif:5:74986887..74999214_INT
Lactuca sativa var. augustana	Ssericea3104	LSA4917	Chr05	41410979	41410999	MP00076	TTTTTATTTTTTTTATTTTTT	41410894	41411047	Motif:5:74986887..74999214_INT
Lactuca sativa var. augustana	Ssericea3104	LSA4917	Chr05	41410978	41411005	MP00478	CGGAATTTTTTATTTTTTTTATTTTTTT	41410894	41411047	Motif:5:74986887..74999214_INT
Lactuca sativa var. augustana	Ssericea3089	LSA4917	Chr05	41410978	41411005	MP00478	CGGAATTTTTTATTTTTTTTATTTTTTT	41410894	41411047	Motif:5:74986887..74999214_INT
Lactuca sativa var. augustana	Ssericea3085	LSA4917	Chr05	41410978	41411005	MP00478	CGGAATTTTTTATTTTTTTTATTTTTTT	41410894	41411047	Motif:5:74986887..74999214_INT
Lactuca sativa var. augustana	Ssericea3085	LSA4917	Chr05	41410977	41410997	MP00407	TTTATTTTTTTTATTTTTTTA	41410894	41411047	Motif:5:74986887..74999214_INT
Lactuca sativa var. augustana	Ssericea3085	LSA4917	Chr05	41410812	41410832	MP00407	ATTTTTTTTTATTTTTTTTTA	41410731	41410906	Motif:5:74986887..74999214_INT
Lactuca sativa var. augustana	Ssericea3085	LSA4917	Chr05	41410980	41410999	MP00610	AAAAATAAAAAAAATAAAAA	41410894	41411047	Motif:5:74986887..74999214_INT
Lactuca sativa var. augustana	Ssericea3085	LSA4917	Chr05	41410816	41410830	MP00192	AAAAAATAAAAAAAA	41410731	41410906	Motif:5:74986887..74999214_INT
Lactuca sativa var. augustana	Ssericea3085	LSA4917	Chr05	41410979	41410999	MP00076	TTTTTATTTTTTTTATTTTTT	41410894	41411047	Motif:5:74986887..74999214_INT
Lactuca sativa var. augustana	Ssericea3085	LSA4917	Chr05	41410979	41410993	MP00192	AAAAAATAAAAAAAA	41410894	41411047	Motif:5:74986887..74999214_INT
Lactuca sativa var. augustana	Ssericea3077	LSA12020	Chr08	126098907	126098933	MP00223	CTTCTTCTTTTTTTTTTTTGCTTAAAT	126098468	126098973	Motif:3:362788808..362796529_INT
Lactuca sativa var. augustana	Ssericea3077	LSA12020	Chr08	126099027	126099046	MP00675	TCCTCTCTCTCTCTCTCTCT	126099043	126099508	Motif:1:395263274..395267078_INT
Lactuca sativa var. augustana	Ssericea2877	LSA4851	Chr05	50627740	50627767	MP00478	CCTTTATAGTATTTTTTATTTCTTTTAT	50627598	50627925	Motif:1:353461737..353470410_INT
Lactuca sativa var. augustana	Ssericea2856	LSA12165	Chr08	130027042	130027069	MP00478	TACCTTTTTTTTTTTTTTTTTCCTTTAA	130026889	130027111	Motif:1:186930091..186941897_INT
Lactuca sativa var. augustana	Ssericea2856	LSA12165	Chr08	130027042	130027062	MP00483	TTAAAGGAAAAAAAAAAAAAA	130026889	130027111	Motif:1:186930091..186941897_INT
Lactuca sativa var. augustana	Ssericea2856	LSA12165	Chr08	130027036	130027064	MP00593	TTTTTTTTTTTTTTTTCCTTTAATTTCTT	130026889	130027111	Motif:1:186930091..186941897_INT
Lactuca sativa var. augustana	Ssericea2856	LSA12165	Chr08	130027050	130027070	MP00076	CTACCTTTTTTTTTTTTTTTT	130026889	130027111	Motif:1:186930091..186941897_INT
Lactuca sativa var. augustana	Ssericea2856	LSA12165	Chr08	130027048	130027067	MP00610	GAAAAAAAAAAAAAAAAAGG	130026889	130027111	Motif:1:186930091..186941897_INT
Lactuca sativa var. augustana	Ssericea2856	LSA12165	Chr08	130027047	130027073	MP00223	TAGCTACCTTTTTTTTTTTTTTTTTCC	130026889	130027111	Motif:1:186930091..186941897_INT
Lactuca sativa var. augustana	Ssericea2856	LSA12165	Chr08	130027051	130027071	MP00407	GCTACCTTTTTTTTTTTTTTT	130026889	130027111	Motif:1:186930091..186941897_INT
Lactuca sativa var. augustana	Ssericea277	LSA15515	Chr06	28197364	28197378	MP00269	TTTTAAATTTTAAAT	28197183	28197625	Motif:3:146352888..146361902_INT
Lactuca sativa var. augustana	Ssericea2764	LSA12297	Chr08	127381728	127381748	MP00402	TCTCTCTCTCTCTTTCTTTTT	127381657	127381761	Motif:1150:26194..38388_INT
Lactuca sativa var. augustana	Ssericea2764	LSA12297	Chr08	127381760	127381780	MP00076	TCTCTCTCTTTCTCTCTCTCT	127381657	127381761	Motif:1150:26194..38388_INT
Lactuca sativa var. augustana	Ssericea2764	LSA12297	Chr08	127381759	127381778	MP00610	GAGAGAGAGAGAAAGAGAGA	127381657	127381761	Motif:1150:26194..38388_INT
Lactuca sativa var. augustana	Ssericea2764	LSA12297	Chr08	127381727	127381754	MP00478	TCTCTCTCTCTCTCTCTCTTTCTTTTTC	127381657	127381761	Motif:1150:26194..38388_INT
Lactuca sativa var. augustana	Ssericea2728	LSA4909	Chr05	51052200	51052214	MP00192	GACAAATAAAAAAAA	51052174	51052532	Motif:9:103014667..103018786_INT
Lactuca sativa var. augustana	Ssericea2698	LSA12780	Chr08	156249107	156249127	MP00402	TTATTTTCCATTTTTCTTTTT	156248953	156249189	Motif:2:287875286..287883179_INT
Lactuca sativa var. augustana	Ssericea2698	LSA12780	Chr08	156249111	156249131	MP00076	TTTCCATTTTTCTTTTTCTTC	156248953	156249189	Motif:2:287875286..287883179_INT
Lactuca sativa var. augustana	Ssericea2698	LSA12780	Chr08	156249106	156249134	MP00593	TTTATTTTCCATTTTTCTTTTTCTTCCTA	156248953	156249189	Motif:2:287875286..287883179_INT
Lactuca sativa var. augustana	Ssericea2698	LSA12780	Chr08	156248949	156248963	MP00254	TTAAAAAGACAAAAT	156248953	156249189	Motif:2:287875286..287883179_INT
Lactuca sativa var. augustana	Ssericea2698	LSA12780	Chr08	156249102	156249129	MP00478	TTTATTTATTTTCCATTTTTCTTTTTCT	156248953	156249189	Motif:2:287875286..287883179_INT
Lactuca sativa var. augustana	Ssericea2698	LSA12780	Chr08	156249113	156249133	MP00199	AGGAAGAAAAAGAAAAATGGA	156248953	156249189	Motif:2:287875286..287883179_INT
Lactuca sativa var. augustana	Ssericea2698	LSA12780	Chr08	156249108	156249128	MP00483	GAAAAAGAAAAATGGAAAATA	156248953	156249189	Motif:2:287875286..287883179_INT
Lactuca sativa var. augustana	Ssericea2698	LSA12780	Chr08	156249108	156249128	MP00281	TATTTTCCATTTTTCTTTTTC	156248953	156249189	Motif:2:287875286..287883179_INT
Lactuca sativa var. augustana	Ssericea2681	LSA12676	Chr08	156527279	156527292	MP00242	TAACAAAACCGGTT	156527286	156527402	Motif:1:227662991..227663300_LTR
Lactuca sativa var. augustana	Ssericea2681	LSA12676	Chr08	156527279	156527292	MP00242	TAACAAAACCGGTT	156527097	156527283	Motif:4:18419241..18424834_INT
Lactuca sativa var. augustana	Ssericea268	LSA26479	Chr01	204664321	204664348	MP00478	TTTTATTTTTATATATTTTTACTTTCCT	204664254	204664423	Motif:1:211686791..211698989_INT
Lactuca sativa var. augustana	Ssericea2655	LSA4972	Chr05	54595829	54595856	MP00478	ATTTTTCTTAATTCGTTGTTTCTTTTCC	54595849	54595987	Motif:4:63778512..63780237_LTR
Lactuca sativa var. augustana	Ssericea264	LSA15475	Chr06	24311709	24311723	MP00192	AAAAAAAACAAATAA	24311595	24312059	Motif:5:160666678..160673480_INT
Lactuca sativa var. augustana	Ssericea264	LSA15475	Chr06	24311709	24311723	MP00192	AAAAAAAACAAATAA	24310968	24311982	Motif:7:72508003..72512697_INT
Lactuca sativa var. augustana	Ssericea264	LSA15474	Chr06	24373668	24373691	MP00253	TAGAGAGAGAAGAGGAGAGGTAGA	24373391	24375451	Motif:3:45388316..45392342_LTR
Lactuca sativa var. augustana	Ssericea264	LSA15474	Chr06	24373668	24373688	MP00540	ACCTCTCCTCTTCTCTCTCTA	24373391	24375451	Motif:3:45388316..45392342_LTR
Lactuca sativa var. augustana	Ssericea264	LSA15474	Chr06	24373665	24373694	MP00480	CAATAGAGAGAGAAGAGGAGAGGTAGAAAT	24373391	24375451	Motif:3:45388316..45392342_LTR
Lactuca sativa var. augustana	Ssericea2628	LSA12548	Chr08	158912498	158912518	MP00076	CGTTCTTTTTTTTTTTTTTTT	158912509	158913747	Motif:6:9550523..9553086_LTR
Lactuca sativa var. augustana	Ssericea2628	LSA33050	Chr09	39515383	39515409	MP00223	TTTGCCCTTTTCCATTTGTTTTTTGCA	39515322	39515554	Motif:4:36443926..36455063_INT
Lactuca sativa var. augustana	Ssericea2628	LSA12548	Chr08	158912494	158912520	MP00223	GGCGTTCTTTTTTTTTTTTTTTTGTAT	158912196	158913028	Motif:5:152149168..152151657_LTR
Lactuca sativa var. augustana	Ssericea2628	LSA12548	Chr08	158912498	158912517	MP00610	AAAAAAAAAAAAAAAAGAAC	158912196	158913028	Motif:5:152149168..152151657_LTR
Lactuca sativa var. augustana	Ssericea2628	LSA12548	Chr08	158912498	158912517	MP00610	AAAAAAAAAAAAAAAAGAAC	158912509	158913747	Motif:6:9550523..9553086_LTR
Lactuca sativa var. augustana	Ssericea2628	LSA12548	Chr08	158912498	158912518	MP00076	CGTTCTTTTTTTTTTTTTTTT	158912196	158913028	Motif:5:152149168..152151657_LTR
Lactuca sativa var. augustana	Ssericea2628	LSA33050	Chr09	39515389	39515409	MP00166	AAACAAATGGAAAAGGGCAAA	39515322	39515554	Motif:4:36443926..36455063_INT
Lactuca sativa var. augustana	Ssericea2628	LSA12548	Chr08	158912494	158912520	MP00223	GGCGTTCTTTTTTTTTTTTTTTTGTAT	158912509	158913747	Motif:6:9550523..9553086_LTR
Lactuca sativa var. augustana	Ssericea2628	LSA33050	Chr09	39515304	39515324	MP00540	TAAAATCTCTCTCTCTCTCTC	39515322	39515554	Motif:4:36443926..36455063_INT
Lactuca sativa var. augustana	Ssericea2628	LSA33050	Chr09	39515373	39515400	MP00478	TTCCATTTGTTTTTTGCATTTCTTTTTG	39515322	39515554	Motif:4:36443926..36455063_INT
Lactuca sativa var. augustana	Ssericea2627	LSA12548	Chr08	158912502	158912516	MP00192	AAAAAAAAAAAAGAA	158912509	158913747	Motif:6:9550523..9553086_LTR
Lactuca sativa var. augustana	Ssericea2627	LSA33050	Chr09	39515383	39515409	MP00223	TTTGCCCTTTTCCATTTGTTTTTTGCA	39515322	39515554	Motif:4:36443926..36455063_INT
Lactuca sativa var. augustana	Ssericea2627	LSA12548	Chr08	158912498	158912518	MP00076	CGTTCTTTTTTTTTTTTTTTT	158912196	158913028	Motif:5:152149168..152151657_LTR
Lactuca sativa var. augustana	Ssericea2627	LSA12548	Chr08	158912496	158912516	MP00407	TTCTTTTTTTTTTTTTTTTGT	158912196	158913028	Motif:5:152149168..152151657_LTR
Lactuca sativa var. augustana	Ssericea2627	LSA33050	Chr09	39515373	39515400	MP00478	TTCCATTTGTTTTTTGCATTTCTTTTTG	39515322	39515554	Motif:4:36443926..36455063_INT
Lactuca sativa var. augustana	Ssericea2627	LSA12548	Chr08	158912498	158912518	MP00076	CGTTCTTTTTTTTTTTTTTTT	158912509	158913747	Motif:6:9550523..9553086_LTR
Lactuca sativa var. augustana	Ssericea2627	LSA12548	Chr08	158912498	158912517	MP00610	AAAAAAAAAAAAAAAAGAAC	158912196	158913028	Motif:5:152149168..152151657_LTR
Lactuca sativa var. augustana	Ssericea2627	LSA12548	Chr08	158912502	158912516	MP00192	AAAAAAAAAAAAGAA	158912196	158913028	Motif:5:152149168..152151657_LTR
Lactuca sativa var. augustana	Ssericea2627	LSA12548	Chr08	158912494	158912520	MP00223	GGCGTTCTTTTTTTTTTTTTTTTGTAT	158912509	158913747	Motif:6:9550523..9553086_LTR
Lactuca sativa var. augustana	Ssericea2627	LSA12548	Chr08	158912494	158912520	MP00223	GGCGTTCTTTTTTTTTTTTTTTTGTAT	158912196	158913028	Motif:5:152149168..152151657_LTR
Lactuca sativa var. augustana	Ssericea2627	LSA12548	Chr08	158912498	158912517	MP00610	AAAAAAAAAAAAAAAAGAAC	158912509	158913747	Motif:6:9550523..9553086_LTR
Lactuca sativa var. augustana	Ssericea2627	LSA33050	Chr09	39515389	39515409	MP00166	AAACAAATGGAAAAGGGCAAA	39515322	39515554	Motif:4:36443926..36455063_INT
Lactuca sativa var. augustana	Ssericea2627	LSA12548	Chr08	158912496	158912516	MP00407	TTCTTTTTTTTTTTTTTTTGT	158912509	158913747	Motif:6:9550523..9553086_LTR
Lactuca sativa var. augustana	Ssericea2613	LSA12548	Chr08	158912496	158912516	MP00407	TTCTTTTTTTTTTTTTTTTGT	158912509	158913747	Motif:6:9550523..9553086_LTR
Lactuca sativa var. augustana	Ssericea2613	LSA33050	Chr09	39515389	39515409	MP00166	AAACAAATGGAAAAGGGCAAA	39515322	39515554	Motif:4:36443926..36455063_INT
Lactuca sativa var. augustana	Ssericea2613	LSA12548	Chr08	158912498	158912517	MP00610	AAAAAAAAAAAAAAAAGAAC	158912196	158913028	Motif:5:152149168..152151657_LTR
Lactuca sativa var. augustana	Ssericea2613	LSA33050	Chr09	39515302	39515325	MP00253	GAGAGAGAGAGAGAGAGATTTTAT	39515322	39515554	Motif:4:36443926..36455063_INT
Lactuca sativa var. augustana	Ssericea2613	LSA12548	Chr08	158912498	158912518	MP00076	CGTTCTTTTTTTTTTTTTTTT	158912509	158913747	Motif:6:9550523..9553086_LTR
Lactuca sativa var. augustana	Ssericea2613	LSA12548	Chr08	158912496	158912516	MP00407	TTCTTTTTTTTTTTTTTTTGT	158912196	158913028	Motif:5:152149168..152151657_LTR
Lactuca sativa var. augustana	Ssericea2613	LSA33050	Chr09	39515383	39515409	MP00223	TTTGCCCTTTTCCATTTGTTTTTTGCA	39515322	39515554	Motif:4:36443926..36455063_INT
Lactuca sativa var. augustana	Ssericea2613	LSA12548	Chr08	158912502	158912516	MP00192	AAAAAAAAAAAAGAA	158912509	158913747	Motif:6:9550523..9553086_LTR
Lactuca sativa var. augustana	Ssericea2613	LSA33050	Chr09	39515301	39515330	MP00480	AGAGAGAGAGAGAGAGAGATTTTATTTTAT	39515322	39515554	Motif:4:36443926..36455063_INT
Lactuca sativa var. augustana	Ssericea2613	LSA12548	Chr08	158912494	158912520	MP00223	GGCGTTCTTTTTTTTTTTTTTTTGTAT	158912196	158913028	Motif:5:152149168..152151657_LTR
Lactuca sativa var. augustana	Ssericea2613	LSA12548	Chr08	158912502	158912516	MP00192	AAAAAAAAAAAAGAA	158912196	158913028	Motif:5:152149168..152151657_LTR
Lactuca sativa var. augustana	Ssericea2613	LSA33050	Chr09	39515373	39515400	MP00478	TTCCATTTGTTTTTTGCATTTCTTTTTG	39515322	39515554	Motif:4:36443926..36455063_INT
Lactuca sativa var. augustana	Ssericea2613	LSA12548	Chr08	158912498	158912517	MP00610	AAAAAAAAAAAAAAAAGAAC	158912509	158913747	Motif:6:9550523..9553086_LTR
Lactuca sativa var. augustana	Ssericea2613	LSA12548	Chr08	158912498	158912518	MP00076	CGTTCTTTTTTTTTTTTTTTT	158912196	158913028	Motif:5:152149168..152151657_LTR
Lactuca sativa var. augustana	Ssericea2613	LSA12548	Chr08	158912494	158912520	MP00223	GGCGTTCTTTTTTTTTTTTTTTTGTAT	158912509	158913747	Motif:6:9550523..9553086_LTR
Lactuca sativa var. augustana	Ssericea2590	LSA12556	Chr08	159636614	159636634	MP00483	ATAAAAGAAAATGAAAAAGAA	159636573	159636788	Motif:4:39165051..39173580_INT
Lactuca sativa var. augustana	Ssericea2590	LSA12556	Chr08	159636608	159636636	MP00593	ATTTCTTTTTCATTTTCTTTTATTTACTT	159636573	159636788	Motif:4:39165051..39173580_INT
Lactuca sativa var. augustana	Ssericea2590	LSA12556	Chr08	159636615	159636635	MP00076	TTTCTTTTTCATTTTCTTTTA	159636573	159636788	Motif:4:39165051..39173580_INT
Lactuca sativa var. augustana	Ssericea2590	LSA12556	Chr08	159636566	159636593	MP00478	GATATTTGATTTATTTTTTTATTTTTTC	159636573	159636788	Motif:4:39165051..39173580_INT
Lactuca sativa var. augustana	Ssericea2590	LSA12556	Chr08	159636612	159636638	MP00223	TAATTTCTTTTTCATTTTCTTTTATTT	159636573	159636788	Motif:4:39165051..39173580_INT
Lactuca sativa var. augustana	Ssericea2590	LSA12556	Chr08	159636618	159636638	MP00580	AAGAAAATGAAAAAGAAATTA	159636573	159636788	Motif:4:39165051..39173580_INT
Lactuca sativa var. augustana	Ssericea2590	LSA12556	Chr08	159636616	159636636	MP00407	ATTTCTTTTTCATTTTCTTTT	159636573	159636788	Motif:4:39165051..39173580_INT
Lactuca sativa var. augustana	Ssericea2590	LSA12556	Chr08	159636616	159636635	MP00610	AAAAGAAAATGAAAAAGAAA	159636573	159636788	Motif:4:39165051..39173580_INT
Lactuca sativa var. augustana	Ssericea2574	LSA12556	Chr08	159636566	159636593	MP00478	GATATTTGATTTATTTTTTTATTTTTTC	159636573	159636788	Motif:4:39165051..39173580_INT
Lactuca sativa var. augustana	Ssericea2574	LSA12556	Chr08	159636615	159636635	MP00076	TTTCTTTTTCATTTTCTTTTA	159636573	159636788	Motif:4:39165051..39173580_INT
Lactuca sativa var. augustana	Ssericea2574	LSA12556	Chr08	159636616	159636636	MP00407	ATTTCTTTTTCATTTTCTTTT	159636573	159636788	Motif:4:39165051..39173580_INT
Lactuca sativa var. augustana	Ssericea2574	LSA12556	Chr08	159636618	159636638	MP00580	AAGAAAATGAAAAAGAAATTA	159636573	159636788	Motif:4:39165051..39173580_INT
Lactuca sativa var. augustana	Ssericea2574	LSA12556	Chr08	159636616	159636635	MP00610	AAAAGAAAATGAAAAAGAAA	159636573	159636788	Motif:4:39165051..39173580_INT
Lactuca sativa var. augustana	Ssericea2570	LSA12556	Chr08	159636615	159636635	MP00076	TTTCTTTTTCATTTTCTTTTA	159636573	159636788	Motif:4:39165051..39173580_INT
Lactuca sativa var. augustana	Ssericea2565	LSA5303	Chr05	58787498	58787518	MP00355	ATTTTTTCTTTGTCATTTTAT	58787510	58787760	Motif:5:20629453..20632424_INT
Lactuca sativa var. augustana	Ssericea2565	LSA5303	Chr05	58787492	58787519	MP00478	TTTTCTATTTTTTCTTTGTCATTTTATT	58787510	58787760	Motif:5:20629453..20632424_INT
Lactuca sativa var. augustana	Ssericea2554	LSA12634	Chr08	159932420	159932440	MP00407	TTTTTTTTTTAATTTTTTTTA	159932334	159932541	Motif:5:74986887..74999214_INT
Lactuca sativa var. augustana	Ssericea2554	LSA12634	Chr08	159932597	159932617	MP00407	TTTTTTTTTTATTTTTTTTAG	159932518	159932714	Motif:5:74986887..74999214_INT
Lactuca sativa var. augustana	Ssericea2554	LSA12634	Chr08	159932597	159932617	MP00076	TTTTTTTTTTATTTTTTTTAG	159932518	159932714	Motif:5:74986887..74999214_INT
Lactuca sativa var. augustana	Ssericea2554	LSA12634	Chr08	159932411	159932431	MP00076	TTTTTTTTATTTTTTTTTTAA	159932334	159932541	Motif:5:74986887..74999214_INT
Lactuca sativa var. augustana	Ssericea2554	LSA12634	Chr08	159932411	159932430	MP00610	TAAAAAAAAAATAAAAAAAA	159932334	159932541	Motif:5:74986887..74999214_INT
Lactuca sativa var. augustana	Ssericea2554	LSA12634	Chr08	159932415	159932443	MP00593	TTTTATTTTTTTTTTAATTTTTTTTAATT	159932334	159932541	Motif:5:74986887..74999214_INT
Lactuca sativa var. augustana	Ssericea2554	LSA12634	Chr08	159932597	159932616	MP00610	TAAAAAAAATAAAAAAAAAA	159932518	159932714	Motif:5:74986887..74999214_INT
Lactuca sativa var. augustana	Ssericea2554	LSA12634	Chr08	159932506	159932533	MP00478	TTATTTTGCATTTTAAAATTACTTTTTA	159932518	159932714	Motif:5:74986887..74999214_INT
Lactuca sativa var. augustana	Ssericea2554	LSA12634	Chr08	159932506	159932533	MP00478	TTATTTTGCATTTTAAAATTACTTTTTA	159932334	159932541	Motif:5:74986887..74999214_INT
Lactuca sativa var. augustana	Ssericea2554	LSA12634	Chr08	159932239	159932266	MP00478	TTTGTTTATTTATTTTTATTTTTTTTTA	159932237	159932349	Motif:5:74986887..74999214_INT
Lactuca sativa var. augustana	Ssericea2529	LSA33114	Chr09	42289405	42289424	MP00610	AAAAAAATATAAAAAAAAAA	42289321	42289428	Motif:5:74986887..74999214_INT
Lactuca sativa var. augustana	Ssericea2529	LSA33114	Chr09	42289427	42289454	MP00478	AAGTTTTTTTTTTTTTTTTTTTTTTTTT	42289321	42289428	Motif:5:74986887..74999214_INT
Lactuca sativa var. augustana	Ssericea2529	LSA33114	Chr09	42289427	42289455	MP00593	AAGTTTTTTTTTTTTTTTTTTTTTTTTTT	42289321	42289428	Motif:5:74986887..74999214_INT
Lactuca sativa var. augustana	Ssericea2529	LSA33114	Chr09	42289404	42289424	MP00407	TTTTTTTTTTATATTTTTTTT	42289321	42289428	Motif:5:74986887..74999214_INT
Lactuca sativa var. augustana	Ssericea2510	LSA33114	Chr09	42289427	42289455	MP00593	AAGTTTTTTTTTTTTTTTTTTTTTTTTTT	42289321	42289428	Motif:5:74986887..74999214_INT
Lactuca sativa var. augustana	Ssericea2510	LSA33114	Chr09	42289404	42289424	MP00407	TTTTTTTTTTATATTTTTTTT	42289321	42289428	Motif:5:74986887..74999214_INT
Lactuca sativa var. augustana	Ssericea2510	LSA33114	Chr09	42289405	42289424	MP00610	AAAAAAATATAAAAAAAAAA	42289321	42289428	Motif:5:74986887..74999214_INT
Lactuca sativa var. augustana	Ssericea2510	LSA33114	Chr09	42289427	42289454	MP00478	AAGTTTTTTTTTTTTTTTTTTTTTTTTT	42289321	42289428	Motif:5:74986887..74999214_INT
Lactuca sativa var. augustana	Ssericea2503	LSA33114	Chr09	42289404	42289424	MP00407	TTTTTTTTTTATATTTTTTTT	42289321	42289428	Motif:5:74986887..74999214_INT
Lactuca sativa var. augustana	Ssericea2503	LSA33114	Chr09	42289427	42289454	MP00478	AAGTTTTTTTTTTTTTTTTTTTTTTTTT	42289321	42289428	Motif:5:74986887..74999214_INT
Lactuca sativa var. augustana	Ssericea2503	LSA33114	Chr09	42289427	42289455	MP00593	AAGTTTTTTTTTTTTTTTTTTTTTTTTTT	42289321	42289428	Motif:5:74986887..74999214_INT
Lactuca sativa var. augustana	Ssericea2500	LSA12817	Chr08	163655432	163655452	MP00355	TTTGAAGTTTTGTCTTATTTT	163655435	163655645	Motif:5:48519798..48525200_INT
Lactuca sativa var. augustana	Ssericea2474	LSA12592	Chr08	163705579	163705605	MP00223	TTTTTTCTTTTATATTTTTTCACTAAT	163705330	163705670	Motif:3:199221673..199235904_INT
Lactuca sativa var. augustana	Ssericea2474	LSA12592	Chr08	163705579	163705599	MP00580	GAAAAAATATAAAAGAAAAAA	163705330	163705670	Motif:3:199221673..199235904_INT
Lactuca sativa var. augustana	Ssericea2474	LSA12592	Chr08	163705581	163705601	MP00407	TTTTCTTTTATATTTTTTCAC	163705330	163705670	Motif:3:199221673..199235904_INT
Lactuca sativa var. augustana	Ssericea2474	LSA12592	Chr08	163705631	163705659	MP00593	TCTTTTTTCTTAATTTCTTTTACGTTTTT	163705330	163705670	Motif:3:199221673..199235904_INT
Lactuca sativa var. augustana	Ssericea2474	LSA12592	Chr08	163705580	163705599	MP00610	GAAAAAATATAAAAGAAAAA	163705330	163705670	Motif:3:199221673..199235904_INT
Lactuca sativa var. augustana	Ssericea2460	LSA33154	Chr09	43268896	43268923	MP00478	ATTTTCTATTTTTTTTTTTATTTTTCTT	43268910	43269140	Motif:3:102663397..102666326_INT
Lactuca sativa var. augustana	Ssericea2460	LSA33154	Chr09	43268896	43268923	MP00478	ATTTTCTATTTTTTTTTTTATTTTTCTT	43268785	43268916	Motif:3:151697669..151707866_INT
Lactuca sativa var. augustana	Ssericea2460	LSA33171	Chr09	43339853	43339880	MP00478	TCGTGTTTTTATTTTATTTTATTTTTTT	43339535	43339923	Motif:1:55989264..55994088_INT
Lactuca sativa var. augustana	Ssericea2460	LSA33169	Chr09	43359026	43359053	MP00478	TGTCATTTTCTTATTTTTTATCTTTCTT	43358815	43359036	Motif:3:102663397..102666326_INT
Lactuca sativa var. augustana	Ssericea2459	LSA33154	Chr09	43269031	43269045	MP00269	TTTTAAATTTTAAAT	43268910	43269140	Motif:3:102663397..102666326_INT
Lactuca sativa var. augustana	Ssericea2459	LSA33171	Chr09	43339853	43339873	MP00407	TTTATTTTATTTTATTTTTTT	43339535	43339923	Motif:1:55989264..55994088_INT
Lactuca sativa var. augustana	Ssericea2459	LSA33169	Chr09	43358898	43358912	MP00269	TTTTAAATTTTAAAT	43358815	43359036	Motif:3:102663397..102666326_INT
Lactuca sativa var. augustana	Ssericea2459	LSA33154	Chr09	43268904	43268924	MP00407	TTTTTTTTTTTATTTTTCTTA	43268785	43268916	Motif:3:151697669..151707866_INT
Lactuca sativa var. augustana	Ssericea2459	LSA33154	Chr09	43268904	43268924	MP00407	TTTTTTTTTTTATTTTTCTTA	43268910	43269140	Motif:3:102663397..102666326_INT
Lactuca sativa var. augustana	Ssericea2459	LSA33171	Chr09	43339837	43339865	MP00593	ATTTTATTTTTTTTTATTTTTTATTTTAT	43339535	43339923	Motif:1:55989264..55994088_INT
Lactuca sativa var. augustana	Ssericea2459	LSA33155	Chr09	43243658	43243686	MP00593	TTTAAATTATTTTTAGCTTTTATTATTAT	43243682	43243829	Motif:7:29635630..29640425_INT
Lactuca sativa var. augustana	Ssericea2459	LSA33169	Chr09	43359020	43359048	MP00593	TTTTCTTATTTTTTATCTTTCTTAATTAA	43358815	43359036	Motif:3:102663397..102666326_INT
Lactuca sativa var. augustana	Ssericea2433	LSA33154	Chr09	43268905	43268924	MP00610	TAAGAAAAATAAAAAAAAAA	43268785	43268916	Motif:3:151697669..151707866_INT
Lactuca sativa var. augustana	Ssericea2433	LSA33169	Chr09	43359020	43359048	MP00593	TTTTCTTATTTTTTATCTTTCTTAATTAA	43358815	43359036	Motif:3:102663397..102666326_INT
Lactuca sativa var. augustana	Ssericea2433	LSA33154	Chr09	43268898	43268918	MP00076	TTTCTATTTTTTTTTTTATTT	43268785	43268916	Motif:3:151697669..151707866_INT
Lactuca sativa var. augustana	Ssericea2433	LSA33154	Chr09	43268907	43268921	MP00192	GAAAAATAAAAAAAA	43268910	43269140	Motif:3:102663397..102666326_INT
Lactuca sativa var. augustana	Ssericea2433	LSA33155	Chr09	43244616	43244630	MP00192	CAAAAAAACAAAAAA	43244581	43245413	Motif:7:29635630..29640425_INT
Lactuca sativa var. augustana	Ssericea2433	LSA33171	Chr09	43339855	43339875	MP00076	TTTTTATTTTATTTTATTTTT	43339535	43339923	Motif:1:55989264..55994088_INT
Lactuca sativa var. augustana	Ssericea2433	LSA33171	Chr09	43339837	43339865	MP00593	ATTTTATTTTTTTTTATTTTTTATTTTAT	43339535	43339923	Motif:1:55989264..55994088_INT
Lactuca sativa var. augustana	Ssericea2433	LSA33171	Chr09	43339853	43339873	MP00407	TTTATTTTATTTTATTTTTTT	43339535	43339923	Motif:1:55989264..55994088_INT
Lactuca sativa var. augustana	Ssericea2433	LSA33154	Chr09	43268905	43268924	MP00610	TAAGAAAAATAAAAAAAAAA	43268910	43269140	Motif:3:102663397..102666326_INT
Lactuca sativa var. augustana	Ssericea2433	LSA33154	Chr09	43268896	43268923	MP00478	ATTTTCTATTTTTTTTTTTATTTTTCTT	43268785	43268916	Motif:3:151697669..151707866_INT
Lactuca sativa var. augustana	Ssericea2433	LSA33154	Chr09	43268898	43268918	MP00076	TTTCTATTTTTTTTTTTATTT	43268910	43269140	Motif:3:102663397..102666326_INT
Lactuca sativa var. augustana	Ssericea2433	LSA33154	Chr09	43268904	43268924	MP00407	TTTTTTTTTTTATTTTTCTTA	43268785	43268916	Motif:3:151697669..151707866_INT
Lactuca sativa var. augustana	Ssericea2433	LSA33171	Chr09	43339854	43339873	MP00610	AAAAAATAAAATAAAATAAA	43339535	43339923	Motif:1:55989264..55994088_INT
Lactuca sativa var. augustana	Ssericea2433	LSA33154	Chr09	43268904	43268924	MP00407	TTTTTTTTTTTATTTTTCTTA	43268910	43269140	Motif:3:102663397..102666326_INT
Lactuca sativa var. augustana	Ssericea2433	LSA33169	Chr09	43359026	43359053	MP00478	TGTCATTTTCTTATTTTTTATCTTTCTT	43358815	43359036	Motif:3:102663397..102666326_INT
Lactuca sativa var. augustana	Ssericea2433	LSA33171	Chr09	43339844	43339858	MP00192	AAAAAATAAAAAAAA	43339535	43339923	Motif:1:55989264..55994088_INT
Lactuca sativa var. augustana	Ssericea2433	LSA33154	Chr09	43268896	43268923	MP00478	ATTTTCTATTTTTTTTTTTATTTTTCTT	43268910	43269140	Motif:3:102663397..102666326_INT
Lactuca sativa var. augustana	Ssericea2433	LSA33171	Chr09	43339853	43339880	MP00478	TCGTGTTTTTATTTTATTTTATTTTTTT	43339535	43339923	Motif:1:55989264..55994088_INT
Lactuca sativa var. augustana	Ssericea2433	LSA33154	Chr09	43268907	43268921	MP00192	GAAAAATAAAAAAAA	43268785	43268916	Motif:3:151697669..151707866_INT
Lactuca sativa var. augustana	Ssericea2433	LSA33155	Chr09	43243658	43243686	MP00593	TTTAAATTATTTTTAGCTTTTATTATTAT	43243682	43243829	Motif:7:29635630..29640425_INT
Lactuca sativa var. augustana	Ssericea2420	LSA33140	Chr09	43426370	43426397	MP00478	AATTTTTAAATATTTTTATGACTTTATT	43426156	43426378	Motif:2:72798022..72808660_INT
Lactuca sativa var. augustana	Ssericea2336	LSA33194	Chr09	45292182	45292201	MP00610	AAAAAAAAAAAAAAAACACA	45292022	45292351	Motif:6:103931441..103945141_INT
Lactuca sativa var. augustana	Ssericea2336	LSA33194	Chr09	45292178	45292198	MP00407	GTTTTTTTTTTTTTTTTATTT	45292022	45292351	Motif:6:103931441..103945141_INT
Lactuca sativa var. augustana	Ssericea2336	LSA33194	Chr09	45292185	45292199	MP00192	AAAAAAAAAAAAACA	45292022	45292351	Motif:6:103931441..103945141_INT
Lactuca sativa var. augustana	Ssericea2336	LSA33194	Chr09	45292183	45292203	MP00076	TGTGTGTTTTTTTTTTTTTTT	45292022	45292351	Motif:6:103931441..103945141_INT
Lactuca sativa var. augustana	Ssericea2336	LSA33194	Chr09	45292174	45292201	MP00478	TGTGTTTTTTTTTTTTTTTTATTTTAAA	45292022	45292351	Motif:6:103931441..103945141_INT
Lactuca sativa var. augustana	Ssericea2322	LSA33199	Chr09	45452928	45452942	MP00192	AAAAGAAAAAAAAAG	45452693	45453005	Motif:1:165408950..165409274_LTR
Lactuca sativa var. augustana	Ssericea2322	LSA33199	Chr09	45452929	45452949	MP00199	AAGGAAGAAAAGAAAAAAAAA	45452693	45453005	Motif:1:165408950..165409274_LTR
Lactuca sativa var. augustana	Ssericea2322	LSA33199	Chr09	45452931	45452951	MP00076	TTTTTTTCTTTTCTTCCTTCC	45452693	45453005	Motif:1:165408950..165409274_LTR
Lactuca sativa var. augustana	Ssericea2322	LSA33199	Chr09	45452929	45452948	MP00611	AGGAAGAAAAGAAAAAAAAA	45452693	45453005	Motif:1:165408950..165409274_LTR
Lactuca sativa var. augustana	Ssericea2322	LSA33199	Chr09	45452933	45452952	MP00610	AGGAAGGAAGAAAAGAAAAA	45452693	45453005	Motif:1:165408950..165409274_LTR
Lactuca sativa var. augustana	Ssericea2287	LSA12919	Chr08	177166431	177166458	MP00478	ATTTACTATTTTATTTTTTATTTTTTTA	177166125	177166540	Motif:5:9684669..9695571_INT
Lactuca sativa var. augustana	Ssericea2287	LSA12919	Chr08	177166440	177166460	MP00407	TTTATTTTTTATTTTTTTATG	177166125	177166540	Motif:5:9684669..9695571_INT
Lactuca sativa var. augustana	Ssericea2223	LSA39911	Chr03	315158063	315158083	MP00199	AAAAAAAAAAAGAATAAAATG	315157804	315158483	Motif:2:395622743..395626792_INT
Lactuca sativa var. augustana	Ssericea2223	LSA39911	Chr03	315158061	315158081	MP00076	TTTTATTCTTTTTTTTTTTAA	315157804	315158483	Motif:2:395622743..395626792_INT
Lactuca sativa var. augustana	Ssericea2223	LSA39911	Chr03	315158058	315158078	MP00407	TATTCTTTTTTTTTTTAATTA	315157804	315158483	Motif:2:395622743..395626792_INT
Lactuca sativa var. augustana	Ssericea2217	LSA40012	Chr03	314481714	314481733	MP00610	AAAGAAAAATAGAAAATAAA	314481707	314481907	Motif:3:247413527..247425794_INT
Lactuca sativa var. augustana	Ssericea2217	LSA40029	Chr03	314837682	314837702	MP00580	AAATTAAAAAAAAAGAAAATA	314837531	314837702	Motif:3:247413527..247425794_INT
Lactuca sativa var. augustana	Ssericea2217	LSA40029	Chr03	314837685	314837704	MP00610	AAAAATTAAAAAAAAAGAAA	314837531	314837702	Motif:3:247413527..247425794_INT
Lactuca sativa var. augustana	Ssericea2217	LSA40012	Chr03	314481714	314481733	MP00610	AAAGAAAAATAGAAAATAAA	314481675	314481890	Motif:3:247413527..247425794_INT
Lactuca sativa var. augustana	Ssericea2217	LSA40029	Chr03	314837684	314837704	MP00076	TTTTCTTTTTTTTTAATTTTT	314837531	314837702	Motif:3:247413527..247425794_INT
Lactuca sativa var. augustana	Ssericea2217	LSA40029	Chr03	314837684	314837704	MP00407	TTTTCTTTTTTTTTAATTTTT	314837531	314837702	Motif:3:247413527..247425794_INT
Lactuca sativa var. augustana	Ssericea2216	LSA40012	Chr03	314481716	314481743	MP00478	CCCTTATTATTTTATTTTCTATTTTTCT	314481675	314481890	Motif:3:247413527..247425794_INT
Lactuca sativa var. augustana	Ssericea2216	LSA40029	Chr03	314837679	314837706	MP00478	TAGTATTTTCTTTTTTTTTAATTTTTGT	314837531	314837702	Motif:3:247413527..247425794_INT
Lactuca sativa var. augustana	Ssericea2216	LSA40012	Chr03	314481716	314481743	MP00478	CCCTTATTATTTTATTTTCTATTTTTCT	314481707	314481907	Motif:3:247413527..247425794_INT
Lactuca sativa var. augustana	Ssericea2212	LSA17307	Chr06	148308755	148308769	MP00192	GACAAACAAAAAAAG	148308698	148308958	Motif:5:228695243..228703791_INT
Lactuca sativa var. augustana	Ssericea2212	LSA17307	Chr06	148308755	148308769	MP00192	GACAAACAAAAAAAG	148308683	148308809	Motif:4:54242943..54247244_INT
Lactuca sativa var. augustana	Ssericea2204	LSA39892	Chr03	312417817	312417845	MP00593	ATATCACGCTTTTTTTCTTTTTTAAATTA	312417843	312417966	Motif:2:72138365..72142184_INT
Lactuca sativa var. augustana	Ssericea2204	LSA39892	Chr03	312417828	312417855	MP00478	TTTTTCTTTTTTAAATTATATTTTTTTA	312417843	312417966	Motif:2:72138365..72142184_INT
Lactuca sativa var. augustana	Ssericea2204	LSA39892	Chr03	312417827	312417853	MP00223	TTTTTTCTTTTTTAAATTATATTTTTT	312417843	312417966	Motif:2:72138365..72142184_INT
Lactuca sativa var. augustana	Ssericea21618	LSA34419	Chr09	110005903	110005931	MP00593	ATTATATTTTTTTTAACTTTTAACATATT	110005685	110006689	Motif:7:72508003..72512697_INT
Lactuca sativa var. augustana	Ssericea21618	LSA34419	Chr09	110005730	110005750	MP00076	CTTCATTTTTTTTTTCTTTCA	110005685	110006689	Motif:7:72508003..72512697_INT
Lactuca sativa var. augustana	Ssericea21618	LSA34419	Chr09	110005772	110005792	MP00407	GTAACTTTTCAATTTCTTTAT	110005685	110006689	Motif:7:72508003..72512697_INT
Lactuca sativa var. augustana	Ssericea21618	LSA34419	Chr09	110005905	110005925	MP00281	TATATTTTTTTTAACTTTTAA	110005685	110006689	Motif:7:72508003..72512697_INT
Lactuca sativa var. augustana	Ssericea2161	LSA15158	Chr06	13054562	13054582	MP00402	ATTCTTCCTTCTTTCCTTTTT	13054498	13054675	Motif:3:25465136..25470134_INT
Lactuca sativa var. augustana	Ssericea2161	LSA39941	Chr03	315329555	315329582	MP00478	TTATTTATTTTTCCATTTTTCTTTTATT	315329418	315329612	Motif:4:36443926..36455063_INT
Lactuca sativa var. augustana	Ssericea2161	LSA39941	Chr03	315329559	315329587	MP00593	TTATTTTTCCATTTTTCTTTTATTACCAA	315329418	315329612	Motif:4:36443926..36455063_INT
Lactuca sativa var. augustana	Ssericea21606	LSA17923	Chr06	186412321	186412349	MP00593	TCATTTGGTCCTTTTCCTTTTTTGTACTT	186412121	186412390	Motif:1:395261551..395263273_LTR
Lactuca sativa var. augustana	Ssericea21606	LSA17923	Chr06	186412319	186412345	MP00223	TTGGTCCTTTTCCTTTTTTGTACTTAA	186412121	186412390	Motif:1:395261551..395263273_LTR
Lactuca sativa var. augustana	Ssericea21603	LSA17923	Chr06	186412319	186412345	MP00223	TTGGTCCTTTTCCTTTTTTGTACTTAA	186412121	186412390	Motif:1:395261551..395263273_LTR
Lactuca sativa var. augustana	Ssericea21603	LSA17923	Chr06	186412321	186412349	MP00593	TCATTTGGTCCTTTTCCTTTTTTGTACTT	186412121	186412390	Motif:1:395261551..395263273_LTR
Lactuca sativa var. augustana	Ssericea2160	LSA39941	Chr03	315329559	315329587	MP00593	TTATTTTTCCATTTTTCTTTTATTACCAA	315329418	315329612	Motif:4:36443926..36455063_INT
Lactuca sativa var. augustana	Ssericea2160	LSA39941	Chr03	315329558	315329578	MP00407	TTTATTTTTCCATTTTTCTTT	315329418	315329612	Motif:4:36443926..36455063_INT
Lactuca sativa var. augustana	Ssericea21592	LSA34452	Chr09	115892279	115892299	MP00402	TACATTTTTCTTTCACTTTTT	115892118	115892350	Motif:2:287875286..287883179_INT
Lactuca sativa var. augustana	Ssericea21592	LSA34452	Chr09	115892278	115892306	MP00593	TTACATTTTTCTTTCACTTTTTAAAATTA	115892118	115892350	Motif:2:287875286..287883179_INT
Lactuca sativa var. augustana	Ssericea21592	LSA34452	Chr09	115892280	115892300	MP00281	ACATTTTTCTTTCACTTTTTA	115892118	115892350	Motif:2:287875286..287883179_INT
Lactuca sativa var. augustana	Ssericea21592	LSA34452	Chr09	115892273	115892300	MP00478	TAATTTTACATTTTTCTTTCACTTTTTA	115892118	115892350	Motif:2:287875286..287883179_INT
Lactuca sativa var. augustana	Ssericea21590	LSA34452	Chr09	115892280	115892300	MP00483	TAAAAAGTGAAAGAAAAATGT	115892118	115892350	Motif:2:287875286..287883179_INT
Lactuca sativa var. augustana	Ssericea21590	LSA34452	Chr09	115892278	115892306	MP00593	TTACATTTTTCTTTCACTTTTTAAAATTA	115892118	115892350	Motif:2:287875286..287883179_INT
Lactuca sativa var. augustana	Ssericea21589	LSA34459	Chr09	115738238	115738264	MP00223	TTTATGCTTTTTCTATTTAATTTTTAA	115738203	115738420	Motif:2:351369544..351382270_INT
Lactuca sativa var. augustana	Ssericea21589	LSA34459	Chr09	115737181	115737208	MP00478	CCTTATTATATTTATTTTCCACTTTTTT	115737037	115737286	Motif:2:287875286..287883179_INT
Lactuca sativa var. augustana	Ssericea21589	LSA34459	Chr09	115737181	115737208	MP00478	CCTTATTATATTTATTTTCCACTTTTTT	115737007	115737205	Motif:1:198210217..198220759_INT
Lactuca sativa var. augustana	Ssericea21589	LSA34459	Chr09	115737186	115737214	MP00593	TTATATTTATTTTCCACTTTTTTTTCTAT	115737037	115737286	Motif:2:287875286..287883179_INT
Lactuca sativa var. augustana	Ssericea21589	LSA34459	Chr09	115737193	115737213	MP00199	TAGAAAAAAAAGTGGAAAATA	115737037	115737286	Motif:2:287875286..287883179_INT
Lactuca sativa var. augustana	Ssericea21589	LSA34459	Chr09	115737196	115737222	MP00223	TTTCCACTTTTTTTTCTATAAATATTT	115737037	115737286	Motif:2:287875286..287883179_INT
Lactuca sativa var. augustana	Ssericea21589	LSA34459	Chr09	115737196	115737222	MP00223	TTTCCACTTTTTTTTCTATAAATATTT	115737007	115737205	Motif:1:198210217..198220759_INT
Lactuca sativa var. augustana	Ssericea21589	LSA34459	Chr09	115737196	115737214	MP00210	ATAGAAAAAAAAGTGGAAA	115737037	115737286	Motif:2:287875286..287883179_INT
Lactuca sativa var. augustana	Ssericea21589	LSA34459	Chr09	115737193	115737213	MP00199	TAGAAAAAAAAGTGGAAAATA	115737007	115737205	Motif:1:198210217..198220759_INT
Lactuca sativa var. augustana	Ssericea21589	LSA34459	Chr09	115737196	115737216	MP00166	TTATAGAAAAAAAAGTGGAAA	115737007	115737205	Motif:1:198210217..198220759_INT
Lactuca sativa var. augustana	Ssericea21589	LSA34459	Chr09	115737196	115737216	MP00166	TTATAGAAAAAAAAGTGGAAA	115737037	115737286	Motif:2:287875286..287883179_INT
Lactuca sativa var. augustana	Ssericea21589	LSA34459	Chr09	115737196	115737214	MP00394	ATAGAAAAAAAAGTGGAAA	115737037	115737286	Motif:2:287875286..287883179_INT
Lactuca sativa var. augustana	Ssericea21589	LSA34459	Chr09	115737196	115737214	MP00210	ATAGAAAAAAAAGTGGAAA	115737007	115737205	Motif:1:198210217..198220759_INT
Lactuca sativa var. augustana	Ssericea21589	LSA34459	Chr09	115738247	115738267	MP00199	AAATAGAAAAAGCATAAAAAT	115738203	115738420	Motif:2:351369544..351382270_INT
Lactuca sativa var. augustana	Ssericea21589	LSA34459	Chr09	115737186	115737214	MP00593	TTATATTTATTTTCCACTTTTTTTTCTAT	115737007	115737205	Motif:1:198210217..198220759_INT
Lactuca sativa var. augustana	Ssericea21589	LSA34459	Chr09	115737196	115737214	MP00394	ATAGAAAAAAAAGTGGAAA	115737007	115737205	Motif:1:198210217..198220759_INT
Lactuca sativa var. augustana	Ssericea21586	LSA27765	Chr01	255895650	255895664	MP00269	TTTTAAAATTTATAA	255895636	255896191	Motif:3:341693323..341698427_INT
Lactuca sativa var. augustana	Ssericea21563	LSA27632	Chr01	251594169	251594196	MP00478	TTTTTTTTAAATAATTTTTGATTTTTTT	251594079	251594368	Motif:8:91015232..91027492_INT
Lactuca sativa var. augustana	Ssericea21562	LSA33345	Chr09	49279412	49279439	MP00478	TTTTGTTTTTTTTATTTTTTATTTTAAG	49279170	49279616	Motif:3:261073031..261087559_INT
Lactuca sativa var. augustana	Ssericea21562	LSA33345	Chr09	49279417	49279437	MP00076	TTTTTTTTATTTTTTATTTTA	49279170	49279616	Motif:3:261073031..261087559_INT
Lactuca sativa var. augustana	Ssericea21562	LSA33345	Chr09	49279417	49279431	MP00192	AAAAAATAAAAAAAA	49279170	49279616	Motif:3:261073031..261087559_INT
Lactuca sativa var. augustana	Ssericea21562	LSA33345	Chr09	49279415	49279434	MP00610	AATAAAAAATAAAAAAAACA	49279170	49279616	Motif:3:261073031..261087559_INT
Lactuca sativa var. augustana	Ssericea21562	LSA33345	Chr09	49279413	49279433	MP00407	TTTGTTTTTTTTATTTTTTAT	49279170	49279616	Motif:3:261073031..261087559_INT
Lactuca sativa var. augustana	Ssericea21562	LSA17822	Chr06	177900979	177900999	MP00079	TATTTACTAAAATAGAAAATA	177900942	177901061	Motif:4:138865547..138873282_INT
Lactuca sativa var. augustana	Ssericea21562	LSA17822	Chr06	177900981	177900999	MP00315	TTTACTAAAATAGAAAATA	177900942	177901061	Motif:4:138865547..138873282_INT
Lactuca sativa var. augustana	Ssericea21554	LSA34439	Chr09	111242494	111242521	MP00478	CCTTATTTATTTATTTTTTGATTTTTTT	111242343	111242537	Motif:4:39165051..39173580_INT
Lactuca sativa var. augustana	Ssericea21554	LSA34439	Chr09	111243521	111243548	MP00478	TACTTTTTTTATTTTTTATTTCTTTTAA	111243522	111243780	Motif:4:39165051..39173580_INT
Lactuca sativa var. augustana	Ssericea21554	LSA34439	Chr09	111243569	111243595	MP00223	TATGCCCTTTTGTCTTATTTTTATTTT	111243522	111243780	Motif:4:39165051..39173580_INT
Lactuca sativa var. augustana	Ssericea21533	LSA17767	Chr06	175365380	175365406	MP00223	TTTGCCCCTTATTTTTTTATTTTTTAT	175365219	175365406	Motif:3:247413527..247425794_INT
Lactuca sativa var. augustana	Ssericea21533	LSA17767	Chr06	175365380	175365406	MP00223	TTTGCCCCTTATTTTTTTATTTTTTAT	175365241	175365440	Motif:3:247413527..247425794_INT
Lactuca sativa var. augustana	Ssericea21518	LSA27795	Chr01	257144239	257144253	MP00269	ATTTAAATATTTTAT	257143557	257144579	Motif:7:72508003..72512697_INT
Lactuca sativa var. augustana	Ssericea2150	LSA40018	Chr03	314120928	314120955	MP00478	TTTTTTTTTTTTCATTTTATACATTTTA	314120935	314121058	Motif:9:61903974..61912959_INT
Lactuca sativa var. augustana	Ssericea2150	LSA40018	Chr03	314120921	314120941	MP00407	TAACCTTTTTTTTTTTTTTCA	314120935	314121058	Motif:9:61903974..61912959_INT
Lactuca sativa var. augustana	Ssericea2150	LSA40018	Chr03	314120927	314120947	MP00076	TTTTTTTTTTTTTCATTTTAT	314120935	314121058	Motif:9:61903974..61912959_INT
Lactuca sativa var. augustana	Ssericea2150	LSA40018	Chr03	314120928	314120942	MP00192	ATGAAAAAAAAAAAA	314120935	314121058	Motif:9:61903974..61912959_INT
Lactuca sativa var. augustana	Ssericea2150	LSA40018	Chr03	314120929	314120948	MP00610	TATAAAATGAAAAAAAAAAA	314120935	314121058	Motif:9:61903974..61912959_INT
Lactuca sativa var. augustana	Ssericea2150	LSA40018	Chr03	314120919	314120945	MP00223	AATAACCTTTTTTTTTTTTTTCATTTT	314120935	314121058	Motif:9:61903974..61912959_INT
Lactuca sativa var. augustana	Ssericea21484	LSA17801	Chr06	177856942	177856962	MP00407	TTTTTTTTTTATTTTTTTAAT	177856462	177857142	Motif:4:65945816..65958938_INT
Lactuca sativa var. augustana	Ssericea21483	LSA27663	Chr01	252639174	252639201	MP00478	CTCATTTTTTGTTATTTCTTTCTTTTTA	252639193	252639917	Motif:5:261599600..261608059_INT
Lactuca sativa var. augustana	Ssericea21483	LSA27663	Chr01	252639168	252639196	MP00593	TTTTTGTTATTTCTTTCTTTTTACTTTTG	252639193	252639917	Motif:5:261599600..261608059_INT
Lactuca sativa var. augustana	Ssericea2148	LSA15166	Chr06	13162191	13162219	MP00593	ATTTTTCTTCCTTTTCCTTTAATGAATTT	13162164	13162550	Motif:2:279021192..279025141_INT
Lactuca sativa var. augustana	Ssericea2148	LSA15166	Chr06	13162321	13162341	MP00199	AGGAGGAAAAAGAAAATAAAA	13162164	13162550	Motif:2:279021192..279025141_INT
Lactuca sativa var. augustana	Ssericea2148	LSA15166	Chr06	13162321	13162341	MP00076	TTTTATTTTCTTTTTCCTCCT	13162164	13162550	Motif:2:279021192..279025141_INT
Lactuca sativa var. augustana	Ssericea21474	LSA17868	Chr06	182820193	182820213	MP00199	CAAAACAAAAAGTAAGAATAA	182820203	182820413	Motif:7:124573046..124585533_INT
Lactuca sativa var. augustana	Ssericea21474	LSA17868	Chr06	182820190	182820210	MP00580	GAACAAAACAAAAAGTAAGAA	182820203	182820413	Motif:7:124573046..124585533_INT
Lactuca sativa var. augustana	Ssericea21474	LSA17868	Chr06	182820199	182820219	MP00402	TGTCATTTATTCTTACTTTTT	182820203	182820413	Motif:7:124573046..124585533_INT
Lactuca sativa var. augustana	Ssericea21474	LSA17868	Chr06	182820198	182820218	MP00281	GTCATTTATTCTTACTTTTTG	182820203	182820413	Motif:7:124573046..124585533_INT
Lactuca sativa var. augustana	Ssericea21474	LSA17868	Chr06	182820184	182820210	MP00223	TTCTTACTTTTTGTTTTGTTCATATTT	182820203	182820413	Motif:7:124573046..124585533_INT
Lactuca sativa var. augustana	Ssericea21474	LSA17868	Chr06	182821335	182821362	MP00478	ACTTTCATATTTATGTATTTATTTTTTT	182821320	182821530	Motif:7:124573046..124585533_INT
Lactuca sativa var. augustana	Ssericea21474	LSA17868	Chr06	182820358	182820386	MP00593	TTTATTTTTTAATTAACTTTCTTATTTAT	182820203	182820413	Motif:7:124573046..124585533_INT
Lactuca sativa var. augustana	Ssericea21474	LSA17868	Chr06	182820373	182820400	MP00478	ACTTTCTTATTTATGTATTTATTTTTTA	182820203	182820413	Motif:7:124573046..124585533_INT
Lactuca sativa var. augustana	Ssericea21474	LSA17868	Chr06	182820190	182820210	MP00166	GAACAAAACAAAAAGTAAGAA	182820203	182820413	Motif:7:124573046..124585533_INT
Lactuca sativa var. augustana	Ssericea21473	LSA17868	Chr06	182820190	182820208	MP00392	CTTACTTTTTGTTTTGTTC	182820203	182820413	Motif:7:124573046..124585533_INT
Lactuca sativa var. augustana	Ssericea21473	LSA17868	Chr06	182820198	182820218	MP00281	GTCATTTATTCTTACTTTTTG	182820203	182820413	Motif:7:124573046..124585533_INT
Lactuca sativa var. augustana	Ssericea21473	LSA17868	Chr06	182820193	182820213	MP00199	CAAAACAAAAAGTAAGAATAA	182820203	182820413	Motif:7:124573046..124585533_INT
Lactuca sativa var. augustana	Ssericea21473	LSA17868	Chr06	182820190	182820210	MP00580	GAACAAAACAAAAAGTAAGAA	182820203	182820413	Motif:7:124573046..124585533_INT
Lactuca sativa var. augustana	Ssericea21473	LSA17868	Chr06	182820192	182820210	MP00210	ACAAAACAAAAAGTAAGAA	182820203	182820413	Motif:7:124573046..124585533_INT
Lactuca sativa var. augustana	Ssericea21473	LSA17868	Chr06	182820358	182820386	MP00593	TTTATTTTTTAATTAACTTTCTTATTTAT	182820203	182820413	Motif:7:124573046..124585533_INT
Lactuca sativa var. augustana	Ssericea21473	LSA17868	Chr06	182821335	182821362	MP00478	ACTTTCATATTTATGTATTTATTTTTTT	182821320	182821530	Motif:7:124573046..124585533_INT
Lactuca sativa var. augustana	Ssericea21473	LSA17868	Chr06	182820199	182820219	MP00402	TGTCATTTATTCTTACTTTTT	182820203	182820413	Motif:7:124573046..124585533_INT
Lactuca sativa var. augustana	Ssericea21473	LSA17868	Chr06	182820373	182820400	MP00478	ACTTTCTTATTTATGTATTTATTTTTTA	182820203	182820413	Motif:7:124573046..124585533_INT
Lactuca sativa var. augustana	Ssericea21473	LSA17868	Chr06	182820190	182820210	MP00166	GAACAAAACAAAAAGTAAGAA	182820203	182820413	Motif:7:124573046..124585533_INT
Lactuca sativa var. augustana	Ssericea21473	LSA17868	Chr06	182820184	182820210	MP00223	TTCTTACTTTTTGTTTTGTTCATATTT	182820203	182820413	Motif:7:124573046..124585533_INT
Lactuca sativa var. augustana	Ssericea21472	LSA17874	Chr06	182481906	182481932	MP00223	TAATTTCTTTTTCAATTTTATTTTATT	182481745	182481956	Motif:4:39165051..39173580_INT
Lactuca sativa var. augustana	Ssericea21472	LSA17874	Chr06	182481905	182481932	MP00478	ATAATTTCTTTTTCAATTTTATTTTATT	182481745	182481956	Motif:4:39165051..39173580_INT
Lactuca sativa var. augustana	Ssericea21472	LSA17874	Chr06	182481908	182481928	MP00407	ATTTCTTTTTCAATTTTATTT	182481745	182481956	Motif:4:39165051..39173580_INT
Lactuca sativa var. augustana	Ssericea21460	LSA17923	Chr06	186412321	186412349	MP00593	TCATTTGGTCCTTTTCCTTTTTTGTACTT	186412121	186412390	Motif:1:395261551..395263273_LTR
Lactuca sativa var. augustana	Ssericea21460	LSA17923	Chr06	186412319	186412345	MP00223	TTGGTCCTTTTCCTTTTTTGTACTTAA	186412121	186412390	Motif:1:395261551..395263273_LTR
Lactuca sativa var. augustana	Ssericea21460	LSA17923	Chr06	186412325	186412338	MP00080	ACAAAAAAGGAAAA	186412121	186412390	Motif:1:395261551..395263273_LTR
Lactuca sativa var. augustana	Ssericea21460	LSA17923	Chr06	186413018	186413031	MP00080	CAAAAAAAGGAAAG	186412951	186413235	Motif:1:395261551..395263273_LTR
Lactuca sativa var. augustana	Ssericea2143	LSA40012	Chr03	314481714	314481733	MP00610	AAAGAAAAATAGAAAATAAA	314481675	314481890	Motif:3:247413527..247425794_INT
Lactuca sativa var. augustana	Ssericea2143	LSA40029	Chr03	314837682	314837702	MP00580	AAATTAAAAAAAAAGAAAATA	314837531	314837702	Motif:3:247413527..247425794_INT
Lactuca sativa var. augustana	Ssericea2143	LSA40029	Chr03	314837684	314837704	MP00407	TTTTCTTTTTTTTTAATTTTT	314837531	314837702	Motif:3:247413527..247425794_INT
Lactuca sativa var. augustana	Ssericea2143	LSA40029	Chr03	314837684	314837704	MP00076	TTTTCTTTTTTTTTAATTTTT	314837531	314837702	Motif:3:247413527..247425794_INT
Lactuca sativa var. augustana	Ssericea2143	LSA40029	Chr03	314837685	314837704	MP00610	AAAAATTAAAAAAAAAGAAA	314837531	314837702	Motif:3:247413527..247425794_INT
Lactuca sativa var. augustana	Ssericea2143	LSA40012	Chr03	314481714	314481733	MP00610	AAAGAAAAATAGAAAATAAA	314481707	314481907	Motif:3:247413527..247425794_INT
Lactuca sativa var. augustana	Ssericea21404	LSA17916	Chr06	186156308	186156326	MP00210	ACAAAACGAAAAGTAAAAA	186156308	186156438	Motif:4:31714322..31727704_INT
Lactuca sativa var. augustana	Ssericea21404	LSA17916	Chr06	186156473	186156501	MP00593	ATTTAATTTTTAATTACTTTTCTTATTTA	186156326	186156537	Motif:7:124573046..124585533_INT
Lactuca sativa var. augustana	Ssericea21404	LSA17916	Chr06	186156308	186156336	MP00593	TGTAATTTAATTTTTACTTTTCGTTTTGT	186156308	186156438	Motif:4:31714322..31727704_INT
Lactuca sativa var. augustana	Ssericea2140	LSA40029	Chr03	314837682	314837708	MP00223	TATTTTCTTTTTTTTTAATTTTTGTAT	314837531	314837702	Motif:3:247413527..247425794_INT
Lactuca sativa var. augustana	Ssericea2136	LSA15182	Chr06	13753273	13753292	MP00610	ATTAAAAAGTAAAAAAGAAA	13752918	13753350	Motif:3:151697669..151707866_INT
Lactuca sativa var. augustana	Ssericea2136	LSA15182	Chr06	13753269	13753297	MP00593	TTTGATTTCTTTTTTACTTTTTAATGAGT	13752918	13753350	Motif:3:151697669..151707866_INT
Lactuca sativa var. augustana	Ssericea2136	LSA15182	Chr06	13753273	13753293	MP00407	ATTTCTTTTTTACTTTTTAAT	13752918	13753350	Motif:3:151697669..151707866_INT
Lactuca sativa var. augustana	Ssericea2136	LSA15182	Chr06	13753275	13753302	MP00478	TAGGGTTTGATTTCTTTTTTACTTTTTA	13752918	13753350	Motif:3:151697669..151707866_INT
Lactuca sativa var. augustana	Ssericea21356	LSA34454	Chr09	113912238	113912258	MP00281	TCCATTTTTTTTTCCTTTTTC	113911563	113912271	Motif:6:215835388..215844455_INT
Lactuca sativa var. augustana	Ssericea21356	LSA34431	Chr09	113833100	113833110	MP00161	AGAAAGTACAA	113832683	113833981	Motif:5:256209988..256214464_INT
Lactuca sativa var. augustana	Ssericea21356	LSA34454	Chr09	113912231	113912258	MP00478	TAATTTCTCCATTTTTTTTTCCTTTTTC	113911563	113912271	Motif:6:215835388..215844455_INT
Lactuca sativa var. augustana	Ssericea21356	LSA34454	Chr09	113912243	113912263	MP00199	CGATTGAAAAAGGAAAAAAAA	113911563	113912271	Motif:6:215835388..215844455_INT
Lactuca sativa var. augustana	Ssericea21356	LSA34454	Chr09	113912236	113912256	MP00076	TCTCCATTTTTTTTTCCTTTT	113911563	113912271	Motif:6:215835388..215844455_INT
Lactuca sativa var. augustana	Ssericea21356	LSA34454	Chr09	113912237	113912257	MP00402	CTCCATTTTTTTTTCCTTTTT	113911563	113912271	Motif:6:215835388..215844455_INT
Lactuca sativa var. augustana	Ssericea21356	LSA34454	Chr09	113912238	113912258	MP00483	GAAAAAGGAAAAAAAAATGGA	113911563	113912271	Motif:6:215835388..215844455_INT
Lactuca sativa var. augustana	Ssericea21352	LSA17848	Chr06	181584944	181584963	MP00610	ATGGAAAAAGAAAAAAAAAA	181584884	181584991	Motif:2:151482831..151495050_INT
Lactuca sativa var. augustana	Ssericea21352	LSA17848	Chr06	181584948	181584968	MP00580	ATGATATGGAAAAAGAAAAAA	181584884	181584991	Motif:2:151482831..151495050_INT
Lactuca sativa var. augustana	Ssericea21352	LSA17848	Chr06	181584896	181584915	MP00611	CACAAAAAGACAAAACCTAA	181584884	181584991	Motif:2:151482831..151495050_INT
Lactuca sativa var. augustana	Ssericea21352	LSA17848	Chr06	181584938	181584966	MP00593	CAAATGTTTTTTTTTTCTTTTTCCATATC	181584884	181584991	Motif:2:151482831..151495050_INT
Lactuca sativa var. augustana	Ssericea21352	LSA17848	Chr06	181584944	181584958	MP00192	AAAAGAAAAAAAAAA	181584884	181584991	Motif:2:151482831..151495050_INT
Lactuca sativa var. augustana	Ssericea21352	LSA17848	Chr06	181584945	181584965	MP00199	ATATGGAAAAAGAAAAAAAAA	181584884	181584991	Motif:2:151482831..151495050_INT
Lactuca sativa var. augustana	Ssericea21352	LSA17848	Chr06	181584943	181584963	MP00076	GTTTTTTTTTTCTTTTTCCAT	181584884	181584991	Motif:2:151482831..151495050_INT
Lactuca sativa var. augustana	Ssericea21352	LSA17848	Chr06	181584940	181584960	MP00483	GAAAAAGAAAAAAAAAACATT	181584884	181584991	Motif:2:151482831..151495050_INT
Lactuca sativa var. augustana	Ssericea21352	LSA17848	Chr06	181584940	181584960	MP00281	AATGTTTTTTTTTTCTTTTTC	181584884	181584991	Motif:2:151482831..151495050_INT
Lactuca sativa var. augustana	Ssericea21332	LSA33337	Chr09	49973016	49973034	MP00335	CATCGCCATCATCACCATA	49972797	49973045	Motif:5:50211720..50221043_INT
Lactuca sativa var. augustana	Ssericea21332	LSA33337	Chr09	49972917	49972931	MP00200	AAAGATAATGATTAA	49972797	49973045	Motif:5:50211720..50221043_INT
Lactuca sativa var. augustana	Ssericea21332	LSA33337	Chr09	49972917	49972931	MP00170	TTAATCATTATCTTT	49972797	49973045	Motif:5:50211720..50221043_INT
Lactuca sativa var. augustana	Ssericea2129	LSA15190	Chr06	13678435	13678454	MP00611	GAGAGAGAGAGAGAGAGAGA	13678217	13678453	Motif:1:30411156..30411480_LTR
Lactuca sativa var. augustana	Ssericea2129	LSA15190	Chr06	13678444	13678464	MP00540	CTCTCTCTCTCTATATATATA	13678217	13678453	Motif:1:30411156..30411480_LTR
Lactuca sativa var. augustana	Ssericea2129	LSA15190	Chr06	13678439	13678458	MP00610	TATAGAGAGAGAGAGAGAGA	13678217	13678453	Motif:1:30411156..30411480_LTR
Lactuca sativa var. augustana	Ssericea2129	LSA15190	Chr06	13678441	13678464	MP00253	TATATATATAGAGAGAGAGAGAGA	13678217	13678453	Motif:1:30411156..30411480_LTR
Lactuca sativa var. augustana	Ssericea2129	LSA15190	Chr06	13678437	13678457	MP00076	TCTCTCTCTCTCTCTCTCTAT	13678217	13678453	Motif:1:30411156..30411480_LTR
Lactuca sativa var. augustana	Ssericea2129	LSA15190	Chr06	13678442	13678471	MP00480	ATATATATATATATATAGAGAGAGAGAGAG	13678217	13678453	Motif:1:30411156..30411480_LTR
Lactuca sativa var. augustana	Ssericea2129	LSA15190	Chr06	13678436	13678455	MP00675	CTCTCTCTCTCTCTCTCTCT	13678217	13678453	Motif:1:30411156..30411480_LTR
Lactuca sativa var. augustana	Ssericea2128	LSA15190	Chr06	13678439	13678458	MP00610	TATAGAGAGAGAGAGAGAGA	13678217	13678453	Motif:1:30411156..30411480_LTR
Lactuca sativa var. augustana	Ssericea2128	LSA15190	Chr06	13678437	13678457	MP00076	TCTCTCTCTCTCTCTCTCTAT	13678217	13678453	Motif:1:30411156..30411480_LTR
Lactuca sativa var. augustana	Ssericea2128	LSA15190	Chr06	13678435	13678454	MP00611	GAGAGAGAGAGAGAGAGAGA	13678217	13678453	Motif:1:30411156..30411480_LTR
Lactuca sativa var. augustana	Ssericea21223	LSA17842	Chr06	181680687	181680707	MP00281	GTGTATTTTATTTACTTTTTT	181680679	181680860	Motif:4:303716805..303718382_LTR
Lactuca sativa var. augustana	Ssericea21223	LSA17842	Chr06	181680686	181680706	MP00402	TGTGTATTTTATTTACTTTTT	181680679	181680860	Motif:4:303716805..303718382_LTR
Lactuca sativa var. augustana	Ssericea21223	LSA17842	Chr06	181680692	181680712	MP00199	ATAAAAAAAAAGTAAATAAAA	181680679	181680860	Motif:4:303716805..303718382_LTR
Lactuca sativa var. augustana	Ssericea21223	LSA17842	Chr06	181680685	181680713	MP00593	ATGTGTATTTTATTTACTTTTTTTTTATA	181680679	181680860	Motif:4:303716805..303718382_LTR
Lactuca sativa var. augustana	Ssericea21223	LSA17842	Chr06	181680697	181680717	MP00407	TTTACTTTTTTTTTATAGTTT	181680679	181680860	Motif:4:303716805..303718382_LTR
Lactuca sativa var. augustana	Ssericea21223	LSA17842	Chr06	181680695	181680721	MP00223	TATTTACTTTTTTTTTATAGTTTGTTT	181680679	181680860	Motif:4:303716805..303718382_LTR
Lactuca sativa var. augustana	Ssericea2121	LSA17353	Chr06	150509234	150509262	MP00593	TGCCCTTCTTTATTTTCTTTTTTAGTTTC	150509089	150509274	Motif:2:241400904..241409541_INT
Lactuca sativa var. augustana	Ssericea2121	LSA17353	Chr06	150509236	150509256	MP00281	CCCTTCTTTATTTTCTTTTTT	150509089	150509274	Motif:2:241400904..241409541_INT
Lactuca sativa var. augustana	Ssericea2121	LSA17353	Chr06	150509241	150509261	MP00199	AAACTAAAAAAGAAAATAAAG	150509089	150509274	Motif:2:241400904..241409541_INT
Lactuca sativa var. augustana	Ssericea2121	LSA17353	Chr06	150509246	150509266	MP00407	TTTTCTTTTTTAGTTTCTATT	150509089	150509274	Motif:2:241400904..241409541_INT
Lactuca sativa var. augustana	Ssericea2121	LSA17353	Chr06	150509236	150509256	MP00483	AAAAAAGAAAATAAAGAAGGG	150509089	150509274	Motif:2:241400904..241409541_INT
Lactuca sativa var. augustana	Ssericea2121	LSA17353	Chr06	150509229	150509256	MP00478	TATATTGCCCTTCTTTATTTTCTTTTTT	150509089	150509274	Motif:2:241400904..241409541_INT
Lactuca sativa var. augustana	Ssericea2121	LSA17353	Chr06	150509235	150509255	MP00402	GCCCTTCTTTATTTTCTTTTT	150509089	150509274	Motif:2:241400904..241409541_INT
Lactuca sativa var. augustana	Ssericea21188	LSA17767	Chr06	175365439	175365468	MP00480	AGAGAGAGAGAGAGAGAGAGAGAGAGATTT	175365241	175365440	Motif:3:247413527..247425794_INT
Lactuca sativa var. augustana	Ssericea21188	LSA17767	Chr06	175365438	175365461	MP00253	GAGAGAGAGAGAGAGAGAGATTTA	175365241	175365440	Motif:3:247413527..247425794_INT
Lactuca sativa var. augustana	Ssericea21188	LSA17767	Chr06	175365439	175365459	MP00540	AAATCTCTCTCTCTCTCTCTC	175365241	175365440	Motif:3:247413527..247425794_INT
Lactuca sativa var. augustana	Ssericea21188	LSA17767	Chr06	175365387	175365407	MP00407	CTTATTTTTTTATTTTTTATT	175365241	175365440	Motif:3:247413527..247425794_INT
Lactuca sativa var. augustana	Ssericea21188	LSA17767	Chr06	175365387	175365407	MP00407	CTTATTTTTTTATTTTTTATT	175365219	175365406	Motif:3:247413527..247425794_INT
Lactuca sativa var. augustana	Ssericea21164	LSA17683	Chr06	168693619	168693646	MP00478	TTATTTACGTAAATATTTTATCTTTTTT	168693391	168693675	Motif:5:261599600..261608059_INT
Lactuca sativa var. augustana	Ssericea21153	LSA17820	Chr06	177968728	177968755	MP00478	ATTTTTATATTTGGTTCTTAATTTTTTT	177968683	177969075	Motif:2:241400904..241409541_INT
Lactuca sativa var. augustana	Ssericea21150	LSA17673	Chr06	168881031	168881049	MP00569	AAACAAATATAAAGGAAAA	168880693	168881120	Motif:1:220043917..220044376_LTR
Lactuca sativa var. augustana	Ssericea21143	LSA30215	Chr02	86123905	86123931	MP00223	TTATTTCTTTATTTTTTGCATGTTTTT	86123788	86124006	Motif:8:104717343..104729979_INT
Lactuca sativa var. augustana	Ssericea21143	LSA30215	Chr02	86123915	86123934	MP00610	AAAAAATAAAGAAATAAAAA	86123788	86124006	Motif:8:104717343..104729979_INT
Lactuca sativa var. augustana	Ssericea21143	LSA30215	Chr02	86123914	86123934	MP00199	CAAAAAATAAAGAAATAAAAA	86123788	86124006	Motif:8:104717343..104729979_INT
Lactuca sativa var. augustana	Ssericea21143	LSA30215	Chr02	86124351	86124365	MP00269	ATTTGAATTTTAAAT	86124228	86124441	Motif:3:102663397..102666326_INT
Lactuca sativa var. augustana	Ssericea21143	LSA30215	Chr02	86123900	86123918	MP00569	GAGAAAAAAACATGCAAAA	86123788	86124006	Motif:8:104717343..104729979_INT
Lactuca sativa var. augustana	Ssericea21140	LSA27556	Chr01	247386729	247386748	MP00610	AAAAAAAAAAAAAAAAAAAA	247386416	247386730	Motif:1:300362046..300366383_INT
Lactuca sativa var. augustana	Ssericea21140	LSA27556	Chr01	247386729	247386757	MP00593	TTTTTTTTTTTTTTTTTTTTTTTTTTTTT	247386416	247386730	Motif:1:300362046..300366383_INT
Lactuca sativa var. augustana	Ssericea21140	LSA27556	Chr01	247386729	247386756	MP00478	TTTTTTTTTTTTTTTTTTTTTTTTTTTT	247386416	247386730	Motif:1:300362046..300366383_INT
Lactuca sativa var. augustana	Ssericea21140	LSA27556	Chr01	247386729	247386749	MP00407	TTTTTTTTTTTTTTTTTTTTT	247386416	247386730	Motif:1:300362046..300366383_INT
Lactuca sativa var. augustana	Ssericea21140	LSA27556	Chr01	247386729	247386749	MP00076	TTTTTTTTTTTTTTTTTTTTT	247386416	247386730	Motif:1:300362046..300366383_INT
Lactuca sativa var. augustana	Ssericea21140	LSA27556	Chr01	247386729	247386743	MP00192	AAAAAAAAAAAAAAA	247386416	247386730	Motif:1:300362046..300366383_INT
Lactuca sativa var. augustana	Ssericea21139	LSA27556	Chr01	247386729	247386743	MP00192	AAAAAAAAAAAAAAA	247386416	247386730	Motif:1:300362046..300366383_INT
Lactuca sativa var. augustana	Ssericea21139	LSA27556	Chr01	247386729	247386748	MP00610	AAAAAAAAAAAAAAAAAAAA	247386416	247386730	Motif:1:300362046..300366383_INT
Lactuca sativa var. augustana	Ssericea21139	LSA27556	Chr01	247386729	247386757	MP00593	TTTTTTTTTTTTTTTTTTTTTTTTTTTTT	247386416	247386730	Motif:1:300362046..300366383_INT
Lactuca sativa var. augustana	Ssericea21139	LSA27556	Chr01	247386729	247386749	MP00407	TTTTTTTTTTTTTTTTTTTTT	247386416	247386730	Motif:1:300362046..300366383_INT
Lactuca sativa var. augustana	Ssericea21139	LSA27556	Chr01	247386729	247386749	MP00483	AAAAAAAAAAAAAAAAAAAAA	247386416	247386730	Motif:1:300362046..300366383_INT
Lactuca sativa var. augustana	Ssericea21139	LSA27556	Chr01	247386729	247386756	MP00478	TTTTTTTTTTTTTTTTTTTTTTTTTTTT	247386416	247386730	Motif:1:300362046..300366383_INT
Lactuca sativa var. augustana	Ssericea21139	LSA27556	Chr01	247386729	247386749	MP00076	TTTTTTTTTTTTTTTTTTTTT	247386416	247386730	Motif:1:300362046..300366383_INT
Lactuca sativa var. augustana	Ssericea21138	LSA27556	Chr01	247386729	247386749	MP00076	TTTTTTTTTTTTTTTTTTTTT	247386416	247386730	Motif:1:300362046..300366383_INT
Lactuca sativa var. augustana	Ssericea21138	LSA27556	Chr01	247386729	247386757	MP00593	TTTTTTTTTTTTTTTTTTTTTTTTTTTTT	247386416	247386730	Motif:1:300362046..300366383_INT
Lactuca sativa var. augustana	Ssericea21138	LSA27556	Chr01	247386729	247386756	MP00478	TTTTTTTTTTTTTTTTTTTTTTTTTTTT	247386416	247386730	Motif:1:300362046..300366383_INT
Lactuca sativa var. augustana	Ssericea21138	LSA27556	Chr01	247386729	247386749	MP00407	TTTTTTTTTTTTTTTTTTTTT	247386416	247386730	Motif:1:300362046..300366383_INT
Lactuca sativa var. augustana	Ssericea21138	LSA27556	Chr01	247386729	247386748	MP00610	AAAAAAAAAAAAAAAAAAAA	247386416	247386730	Motif:1:300362046..300366383_INT
Lactuca sativa var. augustana	Ssericea21138	LSA27556	Chr01	247386729	247386749	MP00483	AAAAAAAAAAAAAAAAAAAAA	247386416	247386730	Motif:1:300362046..300366383_INT
Lactuca sativa var. augustana	Ssericea2110	LSA15066	Chr06	9341027	9341054	MP00478	TTTTTTTTCGTTCATATTTACCTTTTCA	9340958	9341334	Motif:9:103014667..103018786_INT
Lactuca sativa var. augustana	Ssericea21098	LSA33298	Chr09	48191906	48191925	MP00485	TATTTATTTGTCGTGTTTTT	48191703	48192051	Motif:5:302293946..302298875_INT
Lactuca sativa var. augustana	Ssericea21098	LSA33298	Chr09	48191826	48191842	MP00592	TAAAAAACGACAAACAC	48191703	48192051	Motif:5:302293946..302298875_INT
Lactuca sativa var. augustana	Ssericea21098	LSA33298	Chr09	48191906	48191925	MP00125	AAAAACACGACAAATAAATA	48191703	48192051	Motif:5:302293946..302298875_INT
Lactuca sativa var. augustana	Ssericea21032	LSA27543	Chr01	247827942	247827962	MP00076	TTTTTCTTTTTCTTTATCTCA	247827927	247828054	Motif:1:385006827..385018569_INT
Lactuca sativa var. augustana	Ssericea21032	LSA27543	Chr01	247827941	247827967	MP00223	CTTTTTCTTTTTCTTTATCTCATGTTT	247827927	247828054	Motif:1:385006827..385018569_INT
Lactuca sativa var. augustana	Ssericea21017	LSA27514	Chr01	246885257	246885284	MP00478	TTTTTTTTATTATTTTTCTTTTTTTATA	246885282	246885493	Motif:8:148709320..148711918_INT
Lactuca sativa var. augustana	Ssericea20978	LSA27535	Chr01	247532761	247532775	MP00433	TTTCAAATTTTAAAT	247532537	247532825	Motif:1:8180104..8183200_INT
Lactuca sativa var. augustana	Ssericea20978	LSA27535	Chr01	247532760	247532774	MP00370	AATTTAAAATTTGAA	247532537	247532825	Motif:1:8180104..8183200_INT
Lactuca sativa var. augustana	Ssericea20962	LSA17683	Chr06	168693619	168693646	MP00478	TTATTTACGTAAATATTTTATCTTTTTT	168693391	168693675	Motif:5:261599600..261608059_INT
Lactuca sativa var. augustana	Ssericea20960	LSA17683	Chr06	168693619	168693646	MP00478	TTATTTACGTAAATATTTTATCTTTTTT	168693391	168693675	Motif:5:261599600..261608059_INT
Lactuca sativa var. augustana	Ssericea20919	LSA27556	Chr01	247386729	247386756	MP00478	TTTTTTTTTTTTTTTTTTTTTTTTTTTT	247386416	247386730	Motif:1:300362046..300366383_INT
Lactuca sativa var. augustana	Ssericea20919	LSA27556	Chr01	247386729	247386757	MP00593	TTTTTTTTTTTTTTTTTTTTTTTTTTTTT	247386416	247386730	Motif:1:300362046..300366383_INT
Lactuca sativa var. augustana	Ssericea20854	LSA17665	Chr06	168386587	168386614	MP00478	TTTTTTTTTCTTTCTTTTCTATTCTTAG	168386607	168386823	Motif:3:265200013..265212295_INT
Lactuca sativa var. augustana	Ssericea20854	LSA17665	Chr06	168386584	168386612	MP00593	AATTTTTTTTTTCTTTCTTTTCTATTCTT	168386607	168386823	Motif:3:265200013..265212295_INT
Lactuca sativa var. augustana	Ssericea20837	LSA13067	Chr08	189180435	189180455	MP00076	TTTTTTTTAGTTTTTTTTTTT	189180432	189180666	Motif:2:72798022..72808660_INT
Lactuca sativa var. augustana	Ssericea20737	LSA18879	Chr04	35590054	35590081	MP00478	TTTTAACTTTTTAACTTTTAACTTTTAT	35590056	35590871	Motif:2:219175710..219187951_INT
Lactuca sativa var. augustana	Ssericea20734	LSA18879	Chr04	35590367	35590393	MP00223	TTTTTACTTTTTGTTACTTCTCTAACT	35590056	35590871	Motif:2:219175710..219187951_INT
Lactuca sativa var. augustana	Ssericea20734	LSA18879	Chr04	35590364	35590384	MP00199	AGTAACAAAAAGTAAAAACTT	35590056	35590871	Motif:2:219175710..219187951_INT
Lactuca sativa var. augustana	Ssericea20734	LSA18879	Chr04	35590367	35590387	MP00166	AGAAGTAACAAAAAGTAAAAA	35590056	35590871	Motif:2:219175710..219187951_INT
Lactuca sativa var. augustana	Ssericea20734	LSA18879	Chr04	35590367	35590387	MP00580	AGAAGTAACAAAAAGTAAAAA	35590056	35590871	Motif:2:219175710..219187951_INT
Lactuca sativa var. augustana	Ssericea20734	LSA18879	Chr04	35590061	35590081	MP00483	ATAAAAGTTAAAAGTTAAAAA	35590056	35590871	Motif:2:219175710..219187951_INT
Lactuca sativa var. augustana	Ssericea20734	LSA18879	Chr04	35590369	35590389	MP00407	TTTACTTTTTGTTACTTCTCT	35590056	35590871	Motif:2:219175710..219187951_INT
Lactuca sativa var. augustana	Ssericea20734	LSA18879	Chr04	35590056	35590074	MP00392	TTAACTTTTTAACTTTTAA	35590056	35590871	Motif:2:219175710..219187951_INT
Lactuca sativa var. augustana	Ssericea20734	LSA18879	Chr04	35590367	35590385	MP00210	AAGTAACAAAAAGTAAAAA	35590056	35590871	Motif:2:219175710..219187951_INT
Lactuca sativa var. augustana	Ssericea20734	LSA18879	Chr04	35590061	35590081	MP00281	TTTTTAACTTTTAACTTTTAT	35590056	35590871	Motif:2:219175710..219187951_INT
Lactuca sativa var. augustana	Ssericea20734	LSA18879	Chr04	35590406	35590424	MP00445	AAAAAAAAAAGGTGAATTT	35590056	35590871	Motif:2:219175710..219187951_INT
Lactuca sativa var. augustana	Ssericea20734	LSA18879	Chr04	35590054	35590081	MP00478	TTTTAACTTTTTAACTTTTAACTTTTAT	35590056	35590871	Motif:2:219175710..219187951_INT
Lactuca sativa var. augustana	Ssericea20734	LSA18879	Chr04	35590059	35590087	MP00593	ACTTTTTAACTTTTAACTTTTATGATTTA	35590056	35590871	Motif:2:219175710..219187951_INT
Lactuca sativa var. augustana	Ssericea20734	LSA18879	Chr04	35590367	35590385	MP00394	AAGTAACAAAAAGTAAAAA	35590056	35590871	Motif:2:219175710..219187951_INT
Lactuca sativa var. augustana	Ssericea20690	LSA19695	Chr04	119909009	119909037	MP00593	TAGTCTCTTATTTTTCCTTTTACATTTTC	119908859	119909068	Motif:1:365027927..365039303_INT
Lactuca sativa var. augustana	Ssericea20690	LSA19695	Chr04	119909019	119909039	MP00580	ATGAAAATGTAAAAGGAAAAA	119908859	119909068	Motif:1:365027927..365039303_INT
Lactuca sativa var. augustana	Ssericea20690	LSA19695	Chr04	119909019	119909045	MP00223	TTTTTCCTTTTACATTTTCATTCTTTC	119908859	119909068	Motif:1:365027927..365039303_INT
Lactuca sativa var. augustana	Ssericea20690	LSA19695	Chr04	119909019	119909039	MP00166	ATGAAAATGTAAAAGGAAAAA	119908859	119909068	Motif:1:365027927..365039303_INT
Lactuca sativa var. augustana	Ssericea20690	LSA19695	Chr04	119909016	119909036	MP00199	AAAATGTAAAAGGAAAAATAA	119908859	119909068	Motif:1:365027927..365039303_INT
Lactuca sativa var. augustana	Ssericea20640	LSA8227	Chr05	285138031	285138050	MP00611	CAGAAAAAAACAGAAAAACA	285137877	285138154	Motif:4:24024958..24038397_INT
Lactuca sativa var. augustana	Ssericea20640	LSA8227	Chr05	285138033	285138053	MP00076	TTTTTCTGTTTTTTTCTGCTT	285137877	285138154	Motif:4:24024958..24038397_INT
Lactuca sativa var. augustana	Ssericea20613	LSA12788	Chr08	171153308	171153327	MP00610	AAAAATATGAGAAAAAAAAA	171153207	171153526	Motif:3:146352888..146361902_INT
Lactuca sativa var. augustana	Ssericea20613	LSA12788	Chr08	171153319	171153346	MP00478	TTATTTATTTTTTGCATGTTTTTTTTTT	171153207	171153526	Motif:3:146352888..146361902_INT
Lactuca sativa var. augustana	Ssericea20613	LSA12788	Chr08	171153316	171153330	MP00192	GAGAAAAAAAAAACA	171153207	171153526	Motif:3:146352888..146361902_INT
Lactuca sativa var. augustana	Ssericea20600	LSA18597	Chr04	11749746	11749766	MP00407	TTTATTTTTTAAGTTTTTTTA	11749570	11749767	Motif:3:247413527..247425794_INT
Lactuca sativa var. augustana	Ssericea20600	LSA18597	Chr04	11749657	11749671	MP00269	TTTTAAATTTTTTAA	11749570	11749767	Motif:3:247413527..247425794_INT
Lactuca sativa var. augustana	Ssericea20600	LSA18597	Chr04	11749656	11749670	MP00370	TTTAAAAAATTTAAA	11749570	11749767	Motif:3:247413527..247425794_INT
Lactuca sativa var. augustana	Ssericea20600	LSA18597	Chr04	11749708	11749728	MP00076	TTTTTGTTTTTGTTTTTGTTA	11749570	11749767	Motif:3:247413527..247425794_INT
Lactuca sativa var. augustana	Ssericea20600	LSA18597	Chr04	11749748	11749775	MP00478	ATATTTTATTTTATTTTTTAAGTTTTTT	11749570	11749767	Motif:3:247413527..247425794_INT
Lactuca sativa var. augustana	Ssericea20600	LSA37378	Chr03	150774084	150774110	MP00223	TTTTTACTTTAATTTTTTGATTAAATT	150774107	150777107	Motif:1:17908088..17915999_INT
Lactuca sativa var. augustana	Ssericea20600	LSA18597	Chr04	11749742	11749770	MP00593	TTATTTTATTTTTTAAGTTTTTTTAGTTA	11749570	11749767	Motif:3:247413527..247425794_INT
Lactuca sativa var. augustana	Ssericea20600	LSA18597	Chr04	11749707	11749721	MP00192	AACAAAAACAAAAAA	11749570	11749767	Motif:3:247413527..247425794_INT
Lactuca sativa var. augustana	Ssericea206	LSA14927	Chr06	2978491	2978505	MP00269	TTTTGAATTTTATAT	2978435	2978568	Motif:5:20629453..20632424_INT
Lactuca sativa var. augustana	Ssericea206	LSA14927	Chr06	2978408	2978436	MP00593	AGTGTTTTTTTTTTCTCTTTTAAATTTAA	2978435	2978568	Motif:5:20629453..20632424_INT
Lactuca sativa var. augustana	Ssericea20597	LSA30216	Chr02	86107299	86107313	MP00370	AATTATAAATTTAAA	86106954	86107980	Motif:7:72508003..72512697_INT
[truncated: 16,504 more rows]
