# Supplementary material for: Comparative genomics reveals a unique nitrogen-carbon balance system in Asteraceae
Source: Nat Commun. 2023 Jul 20;14:4334. doi: 10.1038/s41467-023-40002-9 (PMC10359422; doi:10.1038/s41467-023-40002-9)
Supplement: Supplementary file 13 — Supplementary Data 10 [file 41467_2023_40002_MOESM13_ESM.xls]

## Sheet: Supplementary Data 10
Supplementary Data 10. Statistics of the tanscription factor binding site (TFBS) introducted by repeat sequences with top ten occurrence
TFBS	Occurrence	Species	TFBS Annotation
MP00478	801	Lactuca sativa var. augustana	Dof zinc finger protein DOF4.7 Involved in the negative regulation of floral organ abscission.
MP00593	452	Lactuca sativa var. augustana	Dof zinc finger protein DOF5.8.
MP00076	451	Lactuca sativa var. augustana	MADS-box protein SOC1 Transcription activator active in flowering time control.
MP00407	435	Lactuca sativa var. augustana	Dof zinc finger protein DOF3.6. Enhances the DNA binding of OBF transcription factors to OCS elements.
MP00610	416	Lactuca sativa var. augustana	AP2-like ethylene-responsive transcription factor BBM Transcription factor that promotes cell proliferation, differentiation and morphogenesis.
MP00223	368	Lactuca sativa var. augustana	Cyclic dof factor 5. Regulates a photoperiodic flowering response. Transcriptional repressor of 'CONSTANS' expression.
MP00192	260	Lactuca sativa var. augustana	B3 domain-containing protein REM19. Involved in the regulation of vernalization.
MP00483	191	Lactuca sativa var. augustana	Dof zinc finger protein DOF5.1. Reulat adaxial-abaxial polarity and influencing leaf axial patterning in an auxin transport- and response-dependent manner
MP00199	175	Lactuca sativa var. augustana	Dof zinc finger protein DOF1.7.
MP00580	146	Lactuca sativa var. augustana	Dof zinc finger protein DOF5.6. Involved in the regulation of interfascicular cambium formation and vascular tissue development
MP00281	128	Lactuca sativa var. augustana	Dof zinc finger protein DOF2.2.
MP00402	113	Lactuca sativa var. augustana	Dof zinc finger protein DOF3.4.
MP00166	110	Lactuca sativa var. augustana	Dof zinc finger protein DOF1.5. Acts as a negative regulator in the phytochrome-mediated light responses. Controls phyB-mediated end-of-day response and the phyA-mediated anthocyanin accumulation
MP00210	73	Lactuca sativa var. augustana	Dof zinc finger protein DOF1.8
MP00478	520	Helianthus annuus	Dof zinc finger protein DOF4.7
MP00076	329	Helianthus annuus	MADS-box protein SOC1
MP00610	323	Helianthus annuus	AP2-like ethylene-responsive transcription factor BBM
MP00407	308	Helianthus annuus	Dof zinc finger protein DOF3.6
MP00593	304	Helianthus annuus	Dof zinc finger protein DOF5.8
MP00223	262	Helianthus annuus	Cyclic dof factor 5
MP00192	241	Helianthus annuus	B3 domain-containing protein REM19
MP00483	168	Helianthus annuus	Dof zinc finger protein DOF5.1
MP00402	137	Helianthus annuus	Dof zinc finger protein DOF3.4
MP00580	131	Helianthus annuus	Dof zinc finger protein DOF5.6
MP00478	467	Cynara cardunculus var. scolymus	Dof zinc finger protein DOF4.7
MP00076	216	Cynara cardunculus var. scolymus	MADS-box protein SOC1
MP00610	208	Cynara cardunculus var. scolymus	AP2-like ethylene-responsive transcription factor BBM
MP00223	164	Cynara cardunculus var. scolymus	Cyclic dof factor 5
MP00192	155	Cynara cardunculus var. scolymus	B3 domain-containing protein REM19
MP00593	152	Cynara cardunculus var. scolymus	Dof zinc finger protein DOF5.8
MP00407	118	Cynara cardunculus var. scolymus	Dof zinc finger protein DOF3.6
MP00483	74	Cynara cardunculus var. scolymus	Dof zinc finger protein DOF5.1
MP00580	66	Cynara cardunculus var. scolymus	Dof zinc finger protein DOF5.6
MP00253	62	Cynara cardunculus var. scolymus	Protein BASIC PENTACYSTEINE1. Involved in developmental processes.
MP00478	1282	Mikania micrantha	Dof zinc finger protein DOF4.7
MP00593	645	Mikania micrantha	Dof zinc finger protein DOF5.8
MP00610	590	Mikania micrantha	AP2-like ethylene-responsive transcription factor BBM
MP00076	580	Mikania micrantha	MADS-box protein SOC1
MP00407	576	Mikania micrantha	Dof zinc finger protein DOF3.6
MP00223	492	Mikania micrantha	Cyclic dof factor 5
MP00192	371	Mikania micrantha	B3 domain-containing protein REM19
MP00483	369	Mikania micrantha	Dof zinc finger protein DOF5.1
MP00199	290	Mikania micrantha	Dof zinc finger protein DOF1.7
MP00281	267	Mikania micrantha	Dof zinc finger protein DOF2.2
