# Supplementary material for: Comparative genomics reveals a unique nitrogen-carbon balance system in Asteraceae
Source: Nat Commun. 2023 Jul 20;14:4334. doi: 10.1038/s41467-023-40002-9 (PMC10359422; doi:10.1038/s41467-023-40002-9)
Supplement: Supplementary file 14 — Supplementary Data 11 [file 41467_2023_40002_MOESM14_ESM.xls]

## Sheet: Supplementary Data 11
Supplementary Data 11. Statistics of the enriched Interpro entries in Asteraceae
Interopro entery	Asteraceae Count	Asteraceae P-value	A.annua Count	A.annua P-value	C.nankingense Count	C.nankingense P-value	C.cardunculus Count	C.cardunculus P-value	H.annuus Count	H.annuus P-value	L.sativa Count	L.sativa P-value	Taraxacum Count	Taraxacum P-value	M.micrantha Count	M.micrantha P-value	Descirptions
IPR015876	144	5.31643e-27	27	0.0109007	22	0.0934879	11	0.287598	26	0.00137003	20	0.00286082	14	0.238123	24	0.00113815	Acyl-CoA desaturase
IPR002110	1468	4.23701e-08	327	9.11133e-05	269	0.0476947	132	0.478373	196	0.891573	146	0.522069	171	0.586135	227	0.0445316	Ankyrin repeat
IPR004312	69	3.10191e-28	1	0.985422	0	1	0	0.928151	6	0.424576	0	0.957482	22	4.06263e-12	40	1.899e-32	Arabidopsis retrotransposon Orf1
IPR005148	49	7.48789e-10	15	0.0011143	26	2.10913e-13	1	0.725624	3	0.716057	1	0.794356	1	0.877927	2	0.790287	Arginyl tRNA synthetase N-terminal domain
IPR035684	72	9.19883e-16	19	0.000467685	39	1.60851e-21	1	0.863527	8	0.424576	1	0.913106	2	0.862953	2	0.916399	Arginyl-tRNA synthetase, catalytic core domain
IPR000793	48	4.22901e-06	7	0.604264	2	0.95084	2	0.589361	18	1.39334e-05	0	0.980105	2	0.795651	17	1.05854e-05	ATP synthase, alpha subunit, C-terminal
IPR033732	25	3.1455e-05	1	0.869472	2	0.740816	1	0.47345	13	1.32623e-06	0	0.816078	1	0.651447	7	0.0203458	ATP synthase, F1 complex, alpha subunit nucleotide-binding domain
IPR001469	53	0.000457886	4	0.927932	3	0.955454	2	0.740107	23	6.92176e-07	2	0.816611	3	0.786513	16	0.00130953	ATP synthase, F1 complex, delta/epsilon subunit
IPR020546	54	0.000300215	4	0.929823	3	0.957508	2	0.745465	23	8.09572e-07	2	0.821341	4	0.661163	16	0.00141607	ATP synthase, F1 complex, delta/epsilon subunit, N-terminal
IPR004100	154	5.10305e-08	25	0.565034	14	0.926975	7	0.860619	51	4.91112e-10	9	0.794513	12	0.73782	36	9.76272e-05	ATPase, F1/V1/A1 complex, alpha/beta subunit, N-terminal domain
IPR000194	162	5.65482e-05	18	0.951482	15	0.972603	7	0.948872	50	4.08616e-07	8	0.961555	14	0.758655	50	5.47595e-09	ATPase, F1/V1/A1 complex, alpha/beta subunit, nucleotide-binding domain
IPR014031	135	5.58819e-10	32	0.0145757	33	0.00070657	11	0.43129	11	0.825989	19	0.0865464	12	0.569409	17	0.350863	Beta-ketoacyl synthase, C-terminal
IPR014030	154	5.50647e-12	33	0.0465906	44	2.02428e-07	11	0.43329	13	0.795321	24	0.00841508	12	0.638871	17	0.474121	Beta-ketoacyl synthase, N-terminal
IPR001466	58	1.51386e-08	8	0.599263	15	0.00873127	2	0.654613	10	0.328001	13	0.0014141	5	0.514034	5	0.59031	Beta-lactamase-related
IPR001480	1061	2.07917e-06	128	1	253	1.34724e-10	83	0.873665	244	1.33231e-10	99	0.714639	118	0.709384	136	0.645621	Bulb-type lectin domain
IPR041567	332	4.31021e-34	92	2.55086e-14	142	1.9376e-49	19	0.494082	21	0.978826	18	0.737072	19	0.890592	21	0.917144	COI1, F-box
IPR031660	64	2.50961e-13	19	0.000121021	35	5.42469e-19	1	0.829738	2	0.910041	4	0.467174	2	0.825584	1	0.974505	C-terminal associated domain of TOPRIM
IPR002325	42	4.62647e-06	6	0.604264	2	0.909117	0	0.928151	14	0.000536179	12	0.000343973	0	0.988575	8	0.198014	Cytochrome f
IPR024094	44	2.93798e-07	6	0.599263	2	0.904118	0	0.92559	14	0.000468106	10	0.0055217	0	0.987206	12	0.00192375	Cytochrome f large domain
IPR001128	3455	0.0292844	643	0.797298	692	1.59026e-05	307	0.94196	607	0.131824	378	0.480422	388	1	440	0.997174	Cytochrome P450
IPR008909	139	3.56467e-43	66	1.11228e-34	65	8.30246e-37	1	0.981759	3	0.991654	1	0.999259	1	1	2	1	DALR anticodon binding
IPR004146	499	9.29231e-16	106	0.00221458	119	3.05936e-09	26	0.974249	106	1.20653e-06	45	0.457307	20	1	77	0.0203458	DC1
IPR010285	308	1.58377e-12	77	3.02776e-05	0	1	133	6.02379e-60	5	1	48	0.000615082	3	1	42	0.265877	DNA helicase Pif1-like
IPR001241	52	0.000243566	16	0.0322857	23	6.96343e-07	2	0.715609	3	0.87667	4	0.499023	2	0.890004	2	0.934822	DNA topoisomerase, type IIA
IPR002205	84	5.0943e-13	21	0.00328473	45	9.41524e-22	2	0.83635	3	0.95547	9	0.207779	2	0.963622	2	0.988544	DNA topoisomerase, type IIA, subunit A/C-terminal
IPR011262	55	0.00947894	5	0.926681	3	0.988084	2	0.826013	21	0.000159435	13	0.0223446	3	0.866785	8	0.474121	DNA-directed RNA polymerase, insert domain
IPR011263	54	0.023553	5	0.933292	3	0.991875	2	0.83635	21	0.000224974	13	0.0255255	3	0.876903	7	0.582175	DNA-directed RNA polymerase, RpoA/D/Rpb3-type
IPR003871	238	2.66886e-36	116	1.89154e-47	12	1	11	0.576731	36	0.0101668	32	0.000291623	20	0.360095	11	0.965981	Domain of unknown function DUF223
IPR025312	117	7.72188e-09	38	2.98635e-06	0	1	6	0.665213	8	0.90584	18	0.0495803	6	0.906857	41	9.21732e-12	Domain of unknown function DUF4216
IPR025558	599	0.000786054	287	1.4409e-52	63	1	21	1	23	1	16	1	166	1.85428e-22	23	1	Domain of unknown function DUF4283
IPR004330	465	1.12899e-20	186	1.24698e-38	2	1	87	5.44223e-14	36	1	43	0.3347	37	0.812495	74	0.0023635	FAR1 DNA binding domain
IPR005804	419	2.04249e-42	91	3.80465e-08	91	5.87927e-11	49	0.000433216	66	0.000888341	35	0.207779	34	0.520552	53	0.0274099	Fatty acid desaturase domain
IPR021863	163	2.29468e-17	38	0.000552642	37	9.27977e-05	22	0.0283919	25	0.252005	13	0.417332	7	0.956856	21	0.265877	Fatty acid desaturase, N-terminal
IPR013187	494	3.48668e-17	93	0.124074	159	1.38114e-25	4	1	170	5.22751e-33	22	1	33	1	13	1	F-box associated domain, type 3
IPR001810	3483	7.79749e-15	688	0.00986559	1003	2.15103e-79	187	1	699	2.82731e-15	284	1	395	0.720639	227	1	F-box domain
IPR010435	1	0	1	0	0	0.348595	0	0.237034	0	0.328001	0	0.207779	0	0.238123	0	0.265877	Fn3-like domain
IPR025724	712	6.85297e-202	97	7.64345e-07	0	1	8	1	153	4.91625e-38	9	1	33	0.726694	412	5.48871e-304	GAG-pre-integrase domain
IPR000211	2	0	2	0	0	0.452475	0	0.299209	0	0.424576	0	0.275143	0	0.320887	0	0.350863	Geminivirus BL1 movement protein
IPR006912	199	8.43185e-65	6	1	0	1	29	6.20608e-08	53	2.94233e-18	0	1	65	5.53711e-34	46	1.29156e-15	Harbinger transposase-derived protein
IPR008906	603	8.0268e-09	227	5.21658e-31	1	1	93	3.07643e-06	45	1	58	0.480422	94	0.00749192	85	0.265877	HAT, C-terminal dimerisation domain
IPR025525	441	1.16847e-46	103	1.62725e-11	0	1	54	2.19768e-05	21	1	185	5.74054e-94	33	0.580838	45	0.265877	hAT-like transposase, RNase-H fold
IPR013126	880	1.11435e-70	102	0.783322	360	2.55003e-111	29	1	103	0.328001	101	1.32966e-05	68	0.625113	117	0.000153764	Heat shock protein 70 family
IPR025476	103	0.0485971	40	4.6963e-05	0	1	36	4.30419e-10	5	1	10	0.535619	7	0.943311	5	1	Helitron helicase-like domain
IPR018487	15	7.97809e-08	5	0.0277417	7	0.000131749	0	0.498332	0	0.731001	0	0.559814	0	0.651447	3	0.175537	Hemopexin-like repeats
IPR007125	526	4.9544e-10	113	0.0155318	96	0.110322	48	0.416401	99	0.00799905	61	0.207779	57	0.559254	52	0.904281	Histone H2A/H2B/H3
IPR041588	1135	2.06554e-276	37	1	0	1	26	1	126	1.70344e-06	9	1	11	1	926	0	Integrase zinc-binding domain
IPR001584	1933	0	115	1	0	1	22	1	260	3.98975e-29	17	1	13	1	1506	0	Integrase, catalytic core
IPR001320	391	2.77703e-11	69	0.390882	86	9.27977e-05	32	0.43329	58	0.367806	48	0.145174	31	0.911482	67	0.00616248	Ionotropic glutamate receptor
IPR014842	21	5.65834e-12	2	0.587867	0	0.866963	2	0.237034	0	0.77877	0	0.626326	1	0.513266	16	5.02754e-17	Iron-regulated transcriptional activator AFT
IPR001229	262	5.93416e-15	41	0.506155	41	0.348595	18	0.47345	44	0.101509	45	1.68821e-05	41	0.00693818	32	0.350863	Jacalin-like lectin domain
IPR033734	183	1.5509e-09	21	0.865075	23	0.704345	17	0.352595	36	0.0294183	32	0.000855034	29	0.052877	25	0.265877	Jacalin-like lectin domain, plant
IPR006553	832	1.8797e-34	236	7.70874e-25	308	1.40263e-67	49	0.881895	86	0.844111	43	1	59	0.995495	51	1	Leucine-rich repeat, cysteine-containing subtype
IPR018289	599	2.73561e-15	133	0.000152586	0	1	152	6.94209e-35	68	0.817302	31	1	100	2.36394e-05	115	4.72697e-07	MULE transposase domain
IPR028002	7	0	1	0.395804	0	0.704345	0	0.43129	3	0.0147069	0	0.457307	3	0.00572762	0	0.568178	Myb/SANT-like DNA-binding domain
IPR024752	315	0.00103595	117	6.88339e-14	5	1	48	0.0283919	33	0.976254	24	0.8827	43	0.320887	45	0.439938	Myb/SANT-like domain
IPR006137	45	0.000777189	3	0.9324	7	0.541027	1	0.837559	16	0.000755438	10	0.039303	2	0.835027	6	0.462653	NADH:ubiquinone oxidoreductase-like, 20kDa subunit
IPR029466	276	1.79479e-56	17	0.96338	15	0.964837	15	0.43129	19	0.71059	3	1	146	2.6343e-96	61	2.10421e-15	No apical meristem-associated, C-terminal domain
IPR019416	1	0	0	0.390882	0	0.348595	0	0.237034	0	0.328001	0	0.207779	1	0	0	0.265877	Nuclear cap-binding protein subunit 3
IPR004156	7	0.0113112	2	0.390882	1	0.541027	0	0.444387	0	0.689473	4	0.00361711	0	0.591153	0	0.646121	Organic anion transporter polypeptide
IPR003609	798	4.74554e-12	87	1	204	1.26996e-14	58	0.803789	180	5.62627e-10	86	0.220457	80	0.741048	103	0.423248	PAN/Apple domain
IPR000270	726	2.34721e-31	187	1.71401e-15	147	2.31043e-08	51	0.488703	100	0.328001	47	0.89163	62	0.719565	132	2.88367e-09	PB1 domain
IPR026961	903	5.83203e-38	216	2.88679e-14	192	8.32204e-13	54	0.863301	137	0.0157041	95	0.058632	68	0.960102	141	1.00622e-05	PGG domain
IPR025886	802	2.23312e-113	188	1.48943e-26	299	1.64943e-101	28	0.985779	73	0.526323	58	0.207779	56	0.539433	100	8.76156e-06	Phloem protein 2-like
IPR007942	82	1.55788e-09	35	1.76948e-10	30	1.62452e-08	0	1	10	0.508328	1	0.989197	1	1	5	0.793766	Phospholipase-like
IPR000932	104	2.23662e-10	8	0.932849	9	0.823191	0	1	43	3.53672e-14	18	0.00660358	5	0.87408	21	0.00575615	Photosystem antenna protein-like
IPR001280	158	2.36364e-18	21	0.531297	8	1	0	1	61	4.48011e-20	30	4.71839e-06	2	1	36	7.98236e-07	Photosystem I PsaA/PsaB
IPR004252	491	0.000937196	128	0.000160732	97	0.203092	14	1	55	0.989227	11	1	82	0.0196002	104	2.71007e-05	Probable transposase, Ptta/En/Spm, plant
IPR000719	11137	1.39402e-24	1699	1	2497	2.79567e-70	970	0.956534	2092	1.39188e-24	1220	0.0996875	1260	0.98716	1399	0.992189	Protein kinase domain
IPR009940	1	0	0	0.390882	0	0.348595	0	0.237034	0	0.328001	1	0	0	0.238123	0	0.265877	Protein of unknown function DUF1472
IPR021328	1	0	1	0	0	0.348595	0	0.237034	0	0.328001	0	0.207779	0	0.238123	0	0.265877	Protein of unknown function DUF2935
IPR028045	154	5.91983e-58	116	1.40513e-96	31	1.05225e-07	1	0.983584	1	1	3	0.883329	0	1	2	1	Protein of unknown function DUF4539
IPR007750	215	6.887e-07	41	0.390882	52	0.000742127	18	0.43329	46	0.00892405	18	0.547515	15	0.939073	25	0.59031	Protein of unknown function DUF674
IPR001828	314	0.000187863	49	0.816341	70	0.0137866	25	0.607529	46	0.649741	47	0.0459781	28	0.893037	49	0.265877	Receptor, ligand binding region
IPR013955	425	5.49111e-48	223	1.8599e-89	13	1	14	0.984071	62	0.00478858	61	1.16328e-07	19	1	33	0.670206	Replication factor A, C-terminal
IPR029472	258	7.21626e-49	127	4.22653e-57	0	1	21	0.237034	43	4.41931e-05	7	0.974182	30	0.0121477	30	0.0409978	Retrotransposon Copia-like, N-terminal
IPR005162	2169	8.06429e-300	500	5.23706e-68	19	1	233	1.40923e-23	172	0.759807	15	1	581	2.76811e-181	649	4.1819e-206	Retrotransposon gag domain
IPR000477	1701	0	121	0.9774	0	1	122	6.40621e-06	223	1.76704e-17	19	1	186	1.36553e-16	1030	0	Reverse transcriptase domain
IPR026960	2226	0	722	2.05218e-257	6	1	82	0.586748	72	1	87	0.747402	1178	0	79	1	Reverse transcriptase zinc-binding domain
IPR013103	1173	4.24157e-280	112	0.390882	0	1	39	0.916536	190	2.73222e-26	10	1	42	1	780	0	Reverse transcriptase, RNA-dependent DNA polymerase
IPR041373	958	1.39165e-299	102	0.00266117	0	1	18	1	116	1.26537e-10	10	1	4	1	708	0	Reverse transcriptase, RNase H-like domain
IPR022669	90	0.00344242	10	0.915362	5	1	5	0.747228	27	0.00133655	3	0.978607	4	0.986644	36	2.29903e-09	Ribosomal protein L2, C-terminal
IPR001209	53	0.0199668	7	0.816341	4	0.943601	5	0.43129	16	0.0337263	14	0.00727016	3	0.862953	4	0.832583	Ribosomal protein S14
IPR023798	94	0.000197128	5	1	10	0.836302	4	0.845893	42	1.05936e-11	6	0.712873	5	0.933382	22	0.00985505	Ribosomal protein S7 domain
IPR022666	61	0.0172541	4	0.994589	6	0.887312	3	0.75515	20	0.0039617	22	1.80579e-06	3	0.929549	3	0.968831	Ribosomal Proteins L2, RNA binding domain
IPR000685	45	0.00270093	6	0.771865	2	0.976532	1	0.856359	19	2.58892e-05	0	0.992997	1	0.963622	16	0.000298238	Ribulose bisphosphate carboxylase, large subunit, C-terminal
IPR017443	35	0.000120865	4	0.757297	2	0.868965	0	0.901093	16	4.01665e-06	0	0.935855	0	0.97382	13	0.000138636	Ribulose bisphosphate carboxylase, large subunit, ferrodoxin-like N-terminal
IPR011260	18	0.0103798	0	0.96055	1	0.8176	0	0.731581	10	0.000180073	7	0.00406093	0	0.856341	0	0.89665	RNA polymerase, alpha subunit, C-terminal
IPR000504	2866	1.27688e-08	638	1.75198e-07	332	1	268	0.440053	375	1	354	0.00544705	556	2.44791e-27	343	0.985018	RNA recognition motif domain
IPR003035	293	7.44205e-19	116	1.48943e-26	58	0.000825204	9	0.999633	36	0.508328	17	0.812312	20	0.850806	37	0.265877	RWP-RK domain
IPR001245	5879	9.65511e-137	983	0.000699903	1670	6.34216e-196	387	1	1010	1.46966e-23	663	5.99796e-12	533	0.990858	633	0.706277	Serine-threonine/tyrosine-protein kinase, catalytic domain
IPR023796	140	6.80532e-08	50	1.10181e-08	49	4.59603e-10	2	1	30	0.0170911	3	1	2	1	4	1	Serpin domain
IPR019009	26	0.0436196	1	0.961722	2	0.854138	1	0.645221	1	0.891573	8	0.025723	3	0.543945	10	0.00722819	Signal recognition particle receptor, beta subunit
IPR000858	844	5.68597e-11	99	1	214	3.13521e-14	65	0.714617	187	3.69181e-09	83	0.457307	90	0.629258	106	0.547614	S-locus glycoprotein domain
IPR001638	369	1.09482e-11	64	0.390882	79	0.000349798	31	0.43129	51	0.508328	46	0.108914	30	0.860112	68	0.000475879	Solute-binding protein family 3/N-terminal domain of MltF
IPR000157	732	0.024371	343	1.65618e-55	55	1	113	8.55067e-05	105	0.800205	55	1	46	1	15	1	Toll/interleukin-1 receptor homology (TIR) domain
IPR003480	1118	0.00287299	238	0.197487	253	1.59935e-06	81	0.997356	215	0.0125085	49	1	107	1	175	0.265877	Transferase
IPR004332	255	3.74868e-11	77	5.9911e-09	17	1	20	0.43329	15	1	7	1	87	4.79168e-24	32	0.353048	Transposase, MuDR, plant
IPR029480	246	1.90916e-34	80	3.92032e-19	0	1	12	0.554509	23	0.628802	28	0.0181189	29	0.0541992	74	4.83357e-23	Transposase-associated domain
IPR003653	696	5.49648e-08	249	6.8603e-29	198	1.97261e-17	11	1	37	1	29	1	99	0.122957	73	0.930283	Ulp1 protease family, C-terminal catalytic domain
IPR034739	92	1.8666e-13	48	4.20151e-20	19	0.0212295	3	0.746593	6	0.776073	7	0.426438	5	0.717494	4	0.899594	UvrD/AddA helicase, N-terminal
IPR014403	10	0.000320984	0	0.816341	0	0.792429	0	0.464197	0	0.705168	0	0.522069	4	0.0102221	6	9.76272e-05	Vegetative storage protein/acid phosphatase
IPR003656	466	1.97751e-42	96	8.99066e-07	11	1	34	0.348863	25	1	170	3.0938e-73	51	0.126076	79	2.34202e-07	Zinc finger, BED-type
IPR001878	2722	0	384	2.55086e-14	58	1	295	6.94209e-35	277	0.000249615	45	1	762	2.49193e-267	901	0	Zinc finger, CCHC-type
IPR010666	540	1.64874e-101	231	2.06181e-90	152	3.25331e-41	2	1	14	1	54	0.000182951	67	1.00197e-06	20	1	Zinc finger, GRF-type
IPR006564	592	8.18411e-19	259	1.75077e-56	0	1	55	0.243926	32	1	34	0.997958	123	1.26258e-13	89	0.017614	Zinc finger, PMZ-type
IPR007527	516	9.30948e-11	212	3.75846e-37	1	1	53	0.237034	27	1	35	0.951002	115	9.53299e-13	73	0.265877	Zinc finger, SWIM-type
IPR006580	69	0.0354155	33	1.03552e-06	0	1	25	1.30958e-07	4	0.981544	0	1	1	1	6	0.831769	Zinc finger, TTF-type
Notes: a one-sided Fisher's test was conducted to identified the enriched InterPro entries and False discovery rate (FDR) method was adopted to correct the mutiple testing
