# Supplementary material for: Comparative genomics reveals a unique nitrogen-carbon balance system in Asteraceae
Source: Nat Commun. 2023 Jul 20;14:4334. doi: 10.1038/s41467-023-40002-9 (PMC10359422; doi:10.1038/s41467-023-40002-9)
Supplement: Supplementary file 15 — Supplementary Data 12 [file 41467_2023_40002_MOESM15_ESM.xls]

## Sheet: Supplementary Data 12
Supplementary Data 12. Statistics of lineage-specific orthogroups in Asteraceae
OG	Family	Description	Function
OG0014602	MADS-box protein AGL	Transcription factor	Development (flower)
OG0004533	Transcription factor bHLH	Transcription factor	Defense response
OG0012140	Transcription factor bHLH	Transcription factor	Defense response
OG0012166	Transcription factor bHLH	Transcription factor	Defense response
OG0016313	Transcription factor bHLH	Transcription factor	Defense response
OG0012298	Transcription factor MYB	Transcription factor	Development (epidermal cell morphogenesis in petals)
OG0012910	Transcription factor MYB	Transcription factor	Development
OG0013607	Transcription factor MYB	Transcription factor	Development (flower)
OG0015243	Transcription factor MYB	Transcription factor	Development (axillary meristems formation)
OG0014587	Zinc finger protein CONSTANS-LIKE 2	Transcription factor	Reponse to light
OG0011045	Zinc finger protein ZAT	Transcription factor	Response to stess
OG0012970	AT-hook motif nuclear-localized protein 1	Transcription factor	Positioning of chromatin fibers within the nucleus
OG0000769	Disease resistance protein RRS1	Transcription factor	Disease resistance
OG0013239	Squamosa promoter-binding-like protein	Transcription factor	Development
OG0015268	Growth-regulating factor 5	Transcription activator	Cell expansion
OG0015341	60S ribosomal protein L23a-1	Transcription activator	Response to stress
OG0012300	Calmodulin-binding protein 60	Transcription activator	Response to both biotic and abiotic stresses
OG0013196	Calmodulin-binding protein 60	Transcription activator	Response to both biotic and abiotic stresses
OG0013586	Calmodulin-binding protein 60	Transcription activator	Response to both biotic and abiotic stresses
OG0016185	COBRA-like protein 4	Lipoprotein	Cell wall
OG0014584	COP1-interacting protein 7	Transcription activator	Response to light stimulus
OG0011075	Cysteine-rich receptor-like protein kinase	Receptor-like protein kinase	Disease resistance
OG0013659	Cysteine-rich receptor-like protein kinase	Receptor-like protein kinase	Disease resistance
OG0014549	S-receptor-like serine/threonine-protein kinase	Receptor-like protein kinase	Disease resistance
OG0000774	Receptor-like protein kinase FERONIA	Receptor-like protein kinase	Plant growth and reproduction
OG0005575	Receptor-like protein kinase FERONIA	Receptor-like protein kinase	Plant growth and reproduction
OG0011216	Receptor-like protein kinase FERONIA	Receptor-like protein kinase	Plant growth and reproduction
OG0011368	Receptor-like protein kinase FERONIA	Receptor-like protein kinase	Plant growth and reproduction
OG0011625	Receptor-like protein kinase FERONIA	Receptor-like protein kinase	Plant growth and reproduction
OG0012334	Receptor-like protein kinase FERONIA	Receptor-like protein kinase	Plant growth and reproduction
OG0012680	Receptor-like protein kinase FERONIA	Receptor-like protein kinase	Plant growth and reproduction
OG0014096	Receptor-like protein kinase FERONIA	Receptor-like protein kinase	Plant growth and reproduction
OG0014645	Receptor-like protein kinase FERONIA	Receptor-like protein kinase	Plant growth and reproduction
OG0012721	Wall-associated receptor kinase 2	Receptor-like protein kinase	Cell wall
OG0005353	Glutamate receptor	Receptor	Calcium homeostasis
OG0016065	ER lumen protein-retaining receptor	Receptor	Defense response signaling pathway
OG0015284	DeSI-like protein	Protease
OG0015298	DeSI-like protein	Protease
OG0011764	Basic peroxidase	Peroxidase	Response to environmental stresses
OG0016306	DNA glycosylase/AP lyase ROS1	Lyase	Defense response to fungus
OG0004979	F-box/LRR-repeat protein	LRR-repeat protein	Development and pathogen resistance
OG0014533	GDSL esterase/lipase	Lipase	Increased sensitivity to salt
OG0016229	Kinesin-like protein KIN-4A	Kinesin-like protein	Responsible for microtubule translocation
OG0016181	Kinesin-like protein KIN-5D	Kinesin-like protein	Responsible for microtubule translocation
OG0014011	Serine/threonine-protein kinase RIPK	Kinase	Disease resistance
OG0012708	Serine/threonine-protein kinase STY13	Kinase	Development
OG0015173	Cyclic nucleotide-gated ion channel 1	Ion channel	Calcium homeostasis and defense response
OG0015289	Beta-fructofuranosidase	Glycosyl hydrolase 32	Cell wall beta-fructosidase
OG0011352	Beta-glucosidase	Glycosyl hydrolase 1	Alkanoid
OG0014568	AUGMIN subunit 8	Enhancer	Cell division
OG0015202	AAA-ATPase At3g50940	ATPase	Response to salt stress
OG0014540	DNA-directed RNA polymerases	Polymerases	NA
OG0013231	DUF724 domain-containing protein 7	Nucleus	Cell polar growth
OG0012717	Filament-like plant protein 7	Coiled-coil protein	Cell wall
OG0012698	Pectate lyase	Lyase	Cell wall
OG0014060	Pectinesterase 2	Hydrolase	Cell wall
OG0015336	Pentatricopeptide repeat-containing protein	Mitochondrion	RNA modification
OG0015367	Pentatricopeptide repeat-containing protein	Mitochondrion	RNA modification
OG0016315	Protein C2-DOMAIN ABA-RELATED 10	GTPase activation	Regulates ABA sensitivity
OG0015356	Protein CNGC15c	Ion channel	Calcium homeostasis
OG0016209	Protein CNGC15c	Ion channel	Calcium homeostasis
OG0016108	Protein ENHANCED DISEASE RESISTANCE 2-like	Liplid binding	Regulate the salicylic acid mediated resistance to pathogens.
OG0016196	Protein IQ-DOMAIN 1	Calmodulin-binding	Stimulates glucosinolate accumulation and plant defense
OG0015261	Protein LIFEGUARD 4	Developmental protein	Cell elongation and organ morphogenesis
OG0014581	Protein MANNAN SYNTHESIS-RELATED 2	Glycosyltransferase	Mannan biosynthesis
OG0014579	Protein phosphatase 2C	Phosphatase	Repressor of the abscisic acid signaling pathway
OG0014037	Protein trichome birefringence-like 34	O-acetyltransferase	Cell wall
OG0015169	Protein WVD2-like 4	Microtubule binding	Regulates the orientation of microtubules
OG0010880	Sodium/calcium exchanger NCL2	Ion channel	Calcium homeostasis and abiotic stress responses.
OG0015178	Two-pore potassium channel 1	Ion channel	Ion homeostasis
OG0015272	Ubinuclein-2	Nucleus	Required for replication-independent chromatin assembly.
OG0013623	U-box domain-containing protein 7	E3 ubiquitin ligase	Involved in the abscisic acid-mediated signaling pathway
OG0011756	Vacuolar-processing enzyme	Hydrolase	Post-translational proteolysis of seed storage proteins
OG0014616	WAT1-related protein	Transporter	Transmembrane transporter activity
OG0015170	Late embryogenesis abundant protein	LEA protein	Accumalation under stress conditions
