# Supplementary material for: Comparative genomics reveals a unique nitrogen-carbon balance system in Asteraceae
Source: Nat Commun. 2023 Jul 20;14:4334. doi: 10.1038/s41467-023-40002-9 (PMC10359422; doi:10.1038/s41467-023-40002-9)
Supplement: Supplementary file 16 — Supplementary Data 13 [file 41467_2023_40002_MOESM16_ESM.xls]

## Sheet: Supplementary Data 13
Supplementary Data 13. The lineage-specific genes of Asteraceae family related to stress-related genes
OG	Family	Description	Function
OG0004533	Transcription factor bHLH	Transcription factor	Defense response
OG0012140	Transcription factor bHLH	Transcription factor	Defense response
OG0012166	Transcription factor bHLH	Transcription factor	Defense response
OG0016313	Transcription factor bHLH	Transcription factor	Defense response
OG0011045	Zinc finger protein ZAT	Transcription factor	Response to stess
OG0000769	Disease resistance protein RRS1	Transcription factor	Disease resistance
OG0015341	60S ribosomal protein L23a-1	Transcription activator	Response to stress
OG0012300	Calmodulin-binding protein 60	Transcription activator	Response to both biotic and abiotic stresses
OG0013196	Calmodulin-binding protein 60	Transcription activator	Response to both biotic and abiotic stresses
OG0013586	Calmodulin-binding protein 60	Transcription activator	Response to both biotic and abiotic stresses
OG0011075	Cysteine-rich receptor-like protein kinase	Receptor-like protein kinase	Disease resistance
OG0013659	Cysteine-rich receptor-like protein kinase	Receptor-like protein kinase
OG0014549	S-receptor-like serine/threonine-protein kinase	Receptor-like protein kinase	Disease resistance
OG0005353	Glutamate receptor	Receptor	Calcium homeostasis
OG0016065	ER lumen protein-retaining receptor	Receptor	Defense response signaling pathway
OG0011764	Basic peroxidase	Peroxidase	Response to environmental stresses
OG0016306	DNA glycosylase/AP lyase ROS1	Lyase	Defense response to fungus
OG0004979	F-box/LRR-repeat protein	LRR-repeat protein	Development and pathogen resistance
OG0014533	GDSL esterase/lipase	Lipase	Increased sensitivity to salt
OG0014011	Serine/threonine-protein kinase RIPK	Kinase	Disease resistance
OG0015173	Cyclic nucleotide-gated ion channel 1	Ion channel	Calcium homeostasis and defense response
OG0015289	Beta-fructofuranosidase	Glycosyl hydrolase 32	Cell wall beta-fructosidase
OG0011352	Beta-glucosidase	Glycosyl hydrolase 1	Alkanoid
OG0015202	AAA-ATPase At3g50940	ATPase	Response to salt stress
OG0016315	Protein C2-DOMAIN ABA-RELATED 10	GTPase activation	Regulates ABA sensitivity
OG0015356	Protein CNGC15c	Ion channel	Calcium homeostasis
OG0016209	Protein CNGC15c	Ion channel	Calcium homeostasis
OG0016108	ENHANCED DISEASE RESISTANCE 2-like	Liplid binding	Regulate the salicylic acid mediated resistance to pathogens.
OG0016196	Protein IQ-DOMAIN 1	Calmodulin-binding	Stimulates glucosinolate accumulation and plant defense
OG0014581	MANNAN SYNTHESIS-RELATED 2	Glycosyltransferase	Mannan biosynthesis
OG0014579	Protein phosphatase 2C	Phosphatase	Repressor of the abscisic acid signaling pathway
OG0010880	Sodium/calcium exchanger NCL2	Ion channel	Calcium homeostasis and abiotic stress responses.
OG0015272	Ubinuclein-2	Nucleus	Required for replication-independent chromatin assembly.
OG0013623	U-box domain-containing protein 7	E3 ubiquitin ligase	Involved in the abscisic acid-mediated signaling pathway
OG0015170	Late embryogenesis abundant protein	LEA protein	Accumulation under stress conditions
