# Supplementary material for: Comparative genomics reveals a unique nitrogen-carbon balance system in Asteraceae
Source: Nat Commun. 2023 Jul 20;14:4334. doi: 10.1038/s41467-023-40002-9 (PMC10359422; doi:10.1038/s41467-023-40002-9)
Supplement: Supplementary file 17 — Supplementary Data 14 [file 41467_2023_40002_MOESM17_ESM.xls]

## Sheet: Supplementary Data 14
Supplementary Data 14. Distribution of PII gene in all the species in OneKP project
1KP Index ID	Species	Taxonomy
BOGT	Mallomonas sp.	Outgroup	Chrysophyta	Mallomonas sp.
DBYD	Synura petersenii	Outgroup	Chrysophyta	Synura petersenii
VKVG	Synura sp.	Outgroup	Chrysophyta	Synura sp.
BAJW	Isochrysis sp.	Outgroup	Haptophyceae	Isochrysis sp.
EBWI	Rebecca salina	Outgroup	Haptophyceae	Rebecca salina
LLEN	Pavlova lutheri	Outgroup	Haptophyceae	Pavlova lutheri
LXRN	Prymnesium parvum	Outgroup	Haptophyceae	Prymnesium parvum
NMAK	Pavlova lutheri	Outgroup	Haptophyceae	Pavlova lutheri
RFAD	Pavlova lutheri	Outgroup	Haptophyceae	Pavlova lutheri
VJED	Pavlova lutheri	Outgroup	Haptophyceae	Pavlova lutheri
APTP	Ishige okamurae	Outgroup		Ishige okamurae
ASZK	Punctaria latifolia	Outgroup		Punctaria latifolia
BAKF	Cryptomonas curvata	Outgroup		Cryptomonas curvata
FIDQ	Undaria pinnatifida	Outgroup		Undaria pinnatifida
FIKG	Sargassum henslowianum	Outgroup		Sargassum henslowianum
FOMH	Sargassum integerrimum	Outgroup		Sargassum integerrimum
FSQE	Desmarestia viridis	Outgroup		Desmarestia viridis
HFIK	Sargassum vachellianum	Outgroup		Sargassum vachellianum
IAYV	Rhodomonas sp.	Outgroup		Rhodomonas sp.
IRZA	Proteomonas sulcata	Outgroup		Proteomonas sulcata
JCXF	Scytosiphon lomentaria	Outgroup		Scytosiphon lomentaria
JGGD	Sargassum muticum	Outgroup		Sargassum muticum
LDRY	Sargassum fusiforme	Outgroup		Sargassum fusiforme
LIRF	Dictyopteris undulata	Outgroup		Dictyopteris undulata
QLMZ	Colpomenia sinuosa	Outgroup		Colpomenia sinuosa
RAPY	Saccharina sculpera	Outgroup		Saccharina sculpera
ROZZ	Chroomonas sp.	Outgroup		Chroomonas sp.
RWXW	Sargassum horneri	Outgroup		Sargassum horneri
SRSQ	Saccharina japonica	Outgroup		Saccharina japonica
ULXR	Scytosiphon dotyi	Outgroup		Scytosiphon dotyi
VRGZ	Petalonia fascia	Outgroup		Petalonia fascia
VYER	Sargassum hemiphyllum	Outgroup		Sargassum hemiphyllum
YRMA	Sargassum thunbergii	Outgroup		Sargassum thunbergii
Cyame_v1.0	Cyanidioschyzon merolae	Rhodophyta		Cyanidioschyzon merolae
BWVJ	Betaphycus philippinensis	Rhodophyta		Betaphycus philippinensis
CKXF	Ahnfeltiopsis flabelliformis	Rhodophyta		Ahnfeltiopsis flabelliformis
FTRP	Gracilaria chouae	Rhodophyta		Gracilaria chouae
IEHF	Dumontia simplex	Rhodophyta		Dumontia simplex
IHJY	Kappaphycus alvarezii	Rhodophyta		Kappaphycus alvarezii
IKIZ	Grateloupia livida	Rhodophyta		Grateloupia livida
IKWM	Gracilaria lemaneiformis	Rhodophyta		Gracilaria lemaneiformis
JEBK	Eucheuma denticulatum	Rhodophyta		Eucheuma denticulatum
JJZR	Rhodochaete parvula	Rhodophyta		Rhodochaete parvula
LJPN	Gracilaria blodgettii	Rhodophyta		Gracilaria blodgettii
LLXJ	Chroodactylon ornatum	Rhodophyta		Chroodactylon ornatum
OBUY	Porphyridium cruentum	Rhodophyta		Porphyridium cruentum
PVGP	Porphyridium purpureum	Rhodophyta		Porphyridium purpureum
PWKQ	Gracilaria sp.	Rhodophyta		Gracilaria sp.
PYDB	Grateloupia catenata	Rhodophyta		Grateloupia catenata
RSOF	Glaucosphaera vacuolata	Rhodophyta		Glaucosphaera vacuolata
RTLC	Rhodella violacea	Rhodophyta		Rhodella violacea
SBLT	Gloiopeltis furcata	Rhodophyta		Gloiopeltis furcata
UGPM	Chondrus crispus	Rhodophyta		Chondrus crispus
URSB	Grateloupia turuturu	Rhodophyta		Grateloupia turuturu
UYFR	Symphyocladia latiuscula	Rhodophyta		Symphyocladia latiuscula
VNAL	Gracilaria vermiculophylla	Rhodophyta		Gracilaria vermiculophylla
VZWX	Ceramium kondoi	Rhodophyta		Ceramium kondoi
WEJN	Mazzaella japonica	Rhodophyta		Mazzaella japonica
XAXW	Neosiphonia japonica	Rhodophyta		Neosiphonia japonica
YSBD	Heterosiphonia pulchra	Rhodophyta		Heterosiphonia pulchra
ZJOJ	Grateloupia filicina	Rhodophyta		Grateloupia filicina
ZULJ	Pyropia yezoensis	Rhodophyta		Pyropia yezoensis
JKHA	Cyanoptyche gloeocystis	Glaucophyta		Cyanoptyche gloeocystis
POOW	Glaucocystis cf. nostochinearum	Glaucophyta		Glaucocystis cf. nostochinearum
PQED	Gloeochaete wittrockiana	Glaucophyta		Gloeochaete wittrockiana
QFND	Cyanophora paradoxa	Glaucophyta		Cyanophora paradoxa
Chlva_v1.0	Chlorella variabilis	Viridiplantae	Chlorophyta	Trebouxiophyceae	Chlorellales	Chlorella variabilis
AKCR	Parachlorella kessleri	Viridiplantae	Chlorophyta	Trebouxiophyceae	Chlorellales	Parachlorella kessleri
BILC	Prototheca wickerhamii	Viridiplantae	Chlorophyta	Trebouxiophyceae	Chlorellales	Prototheca wickerhamii
JQFK	Picochlorum atomus	Viridiplantae	Chlorophyta	Trebouxiophyceae	Chlorellales	Picochlorum atomus
MFYC	Nannochloris atomus	Viridiplantae	Chlorophyta	Trebouxiophyceae	Chlorellales	Nannochloris atomus
MNCB	Eremosphaera viridis	Viridiplantae	Chlorophyta	Trebouxiophyceae	Chlorellales	Eremosphaera viridis
PFUD	Geminella sp.	Viridiplantae	Chlorophyta	Trebouxiophyceae	Chlorellales	Geminella sp.
EATP	Microthamnion kuetzingianum	Viridiplantae	Chlorophyta	Trebouxiophyceae	Microthamniales	Microthamnion kuetzingianum
ETGN	Botryococcus braunii	Viridiplantae	Chlorophyta	Trebouxiophyceae	Microthamniales	Botryococcus braunii
GXBM	Coccomyxa pringsheimii	Viridiplantae	Chlorophyta	Trebouxiophyceae	Microthamniales	Coccomyxa pringsheimii
NKXU	Trebouxia arboricola	Viridiplantae	Chlorophyta	Trebouxiophyceae	Microthamniales	Trebouxia arboricola
QYXY	Botryococcus terribilis	Viridiplantae	Chlorophyta	Trebouxiophyceae	Microthamniales	Botryococcus terribilis
WCLV	Prasiola crispa	Viridiplantae	Chlorophyta	Trebouxiophyceae	Microthamniales	Prasiola crispa
WXRI	Stichococcus bacillaris	Viridiplantae	Chlorophyta	Trebouxiophyceae	Microthamniales	Stichococcus bacillaris
ZNUM	Leptosira obovata	Viridiplantae	Chlorophyta	Trebouxiophyceae	Microthamniales	Leptosira obovata
EEJO	Ettlia(?) oleoabundans	Viridiplantae	Chlorophyta	Trebouxiophyceae		Ettlia(?) oleoabundans
GYBH	Codium fragile	Viridiplantae	Chlorophyta	Ulvophyceae	Bryopsidales	Codium fragile
JTIG	Bryopsis plumosa	Viridiplantae	Chlorophyta	Ulvophyceae	Bryopsidales	Bryopsis plumosa
VBLH	Cladophora glomerata	Viridiplantae	Chlorophyta	Ulvophyceae	Cladophorales	Cladophora glomerata
VHIJ	Blastophysa cf. rhizopus	Viridiplantae	Chlorophyta	Ulvophyceae	Cladophorales	Blastophysa cf. rhizopus
KADG	Ignatius tetrasporus	Viridiplantae	Chlorophyta	Ulvophyceae	Ignatiales	Ignatius tetrasporus
GJIY	Pseudoneochloris marina	Viridiplantae	Chlorophyta	Ulvophyceae	Ulotrichales incertae sedis	Pseudoneochloris marina
ALZF	Halochlorococcum marinum	Viridiplantae	Chlorophyta	Ulvophyceae	Oltmannsiellopsidales	Halochlorococcum marinum
NSTT	Oltmannsiellopsis viridis	Viridiplantae	Chlorophyta	Ulvophyceae	Oltmannsiellopsidales	Oltmannsiellopsis viridis
NATT	Trentepohlia annulata	Viridiplantae	Chlorophyta	Ulvophyceae	Trentepohliales	Trentepohlia annulata
YDCQ	Cephaleuros virescens	Viridiplantae	Chlorophyta	Ulvophyceae	Trentepohliales	Cephaleuros virescens
AJAU	Helicodictyon planctonicum	Viridiplantae	Chlorophyta	Ulvophyceae	Ulotrichales	Helicodictyon planctonicum
CBNG	Planophila laetevirens	Viridiplantae	Chlorophyta	Ulvophyceae	Ulotrichales	Planophila laetevirens
JIWJ	Acrosiphonia sp.	Viridiplantae	Chlorophyta	Ulvophyceae	Ulotrichales	Acrosiphonia sp.
LETF	Planophila sp	Viridiplantae	Chlorophyta	Ulvophyceae	Ulotrichales	Planophila sp
CQQP	Ochlochaete sp.	Viridiplantae	Chlorophyta	Ulvophyceae	Ulvales	Ochlochaete sp.
KSFK	Desmochloris halophila	Viridiplantae	Chlorophyta	Ulvophyceae	Ulvales	Desmochloris halophila
LSHT	Bolbocoleon piliferum	Viridiplantae	Chlorophyta	Ulvophyceae	Ulvales	Bolbocoleon piliferum
NQYP	Pirula salina	Viridiplantae	Chlorophyta	Ulvophyceae	Ulvales	Pirula salina
OAEZ	Percursaria percursa	Viridiplantae	Chlorophyta	Ulvophyceae	Ulvales	Percursaria percursa
OQON	Entocladia endozoica	Viridiplantae	Chlorophyta	Ulvophyceae	Ulvales	Entocladia endozoica
ISIM	Nephroselmis pyriformis	Viridiplantae	Chlorophyta	Nephroselmidophyceae	Nephroselmidales	Nephroselmis pyriformis
MMKU	Nephroselmis olivacea	Viridiplantae	Chlorophyta	Nephroselmidophyceae	Nephroselmidales	Nephroselmis olivacea
PUAN	Chlorochytridion tuberculata	Viridiplantae	Chlorophyta	Pedinophyceae	Pedinomonadales	Chlorochytridion tuberculata
RRSV	Pedinomonas minor	Viridiplantae	Chlorophyta	Pedinophyceae	Pedinomonadales	Pedinomonas minor
TGNL	Picocystis salinarum	Viridiplantae	Chlorophyta	prasinophytes	Chlorophyta	Picocystis salinarum
JMTE	Pseudoscourfieldia marina	Viridiplantae	Chlorophyta	prasinophytes	Pseudoscourfieldiales	Pseudoscourfieldia marina
TNAW	Pyramimonas parkeae	Viridiplantae	Chlorophyta	prasinophytes	Pyramimonadales	Pyramimonas parkeae
XIVI	Cymbomonas sp.	Viridiplantae	Chlorophyta	prasinophytes	Pyramimonadales	Cymbomonas sp.
EGNB	Scourfieldia sp.	Viridiplantae	Chlorophyta	prasinophytes	Scourfieldiales	Scourfieldia sp.
AYPS	Chlorophyta incertae sedis CCMP 1205	Viridiplantae	Chlorophyta	prasinophytes	Chlorophyta incertae sedis CCMP 1205
Micpu_v3.0	Micromonas pusilla	Viridiplantae	Chlorophyta	Mamiellophyceae	Mamiellales	Micromonas pusilla
Ostlu_v2.0	Ostreococcus lucimarinus	Viridiplantae	Chlorophyta	Mamiellophyceae	Mamiellales	Ostreococcus lucimarinus
XOAL	Dolichomastix tenuilepis	Viridiplantae	Chlorophyta	Mamiellophyceae	Dolichomastigales	Dolichomastix tenuilepis
MCPK	Bathycoccus prasinos	Viridiplantae	Chlorophyta	Mamiellophyceae	Mamiellales	Bathycoccus prasinos
QXSZ	Mantoniella squamata	Viridiplantae	Chlorophyta	Mamiellophyceae	Mamiellales	Mantoniella squamata
BTFM	Monomastix opisthostigma	Viridiplantae	Chlorophyta	Mamiellophyceae	Monomastigales	Monomastix opisthostigma
DUMA	Tetraselmis cordiformis	Viridiplantae	Chlorophyta	Chlorodendrophyceae	Tetraselmis cordiformis
FMVB	Scherffelia dubia	Viridiplantae	Chlorophyta	Chlorodendrophyceae	Scherffelia dubia
HHXJ	Tetraselmis striata	Viridiplantae	Chlorophyta	Chlorodendrophyceae	Tetraselmis striata
HVNO	Tetraselmis chui	Viridiplantae	Chlorophyta	Chlorodendrophyceae	Tetraselmis chui
BAZF	Chaetopeltis orbicularis	Viridiplantae	Chlorophyta	Chlorophyceae	Chaetopeltidales	Chaetopeltis orbicularis
IJMT	Aphanochaete repens	Viridiplantae	Chlorophyta	Chlorophyceae	Chaetophorales	Aphanochaete repens
ISGT	Uronema sp.	Viridiplantae	Chlorophyta	Chlorophyceae	Chaetophorales	Uronema sp.
JMUI	Stigeoclonium helveticum	Viridiplantae	Chlorophyta	Chlorophyceae	Chaetophorales	Stigeoclonium helveticum
RAWF	Uronema belkae	Viridiplantae	Chlorophyta	Chlorophyceae	Chaetophorales	Uronema belkae
VFIV	Fritschiella tuberosa	Viridiplantae	Chlorophyta	Chlorophyceae	Chaetophorales	Fritschiella tuberosa
ACRY	Pteromonas sp.	Viridiplantae	Chlorophyta	Chlorophyceae	Chlamydomonadales	Pteromonas sp.
AJUW	Chloromonas rosae v. psychrophila	Viridiplantae	Chlorophyta	Chlorophyceae	Chlamydomonadales	Chloromonas rosae
AOUJ	Chlamydomonas sp.	Viridiplantae	Chlorophyta	Chlorophyceae	Chlamydomonadales	Chlamydomonas sp.
BCYF	Chlamydomonas cribrum	Viridiplantae	Chlorophyta	Chlorophyceae	Chlamydomonadales	Chlamydomonas cribrum
DZPJ	Cylindrocapsa geminella	Viridiplantae	Chlorophyta	Chlorophyceae	Chlamydomonadales	Cylindrocapsa geminella
ENAU	Spermatozopsis similis	Viridiplantae	Chlorophyta	Chlorophyceae	Chlamydomonadales	Spermatozopsis similis
FXHG	Hafniomonas reticulata	Viridiplantae	Chlorophyta	Chlorophyceae	Chlamydomonadales	Hafniomonas reticulata
GFUR	Chloromonas subdivisa	Viridiplantae	Chlorophyta	Chlorophyceae	Chlamydomonadales	Chloromonas subdivisa
GUBD	Brachiomonas submarina	Viridiplantae	Chlorophyta	Chlorophyceae	Chlamydomonadales	Brachiomonas submarina
IHOI	Chloromonas oogama	Viridiplantae	Chlorophyta	Chlorophyceae	Chlamydomonadales	Chloromonas oogama
IRYH	Heterochlamydomonas inaequalis	Viridiplantae	Chlorophyta	Chlorophyceae	Chlamydomonadales	Heterochlamydomonas inaequalis
ISPU	Volvox globator	Viridiplantae	Chlorophyta	Chlorophyceae	Chlamydomonadales	Volvox globator
JKKI	Lobomonas rostrata	Viridiplantae	Chlorophyta	Chlorophyceae	Chlamydomonadales	Lobomonas rostrata
JRGZ	Chlamydomonas moewusii	Viridiplantae	Chlorophyta	Chlorophyceae	Chlamydomonadales	Chlamydomonas moewusii
JWGT	Volvox aureus	Viridiplantae	Chlorophyta	Chlorophyceae	Chlamydomonadales	Volvox aureus
KFEB	Haematococcus pluvialis	Viridiplantae	Chlorophyta	Chlorophyceae	Chlamydomonadales	Haematococcus pluvialis
KUJU	Gonium pectorale	Viridiplantae	Chlorophyta	Chlorophyceae	Chlamydomonadales	Gonium pectorale
LBRP	Chloromonas reticulata	Viridiplantae	Chlorophyta	Chlorophyceae	Chlamydomonadales	Chloromonas reticulata
LNIL	Pteromonas angulosa	Viridiplantae	Chlorophyta	Chlorophyceae	Chlamydomonadales	Pteromonas angulosa
MULF	Chlamydomonas bilatus	Viridiplantae	Chlorophyta	Chlorophyceae	Chlamydomonadales	Chlamydomonas bilatus
MXDS	Spermatozopsis exsultans	Viridiplantae	Chlorophyta	Chlorophyceae	Chlamydomonadales	Spermatozopsis exsultans
OFUE	Lobochlamys segnis	Viridiplantae	Chlorophyta	Chlorophyceae	Chlamydomonadales	Lobochlamys segnis
PRIQ	Pleurastrum insigne	Viridiplantae	Chlorophyta	Chlorophyceae	Chlamydomonadales	Pleurastrum insigne
QRTH	Chloromonas perforata	Viridiplantae	Chlorophyta	Chlorophyceae	Chlamydomonadales	Chloromonas perforata
QWRA	Vitreochlamys sp.	Viridiplantae	Chlorophyta	Chlorophyceae	Chlamydomonadales	Vitreochlamys sp.
RHVC	Dunaliella salina	Viridiplantae	Chlorophyta	Chlorophyceae	Chlamydomonadales	Dunaliella salina
RNAT	Eudorina elegans	Viridiplantae	Chlorophyta	Chlorophyceae	Chlamydomonadales	Eudorina elegans
RUIF	Carteria obtusa	Viridiplantae	Chlorophyta	Chlorophyceae	Chlamydomonadales	Carteria obtusa
RYJX	Pandorina morum	Viridiplantae	Chlorophyta	Chlorophyceae	Chlamydomonadales	Pandorina morum
SYJM	Dunaliella salina	Viridiplantae	Chlorophyta	Chlorophyceae	Chlamydomonadales	Dunaliella salina
TSBQ	Chlamydomonas sp.	Viridiplantae	Chlorophyta	Chlorophyceae	Chlamydomonadales	Chlamydomonas sp.
UKUC	Dunaliella salina	Viridiplantae	Chlorophyta	Chlorophyceae	Chlamydomonadales	Dunaliella salina
USIX	Neochlorosarcina sp.	Viridiplantae	Chlorophyta	Chlorophyceae	Chlamydomonadales	Neochlorosarcina sp.
UTRE	Chloromonas tughillensis	Viridiplantae	Chlorophyta	Chlorophyceae	Chlamydomonadales	Chloromonas tughillensis
VALZ	Chlamydomonas noctigama	Viridiplantae	Chlorophyta	Chlorophyceae	Chlamydomonadales	Chlamydomonas noctigama
VIAU	Carteria crucifera	Viridiplantae	Chlorophyta	Chlorophyceae	Chlamydomonadales	Carteria crucifera
WDWX	Dunaliella primolecta	Viridiplantae	Chlorophyta	Chlorophyceae	Chlamydomonadales	Dunaliella primolecta
WRSL	Volvox aureus	Viridiplantae	Chlorophyta	Chlorophyceae	Chlamydomonadales	Volvox aureus
XDLL	Oogamochlamys gigantea	Viridiplantae	Chlorophyta	Chlorophyceae	Chlamydomonadales	Oogamochlamys gigantea
ZDIZ	Dunaliella tertiolecta	Viridiplantae	Chlorophyta	Chlorophyceae	Chlamydomonadales	Dunaliella tertiolecta
ZFXU	Asteromonas gracilis	Viridiplantae	Chlorophyta	Chlorophyceae	Chlamydomonadales	Asteromonas gracilis
ZIVZ	Phacotus lenticularis	Viridiplantae	Chlorophyta	Chlorophyceae	Chlamydomonadales	Phacotus lenticularis
ZLQE	Stephanosphaera pluvialis	Viridiplantae	Chlorophyta	Chlorophyceae	Chlamydomonadales	Stephanosphaera pluvialis
DVYE	Oedogonium cardiacum	Viridiplantae	Chlorophyta	Chlorophyceae	Oedogoniales	Oedogonium cardiacum
SDPC	Oedogonium foveolatum	Viridiplantae	Chlorophyta	Chlorophyceae	Oedogoniales	Oedogonium foveolatum
BZSH	Golenkinia longispicula	Viridiplantae	Chlorophyta	Chlorophyceae	Sphaeropleales	Golenkinia longispicula
FOYQ	Microspora cf. tumidula	Viridiplantae	Chlorophyta	Chlorophyceae	Sphaeropleales	Microspora cf. tumidula
MWAN	Neodesmus pupukensis	Viridiplantae	Chlorophyta	Chlorophyceae	Sphaeropleales	Neodesmus pupukensis
OTQG	Ankistrodesmus sp.	Viridiplantae	Chlorophyta	Chlorophyceae	Sphaeropleales	Ankistrodesmus sp.
PZIF	Acutodesmus dimorphus	Viridiplantae	Chlorophyta	Chlorophyceae	Sphaeropleales	Acutodesmus dimorphus
VJDZ	Botryosphaerella sudetica	Viridiplantae	Chlorophyta	Chlorophyceae	Sphaeropleales	Botryosphaerella sudetica
XKWQ	Pediastrum duplex	Viridiplantae	Chlorophyta	Chlorophyceae	Sphaeropleales	Pediastrum duplex
XTON	Pediastrum duplex	Viridiplantae	Chlorophyta	Chlorophyceae	Sphaeropleales	Pediastrum duplex
Chlre_v5.5	Chlamydomonas reinhardtii	Viridiplantae	Chlorophyta	Chlorophyceae	Oedogoniales	Chlamydomonas reinhardtii
Volca_v2.0	Volvox carteri	Viridiplantae	Chlorophyta	Chlorophyceae	Oedogoniales	Volvox carteri
HYHN	Prasinoderma coloniale	Viridiplantae	Chlorophyta	prasinophytes	Prasinococcales	Prasinoderma coloniale
XJGM	coccoid-prasinophyte	Viridiplantae	Chlorophyta	prasinophytes	Prasinococcales	coccoid-prasinophyte
XMCL	Prasinococcus capsulatus	Viridiplantae	Chlorophyta	prasinophytes	Prasinococcales	Prasinococcus capsulatus
KYIO	Mesostigma viride	Viridiplantae	Streptophyta	Mesostigmatophyceae	Mesostigmatales	Mesostigma viride
NNHQ	Spirotaenia minuta	Viridiplantae	Streptophyta		Spirotaenia minuta
AZZW	Chlorokybus atmophyticus	Viridiplantae	Streptophyta	Chlorokybales	Chlorokybus atmophyticus
Klefl_v1.0	Klebsormidium flaccidum	Viridiplantae	Streptophyta	Klebsormidiales	Klebsormidium flaccidum
BFIK	Entransia fimbriata	Viridiplantae	Streptophyta	Klebsormidiales	Entransia fimbriata
FPCO	Interfilum paradoxum	Viridiplantae	Streptophyta	Klebsormidiales	Interfilum paradoxum
FQLP	Klebsormidium subtile	Viridiplantae	Streptophyta	Klebsormidiales	Klebsormidium subtile
MWXT	Chara vulgaris	Viridiplantae	Streptophyta	Charales	Chara vulgaris
Chabr_v0.1	Chara braunii	Viridiplantae	Streptophyta	Charales	Chara braunii
DRGY	Chaetosphaeridium globosum	Viridiplantae	Streptophyta	Coleochaetales	Chaetosphaeridium globosum
QPDY	Coleochaete irregularis	Viridiplantae	Streptophyta	Coleochaetales	Coleochaete irregularis
VQBJ	Coleochaete scutata	Viridiplantae	Streptophyta	Coleochaetales	Coleochaete scutata
AEKF	Penium margaritaceum	Viridiplantae	Streptophyta	Desmidiales	Penium margaritaceum
BHBK	Cosmarium tinctum	Viridiplantae	Streptophyta	Desmidiales	Cosmarium tinctum
DFDS	Desmidium aptogonum	Viridiplantae	Streptophyta	Desmidiales	Desmidium aptogonum
DRFX	Closterium lunula	Viridiplantae	Streptophyta	Desmidiales	Closterium lunula
GBGT	Xanthidium antilopaeum	Viridiplantae	Streptophyta	Desmidiales	Xanthidium antilopaeum
GGWH	Onychonema laeve	Viridiplantae	Streptophyta	Desmidiales	Onychonema laeve
GYRP	Euastrum affine	Viridiplantae	Streptophyta	Desmidiales	Euastrum affine
HIDG	Cosmarium broomei	Viridiplantae	Streptophyta	Desmidiales	Cosmarium broomei
ISHC	Staurastrum sebaldi	Viridiplantae	Streptophyta	Desmidiales	Staurastrum sebaldi
KEYW	Gonatozygon kinahanii	Viridiplantae	Streptophyta	Desmidiales	Gonatozygon kinahanii
MCHJ	Micrasterias fimbriata	Viridiplantae	Streptophyta	Desmidiales	Micrasterias fimbriata
MNNM	Cosmarium granatum	Viridiplantae	Streptophyta	Desmidiales	Cosmarium granatum
MOYY	Pleurotaenium trabecula	Viridiplantae	Streptophyta	Desmidiales	Pleurotaenium trabecula
QWFV	Bambusina borreri	Viridiplantae	Streptophyta	Desmidiales	Bambusina borreri
RPQV	Phymatodocis nordstedtiana	Viridiplantae	Streptophyta	Desmidiales	Phymatodocis nordstedtiana
RPRU	Staurodesmus omearii	Viridiplantae	Streptophyta	Desmidiales	Staurodesmus omearii
RQFE	Cosmocladium cf. constrictum	Viridiplantae	Streptophyta	Desmidiales	Cosmocladium cf. constrictum
STKJ	Cosmarium ochthodes	Viridiplantae	Streptophyta	Desmidiales	Cosmarium ochthodes
WCQU	Staurodesmus convergens	Viridiplantae	Streptophyta	Desmidiales	Staurodesmus convergens
WDGV	Cosmarium subtumidum	Viridiplantae	Streptophyta	Desmidiales	Cosmarium subtumidum
YSQT	Penium exiguum	Viridiplantae	Streptophyta	Desmidiales	Penium exiguum
FFGR	Netrium digitus	Viridiplantae	Streptophyta	Zygnematales	Netrium digitus
HAOX	Spirogyra sp.	Viridiplantae	Streptophyta	Zygnematales	Spirogyra sp.
HKZW	Mesotaenium caldariorum	Viridiplantae	Streptophyta	Zygnematales	Mesotaenium caldariorum
JOJQ	Cylindrocystis cushleckae	Viridiplantae	Streptophyta	Zygnematales	Cylindrocystis cushleckae
KMNX	Nucleotaenium eifelense	Viridiplantae	Streptophyta	Zygnematales	Nucleotaenium eifelense
MFZO	Zygnemopsis sp.	Viridiplantae	Streptophyta	Zygnematales	Zygnemopsis sp.
NBYP	Mesotaenium kramstae	Viridiplantae	Streptophyta	Zygnematales	Mesotaenium kramstae
RPGL	Cylindrocystis brebissonii	Viridiplantae	Streptophyta	Zygnematales	Cylindrocystis brebissonii
SNOX	Planotaenium ohtanii	Viridiplantae	Streptophyta	Zygnematales	Planotaenium ohtanii
TPHT	Spirotaenia sp.	Viridiplantae	Streptophyta	Zygnematales	Spirotaenia sp.
VAZE	Cylindrocystis sp.	Viridiplantae	Streptophyta	Zygnematales	Cylindrocystis sp.
WDCW	Mesotaenium endlicherianum	Viridiplantae	Streptophyta	Zygnematales	Mesotaenium endlicherianum
WSJO	Mesotaenium braunii	Viridiplantae	Streptophyta	Zygnematales	Mesotaenium braunii
XRTZ	Roya obtusa	Viridiplantae	Streptophyta	Zygnematales	Roya obtusa
YOXI	Cylindrocystis brebissonii	Viridiplantae	Streptophyta	Zygnematales	Cylindrocystis brebissonii
ZRMT	Mougeotia sp.	Viridiplantae	Streptophyta	Zygnematales	Mougeotia sp.
ANON	Leiosporoceros dussii	Viridiplantae	Streptophyta	Embryophyta	Anthocerotophyta	Anthocerotales	Leiosporoceros dussii
BSNI	Anthoceros agrestis	Viridiplantae	Streptophyta	Embryophyta	Anthocerotophyta	Anthocerotales	Anthoceros agrestis
DXOU	Nothoceros aenigmaticus	Viridiplantae	Streptophyta	Embryophyta	Anthocerotophyta	Anthocerotales	Nothoceros aenigmaticus
FAJB	Paraphymatoceros hallii	Viridiplantae	Streptophyta	Embryophyta	Anthocerotophyta	Anthocerotales	Paraphymatoceros hallii
TCBC	Nothoceros vincentianus	Viridiplantae	Streptophyta	Embryophyta	Anthocerotophyta	Anthocerotales	Nothoceros vincentianus
TWUW	Anthoceros agrestis	Viridiplantae	Streptophyta	Embryophyta	Anthocerotophyta	Anthocerotales	Anthoceros agrestis
WCZB	Phaeoceros carolinianus	Viridiplantae	Streptophyta	Embryophyta	Anthocerotophyta	Anthocerotales	Phaeoceros carolinianus
WEEQ	Phaeoceros carolinianus	Viridiplantae	Streptophyta	Embryophyta	Anthocerotophyta	Anthocerotales	Phaeoceros carolinianus
AKXB	Phaeomegaceros coriaceus	Viridiplantae	Streptophyta	Embryophyta	Anthocerotophyta	Dendrocerotales	Phaeomegaceros coriaceus
UCRN	Megaceros flagellaris	Viridiplantae	Streptophyta	Embryophyta	Anthocerotophyta	Dendrocerotales	Megaceros flagellaris
Phypa_v3.0	Physcomitrella patens	Viridiplantae	Streptophyta	Embryophyta	Bryophyta	Funariales	Physcomitrella patens
WOGB	Andreaea rupestris	Viridiplantae	Streptophyta	Embryophyta	Bryophyta	Andreaeales	Andreaea rupestris
ORKS	Philonotis fontana	Viridiplantae	Streptophyta	Embryophyta	Bryophyta	Bartramiales	Philonotis fontana
BGXB	Plagiomnium insigne	Viridiplantae	Streptophyta	Embryophyta	Bryophyta	Bryales	Plagiomnium insigne
JMXW	Bryum argenteum	Viridiplantae	Streptophyta	Embryophyta	Bryophyta	Bryales	Bryum argenteum
XWHK	Rosulabryum cf. capillare	Viridiplantae	Streptophyta	Embryophyta	Bryophyta	Bryales	Rosulabryum cf. capillare
AWOI	Diphyscium foliosum	Viridiplantae	Streptophyta	Embryophyta	Bryophyta	Diphysciales	Diphyscium foliosum
HRWG	Buxbaumia aphylla	Viridiplantae	Streptophyta	Embryophyta	Bryophyta	Buxbaumiales	Buxbaumia aphylla
FFPD	Ceratodon purpureus	Viridiplantae	Streptophyta	Embryophyta	Bryophyta	Dicranales	Ceratodon purpureus
NGTD	Dicranum scoparium	Viridiplantae	Streptophyta	Embryophyta	Bryophyta	Dicranales	Dicranum scoparium
RGKI	Leucobryum glaucum	Viridiplantae	Streptophyta	Embryophyta	Bryophyta	Dicranales	Leucobryum glaucum
VMXJ	Leucobryum albidum	Viridiplantae	Streptophyta	Embryophyta	Bryophyta	Dicranales	Leucobryum albidum
KEFD	Encalypta streptocarpa	Viridiplantae	Streptophyta	Embryophyta	Bryophyta	Encalyptales	Encalypta streptocarpa
YEPO	Physcomitrium sp.	Viridiplantae	Streptophyta	Embryophyta	Bryophyta	Funariales	Physcomitrium sp.
ABCD	Racomitrium elongatum	Viridiplantae	Streptophyta	Embryophyta	Bryophyta	Grimmiales	Racomitrium elongatum
BPSG	Scouleria aquatica	Viridiplantae	Streptophyta	Embryophyta	Bryophyta	Grimmiales	Scouleria aquatica
RDOO	Racomitrium varium	Viridiplantae	Streptophyta	Embryophyta	Bryophyta	Grimmiales	Racomitrium varium
YWNF	Hedwigia ciliata	Viridiplantae	Streptophyta	Embryophyta	Bryophyta	Hedwigiales	Hedwigia ciliata
DHWX	Fontinalis antipyretica	Viridiplantae	Streptophyta	Embryophyta	Bryophyta	Hypnales	Fontinalis antipyretica
EEMJ	Thuidium delicatulum	Viridiplantae	Streptophyta	Embryophyta	Bryophyta	Hypnales	Thuidium delicatulum
IGUH	Leucodon julaceus	Viridiplantae	Streptophyta	Embryophyta	Bryophyta	Hypnales	Leucodon julaceus
JADL	Rhynchostegium serrulatum	Viridiplantae	Streptophyta	Embryophyta	Bryophyta	Hypnales	Rhynchostegium serrulatum
LNSF	Stereodon subimponens	Viridiplantae	Streptophyta	Embryophyta	Bryophyta	Hypnales	Stereodon subimponens
MIRS	Climacium dendroides	Viridiplantae	Streptophyta	Embryophyta	Bryophyta	Hypnales	Climacium dendroides
QKQO	Pseudotaxiphyllum elegans	Viridiplantae	Streptophyta	Embryophyta	Bryophyta	Hypnales	Pseudotaxiphyllum elegans
QMWB	Anomodon attenuatus	Viridiplantae	Streptophyta	Embryophyta	Bryophyta	Hypnales	Anomodon attenuatus
TAVP	Calliergon cordifolium	Viridiplantae	Streptophyta	Embryophyta	Bryophyta	Hypnales	Calliergon cordifolium
TMAJ	Neckera douglasii	Viridiplantae	Streptophyta	Embryophyta	Bryophyta	Hypnales	Neckera douglasii
VBMM	Claopodium rostratum	Viridiplantae	Streptophyta	Embryophyta	Bryophyta	Hypnales	Claopodium rostratum
WSPM	Loeskeobryum brevirostre	Viridiplantae	Streptophyta	Embryophyta	Bryophyta	Hypnales	Loeskeobryum brevirostre
ZACW	Leucodon brachypus	Viridiplantae	Streptophyta	Embryophyta	Bryophyta	Hypnales	Leucodon brachypus
SZYG	Polytrichum commune	Viridiplantae	Streptophyta	Embryophyta	Bryophyta	Polytrichales	Polytrichum commune
ZTHV	Atrichum angustatum	Viridiplantae	Streptophyta	Embryophyta	Bryophyta	Polytrichales	Atrichum angustatum
GRKU	Syntrichia princeps	Viridiplantae	Streptophyta	Embryophyta	Bryophyta	Pottiales	Syntrichia princeps
CMEQ	Orthotrichum lyellii	Viridiplantae	Streptophyta	Embryophyta	Bryophyta	Orthotrichales	Orthotrichum lyellii
WNGH	Aulacomnium heterostichum	Viridiplantae	Streptophyta	Embryophyta	Bryophyta	Rhizogoniales	Aulacomnium heterostichum
GOWD	Sphagnum lescurii	Viridiplantae	Streptophyta	Embryophyta	Bryophyta	Sphagnales	Sphagnum lescurii
RCBT	Sphagnum palustre	Viridiplantae	Streptophyta	Embryophyta	Bryophyta	Sphagnales	Sphagnum palustre
UHLI	Sphagnum recurvum	Viridiplantae	Streptophyta	Embryophyta	Bryophyta	Sphagnales	Sphagnum recurvum
SKQD	Takakia lepidozioides	Viridiplantae	Streptophyta	Embryophyta	Bryophyta	Takakiales	Takakia lepidozioides
HVBQ	Tetraphis pellucida	Viridiplantae	Streptophyta	Embryophyta	Bryophyta	Tetraphidales	Tetraphis pellucida
ZQRI	Timmia austriaca	Viridiplantae	Streptophyta	Embryophyta	Bryophyta	Timmiales	Timmia austriaca
IRBN	Scapania nemorosa	Viridiplantae	Streptophyta	Embryophyta	Marchantiophyta	Jungermanniales	Scapania nemorosa
LGOW	Schistochila sp.	Viridiplantae	Streptophyta	Embryophyta	Marchantiophyta	Jungermanniales	Schistochila sp.
OFTV	Barbilophozia barbata	Viridiplantae	Streptophyta	Embryophyta	Marchantiophyta	Jungermanniales	Barbilophozia barbata
RTMU	Calypogeia fissa	Viridiplantae	Streptophyta	Embryophyta	Marchantiophyta	Jungermanniales	Calypogeia fissa
WZYK	Bazzania trilobata	Viridiplantae	Streptophyta	Embryophyta	Marchantiophyta	Jungermanniales	Bazzania trilobata
YBQN	Odontoschisma prostratum	Viridiplantae	Streptophyta	Embryophyta	Marchantiophyta	Jungermanniales	Odontoschisma prostratum
TXVB	Lunularia cruciata	Viridiplantae	Streptophyta	Embryophyta	Marchantiophyta	Lunulariales	Lunularia cruciata
HMHL	Marchantia paleacea	Viridiplantae	Streptophyta	Embryophyta	Marchantiophyta	Marchantiales	Marchantia paleacea
ILBQ	Conocephalum conicum	Viridiplantae	Streptophyta	Embryophyta	Marchantiophyta	Marchantiales	Conocephalum conicum
JPYU	Marchantia polymorpha	Viridiplantae	Streptophyta	Embryophyta	Marchantiophyta	Marchantiales	Marchantia polymorpha
TFYI	Marchantia emarginata	Viridiplantae	Streptophyta	Embryophyta	Marchantiophyta	Marchantiales	Marchantia emarginata
WJLO	Ricciocarpos natans	Viridiplantae	Streptophyta	Embryophyta	Marchantiophyta	Marchantiales	Ricciocarpos natans
NRWZ	Metzgeria crassipilis	Viridiplantae	Streptophyta	Embryophyta	Marchantiophyta	Metzgeriales	Metzgeria crassipilis
YFGP	Pallavicinia lyellii	Viridiplantae	Streptophyta	Embryophyta	Marchantiophyta	Pallaviciniales	Pallavicinia lyellii
JHFI	Pellia neesiana	Viridiplantae	Streptophyta	Embryophyta	Marchantiophyta	Pelliales	Pellia neesiana
PIUF	Pellia cf. epiphylla	Viridiplantae	Streptophyta	Embryophyta	Marchantiophyta	Pelliales	Pellia cf. epiphylla
BNCU	Radula lindenbergiana	Viridiplantae	Streptophyta	Embryophyta	Marchantiophyta	Porellales	Radula lindenbergiana
KRUQ	Porella navicularis	Viridiplantae	Streptophyta	Embryophyta	Marchantiophyta	Porellales	Porella navicularis
TGKW	Frullania sp.	Viridiplantae	Streptophyta	Embryophyta	Marchantiophyta	Porellales	Frullania sp.
UUHD	Porella pinnata	Viridiplantae	Streptophyta	Embryophyta	Marchantiophyta	Porellales	Porella pinnata
HPXA	Ptilidium pulcherrimum	Viridiplantae	Streptophyta	Embryophyta	Marchantiophyta	Ptilidiales	Ptilidium pulcherrimum
HERT	Sphaerocarpos texanus	Viridiplantae	Streptophyta	Embryophyta	Marchantiophyta	Sphaerocarpales	Sphaerocarpos texanus
PKOX	Isoetes tegetiformans	Viridiplantae	Streptophyta	Embryophyta	Tracheophyta	Lycopodiophyta	Isoetales	Isoetes tegetiformans
PYHZ	Isoetes sp.	Viridiplantae	Streptophyta	Embryophyta	Tracheophyta	Lycopodiophyta	Isoetales	Isoetes sp.
CBAE	Huperzia myrsinites	Viridiplantae	Streptophyta	Embryophyta	Tracheophyta	Lycopodiophyta	Lycopodiales	Huperzia myrsinites
ENQF	Lycopodium annotinum	Viridiplantae	Streptophyta	Embryophyta	Tracheophyta	Lycopodiophyta	Lycopodiales	Lycopodium annotinum
GAON	Huperzia squarrosa	Viridiplantae	Streptophyta	Embryophyta	Tracheophyta	Lycopodiophyta	Lycopodiales	Huperzia squarrosa
GKAG	Huperzia lucidula	Viridiplantae	Streptophyta	Embryophyta	Tracheophyta	Lycopodiophyta	Lycopodiales	Huperzia lucidula
PQTO	Lycopodium deuterodensum	Viridiplantae	Streptophyta	Embryophyta	Tracheophyta	Lycopodiophyta	Lycopodiales	Lycopodium deuterodensum
ULKT	Lycopodiella appressa	Viridiplantae	Streptophyta	Embryophyta	Tracheophyta	Lycopodiophyta	Lycopodiales	Lycopodiella appressa
UPMJ	Pseudolycopodiella caroliniana	Viridiplantae	Streptophyta	Embryophyta	Tracheophyta	Lycopodiophyta	Lycopodiales	Pseudolycopodiella caroliniana
WAFT	Diphasiastrum digitatum	Viridiplantae	Streptophyta	Embryophyta	Tracheophyta	Lycopodiophyta	Lycopodiales	Diphasiastrum digitatum
XNXF	Dendrolycopodium obscurum	Viridiplantae	Streptophyta	Embryophyta	Tracheophyta	Lycopodiophyta	Lycopodiales	Dendrolycopodium obscurum
YHZW	Huperzia selago	Viridiplantae	Streptophyta	Embryophyta	Tracheophyta	Lycopodiophyta	Lycopodiales	Huperzia selago
ZZEI	Phylloglossum drummondii	Viridiplantae	Streptophyta	Embryophyta	Tracheophyta	Lycopodiophyta	Lycopodiales	Phylloglossum drummondii
ABIJ	Selaginella cf. pallescens	Viridiplantae	Streptophyta	Embryophyta	Tracheophyta	Lycopodiophyta	Selaginellales	Selaginella cf. pallescens
JKAA	Selaginella wallacei	Viridiplantae	Streptophyta	Embryophyta	Tracheophyta	Lycopodiophyta	Selaginellales	Selaginella wallacei
KJYC	Selaginella willdenowii	Viridiplantae	Streptophyta	Embryophyta	Tracheophyta	Lycopodiophyta	Selaginellales	Selaginella willdenowii
KUXM	Selaginella selaginoides	Viridiplantae	Streptophyta	Embryophyta	Tracheophyta	Lycopodiophyta	Selaginellales	Selaginella selaginoides
LGDQ	Selaginella apoda	Viridiplantae	Streptophyta	Embryophyta	Tracheophyta	Lycopodiophyta	Selaginellales	Selaginella apoda
ZFGK	Selaginella kraussiana	Viridiplantae	Streptophyta	Embryophyta	Tracheophyta	Lycopodiophyta	Selaginellales	Selaginella kraussiana
ZYCD	Selaginella acanthonota	Viridiplantae	Streptophyta	Embryophyta	Tracheophyta	Lycopodiophyta	Selaginellales	Selaginella acanthonota
ZZOL	Selaginella moellendorffii	Viridiplantae	Streptophyta	Embryophyta	Tracheophyta	Lycopodiophyta	Selaginellales	Selaginella moellendorffii
Selmo_v1.0	Selaginella moellendorffii	Viridiplantae	Streptophyta	Embryophyta	Tracheophyta	Lycopodiophyta	Selaginellales	Selaginella moellendorffii
CAPN	Equisetum diffusum	Viridiplantae	Streptophyta	Embryophyta	Tracheophyta	Euphyllophyta	Polypodiopsida	Equisetales	Equisetum diffusum
JVSZ	Equisetum hyemale	Viridiplantae	Streptophyta	Embryophyta	Tracheophyta	Euphyllophyta	Polypodiopsida	Equisetales	Equisetum hyemale
DFHO	Danaea nodosa	Viridiplantae	Streptophyta	Embryophyta	Tracheophyta	Euphyllophyta	Polypodiopsida	Marattiales	Danaea nodosa
NHCM	Angiopteris evecta	Viridiplantae	Streptophyta	Embryophyta	Tracheophyta	Euphyllophyta	Polypodiopsida	Marattiales	Angiopteris evecta
UGNK	Marattia attenuata	Viridiplantae	Streptophyta	Embryophyta	Tracheophyta	Euphyllophyta	Polypodiopsida	Marattiales	Marattia attenuata
BEGM	Botrypus virginianus	Viridiplantae	Streptophyta	Embryophyta	Tracheophyta	Euphyllophyta	Polypodiopsida	Ophioglossales	Botrypus virginianus
DJSE	Ophioglossum petiolatum	Viridiplantae	Streptophyta	Embryophyta	Tracheophyta	Euphyllophyta	Polypodiopsida	Ophioglossales	Ophioglossum petiolatum
EEAQ	Sceptridium dissectum	Viridiplantae	Streptophyta	Embryophyta	Tracheophyta	Euphyllophyta	Polypodiopsida	Ophioglossales	Sceptridium dissectum
ALVQ	Tmesipteris parva	Viridiplantae	Streptophyta	Embryophyta	Tracheophyta	Euphyllophyta	Polypodiopsida	Psilotales	Tmesipteris parva
QVMR	Psilotum nudum	Viridiplantae	Streptophyta	Embryophyta	Tracheophyta	Euphyllophyta	Polypodiopsida	Psilotales	Psilotum nudum
EWXK	Thyrsopteris elegans	Viridiplantae	Streptophyta	Embryophyta	Tracheophyta	Euphyllophyta	Polypodiopsida	Leptosporangiate ferns	Cyatheales	Thyrsopteris elegans
GANB	Alsophila pinulosa	Viridiplantae	Streptophyta	Embryophyta	Tracheophyta	Euphyllophyta	Polypodiopsida	Leptosporangiate ferns	Cyatheales	Alsophila pinulosa
PNZO	Culcita macrocarpa	Viridiplantae	Streptophyta	Embryophyta	Tracheophyta	Euphyllophyta	Polypodiopsida	Leptosporangiate ferns	Cyatheales	Culcita macrocarpa
UWOD	Plagiogyria japonica	Viridiplantae	Streptophyta	Embryophyta	Tracheophyta	Euphyllophyta	Polypodiopsida	Leptosporangiate ferns	Cyatheales	Plagiogyria japonica
MEKP	Dipteris conjugata	Viridiplantae	Streptophyta	Embryophyta	Tracheophyta	Euphyllophyta	Polypodiopsida	Leptosporangiate ferns	Gleicheniales	Dipteris conjugata
QIAD	Hymenophyllum bivalve	Viridiplantae	Streptophyta	Embryophyta	Tracheophyta	Euphyllophyta	Polypodiopsida	Leptosporangiate ferns	Hymenophyllales	Hymenophyllum bivalve
RFMZ	Osmundastrum cinnamomeum	Viridiplantae	Streptophyta	Embryophyta	Tracheophyta	Euphyllophyta	Polypodiopsida	Leptosporangiate ferns	Osmundales	Osmundastrum cinnamomeum
UOMY	Osmunda sp.	Viridiplantae	Streptophyta	Embryophyta	Tracheophyta	Euphyllophyta	Polypodiopsida	Leptosporangiate ferns	Osmundales	Osmunda sp.
VIBO	Osmunda javanica	Viridiplantae	Streptophyta	Embryophyta	Tracheophyta	Euphyllophyta	Polypodiopsida	Leptosporangiate ferns	Osmundales	Osmunda javanica
AFPO	Athyrium sp.	Viridiplantae	Streptophyta	Embryophyta	Tracheophyta	Euphyllophyta	Polypodiopsida	Leptosporangiate ferns	Polypodiales	Athyrium sp.
BMIF	Asplenium cf. x lucrosum	Viridiplantae	Streptophyta	Embryophyta	Tracheophyta	Euphyllophyta	Polypodiopsida	Leptosporangiate ferns	Polypodiales	Asplenium cf. x lucrosum
BMJR	Adiantum raddianum	Viridiplantae	Streptophyta	Embryophyta	Tracheophyta	Euphyllophyta	Polypodiopsida	Leptosporangiate ferns	Polypodiales	Adiantum raddianum
CJNT	Polypodium glycyrrhiza	Viridiplantae	Streptophyta	Embryophyta	Tracheophyta	Euphyllophyta	Polypodiopsida	Leptosporangiate ferns	Polypodiales	Polypodium glycyrrhiza
DCDT	Gaga arizonica	Viridiplantae	Streptophyta	Embryophyta	Tracheophyta	Euphyllophyta	Polypodiopsida	Leptosporangiate ferns	Polypodiales	Gaga arizonica
FCHS	Deparia lobato-crenata	Viridiplantae	Streptophyta	Embryophyta	Tracheophyta	Euphyllophyta	Polypodiopsida	Leptosporangiate ferns	Polypodiales	Deparia lobato-crenata
FLTD	Pteris ensiformis	Viridiplantae	Streptophyta	Embryophyta	Tracheophyta	Euphyllophyta	Polypodiopsida	Leptosporangiate ferns	Polypodiales	Pteris ensiformis
FQGQ	Polystichum acrostichoides	Viridiplantae	Streptophyta	Embryophyta	Tracheophyta	Euphyllophyta	Polypodiopsida	Leptosporangiate ferns	Polypodiales	Polystichum acrostichoides
GSXD	Myriopteris rufa	Viridiplantae	Streptophyta	Embryophyta	Tracheophyta	Euphyllophyta	Polypodiopsida	Leptosporangiate ferns	Polypodiales	Myriopteris rufa
GYFU	Polypodium hesperium	Viridiplantae	Streptophyta	Embryophyta	Tracheophyta	Euphyllophyta	Polypodiopsida	Leptosporangiate ferns	Polypodiales	Polypodium hesperium
HEGQ	Gymnocarpium dryopteris	Viridiplantae	Streptophyta	Embryophyta	Tracheophyta	Euphyllophyta	Polypodiopsida	Leptosporangiate ferns	Polypodiales	Gymnocarpium dryopteris
HNDZ	Cystopteris utahensis	Viridiplantae	Streptophyta	Embryophyta	Tracheophyta	Euphyllophyta	Polypodiopsida	Leptosporangiate ferns	Polypodiales	Cystopteris utahensis
HTFH	Onoclea sensibilis	Viridiplantae	Streptophyta	Embryophyta	Tracheophyta	Euphyllophyta	Polypodiopsida	Leptosporangiate ferns	Polypodiales	Onoclea sensibilis
IXLH	Polypodium hesperium	Viridiplantae	Streptophyta	Embryophyta	Tracheophyta	Euphyllophyta	Polypodiopsida	Leptosporangiate ferns	Polypodiales	Polypodium hesperium
JBLI	Bolbitis repanda	Viridiplantae	Streptophyta	Embryophyta	Tracheophyta	Euphyllophyta	Polypodiopsida	Leptosporangiate ferns	Polypodiales	Bolbitis repanda
KJZG	Asplenium platyneuron	Viridiplantae	Streptophyta	Embryophyta	Tracheophyta	Euphyllophyta	Polypodiopsida	Leptosporangiate ferns	Polypodiales	Asplenium platyneuron
LHLE	Cystopteris fragilis	Viridiplantae	Streptophyta	Embryophyta	Tracheophyta	Euphyllophyta	Polypodiopsida	Leptosporangiate ferns	Polypodiales	Cystopteris fragilis
MROH	Thelypteris acuminata	Viridiplantae	Streptophyta	Embryophyta	Tracheophyta	Euphyllophyta	Polypodiopsida	Leptosporangiate ferns	Polypodiales	Thelypteris acuminata
MTGC	Dennstaedtia davallioides	Viridiplantae	Streptophyta	Embryophyta	Tracheophyta	Euphyllophyta	Polypodiopsida	Leptosporangiate ferns	Polypodiales	Dennstaedtia davallioides
NDUV	Vittaria appalachiana	Viridiplantae	Streptophyta	Embryophyta	Tracheophyta	Euphyllophyta	Polypodiopsida	Leptosporangiate ferns	Polypodiales	Vittaria appalachiana
NOKI	Lindsaea linearis	Viridiplantae	Streptophyta	Embryophyta	Tracheophyta	Euphyllophyta	Polypodiopsida	Leptosporangiate ferns	Polypodiales	Lindsaea linearis
NWWI	Nephrolepis exaltata	Viridiplantae	Streptophyta	Embryophyta	Tracheophyta	Euphyllophyta	Polypodiopsida	Leptosporangiate ferns	Polypodiales	Nephrolepis exaltata
OCZL	Homalosorus pycnocarpos	Viridiplantae	Streptophyta	Embryophyta	Tracheophyta	Euphyllophyta	Polypodiopsida	Leptosporangiate ferns	Polypodiales	Homalosorus pycnocarpos
OQWW	Davallia fejeensis	Viridiplantae	Streptophyta	Embryophyta	Tracheophyta	Euphyllophyta	Polypodiopsida	Leptosporangiate ferns	Polypodiales	Davallia fejeensis
ORJE	Phymatosorus grossus	Viridiplantae	Streptophyta	Embryophyta	Tracheophyta	Euphyllophyta	Polypodiopsida	Leptosporangiate ferns	Polypodiales	Phymatosorus grossus
PIVW	Ceratopteris thalictroides	Viridiplantae	Streptophyta	Embryophyta	Tracheophyta	Euphyllophyta	Polypodiopsida	Leptosporangiate ferns	Polypodiales	Ceratopteris thalictroides
POPJ	Pteris vittata	Viridiplantae	Streptophyta	Embryophyta	Tracheophyta	Euphyllophyta	Polypodiopsida	Leptosporangiate ferns	Polypodiales	Pteris vittata
PSKY	Asplenium nidus	Viridiplantae	Streptophyta	Embryophyta	Tracheophyta	Euphyllophyta	Polypodiopsida	Leptosporangiate ferns	Polypodiales	Asplenium nidus
RFRB	Didymochlaena truncatula	Viridiplantae	Streptophyta	Embryophyta	Tracheophyta	Euphyllophyta	Polypodiopsida	Leptosporangiate ferns	Polypodiales	Didymochlaena truncatula
RICC	Cystopteris reevesiana	Viridiplantae	Streptophyta	Embryophyta	Tracheophyta	Euphyllophyta	Polypodiopsida	Leptosporangiate ferns	Polypodiales	Cystopteris reevesiana
SKYV	Vittaria lineata	Viridiplantae	Streptophyta	Embryophyta	Tracheophyta	Euphyllophyta	Polypodiopsida	Leptosporangiate ferns	Polypodiales	Vittaria lineata
UFJN	Diplazium wichurae	Viridiplantae	Streptophyta	Embryophyta	Tracheophyta	Euphyllophyta	Polypodiopsida	Leptosporangiate ferns	Polypodiales	Diplazium wichurae
UJTT	Pityrogramma trifoliata	Viridiplantae	Streptophyta	Embryophyta	Tracheophyta	Euphyllophyta	Polypodiopsida	Leptosporangiate ferns	Polypodiales	Pityrogramma trifoliata
UJWU	Pleopeltis polypodioides	Viridiplantae	Streptophyta	Embryophyta	Tracheophyta	Euphyllophyta	Polypodiopsida	Leptosporangiate ferns	Polypodiales	Pleopeltis polypodioides
URCP	Athyrium filix-femina	Viridiplantae	Streptophyta	Embryophyta	Tracheophyta	Euphyllophyta	Polypodiopsida	Leptosporangiate ferns	Polypodiales	Athyrium filix-femina
VITX	Athyrium spicant	Viridiplantae	Streptophyta	Embryophyta	Tracheophyta	Euphyllophyta	Polypodiopsida	Leptosporangiate ferns	Polypodiales	Athyrium spicant
VVRN	Lonchitis hirsuta	Viridiplantae	Streptophyta	Embryophyta	Tracheophyta	Euphyllophyta	Polypodiopsida	Leptosporangiate ferns	Polypodiales	Lonchitis hirsuta
WCLG	Adiantum aleuticum	Viridiplantae	Streptophyta	Embryophyta	Tracheophyta	Euphyllophyta	Polypodiopsida	Leptosporangiate ferns	Polypodiales	Adiantum aleuticum
WGTU	Leucostegia immersa	Viridiplantae	Streptophyta	Embryophyta	Tracheophyta	Euphyllophyta	Polypodiopsida	Leptosporangiate ferns	Polypodiales	Leucostegia immersa
WQML	Cryptogramma acrostichoides	Viridiplantae	Streptophyta	Embryophyta	Tracheophyta	Euphyllophyta	Polypodiopsida	Leptosporangiate ferns	Polypodiales	Cryptogramma acrostichoides
XDDT	Argyrochosma nivea	Viridiplantae	Streptophyta	Embryophyta	Tracheophyta	Euphyllophyta	Polypodiopsida	Leptosporangiate ferns	Polypodiales	Argyrochosma nivea
XXHP	Cystopteris fragilis	Viridiplantae	Streptophyta	Embryophyta	Tracheophyta	Euphyllophyta	Polypodiopsida	Leptosporangiate ferns	Polypodiales	Cystopteris fragilis
YCKE	Notholaena montieliae	Viridiplantae	Streptophyta	Embryophyta	Tracheophyta	Euphyllophyta	Polypodiopsida	Leptosporangiate ferns	Polypodiales	Notholaena montieliae
YIXP	Lindsaea microphylla	Viridiplantae	Streptophyta	Embryophyta	Tracheophyta	Euphyllophyta	Polypodiopsida	Leptosporangiate ferns	Polypodiales	Lindsaea microphylla
YJJY	Woodsia scopulina	Viridiplantae	Streptophyta	Embryophyta	Tracheophyta	Euphyllophyta	Polypodiopsida	Leptosporangiate ferns	Polypodiales	Woodsia scopulina
YLJA	Polypodium amorphum	Viridiplantae	Streptophyta	Embryophyta	Tracheophyta	Euphyllophyta	Polypodiopsida	Leptosporangiate ferns	Polypodiales	Polypodium amorphum
YOWV	Cystopteris protrusa	Viridiplantae	Streptophyta	Embryophyta	Tracheophyta	Euphyllophyta	Polypodiopsida	Leptosporangiate ferns	Polypodiales	Cystopteris protrusa
YQEC	Woodsia ilvensis	Viridiplantae	Streptophyta	Embryophyta	Tracheophyta	Euphyllophyta	Polypodiopsida	Leptosporangiate ferns	Polypodiales	Woodsia ilvensis
ZQYU	Phlebodium pseudoaureum	Viridiplantae	Streptophyta	Embryophyta	Tracheophyta	Euphyllophyta	Polypodiopsida	Leptosporangiate ferns	Polypodiales	Phlebodium pseudoaureum
ZXJO	Parahemionitis cordata	Viridiplantae	Streptophyta	Embryophyta	Tracheophyta	Euphyllophyta	Polypodiopsida	Leptosporangiate ferns	Polypodiales	Parahemionitis cordata
CVEG	Azolla cf. caroliniana	Viridiplantae	Streptophyta	Embryophyta	Tracheophyta	Euphyllophyta	Polypodiopsida	Leptosporangiate ferns	Salviniales	Azolla cf. caroliniana
KIIX	Pilularia globulifera	Viridiplantae	Streptophyta	Embryophyta	Tracheophyta	Euphyllophyta	Polypodiopsida	Leptosporangiate ferns	Salviniales	Pilularia globulifera
CQPW	Anemia tomentosa	Viridiplantae	Streptophyta	Embryophyta	Tracheophyta	Euphyllophyta	Polypodiopsida	Leptosporangiate ferns	Schizaeales	Anemia tomentosa
PBUU	Lygodium japonicum	Viridiplantae	Streptophyta	Embryophyta	Tracheophyta	Euphyllophyta	Polypodiopsida	Leptosporangiate ferns	Schizaeales	Lygodium japonicum
GNQG	Encephalartos barteri	Viridiplantae	Streptophyta	Embryophyta	Tracheophyta	Euphyllophyta	Spermatophyta	Acrogymnospermae	Cycadales	Encephalartos barteri
KAWQ	Stangeria eriopus	Viridiplantae	Streptophyta	Embryophyta	Tracheophyta	Euphyllophyta	Spermatophyta	Acrogymnospermae	Cycadales	Stangeria eriopus
WLIC	Dioon edule	Viridiplantae	Streptophyta	Embryophyta	Tracheophyta	Euphyllophyta	Spermatophyta	Acrogymnospermae	Cycadales	Dioon edule
XZUY	Cycas micholitzii	Viridiplantae	Streptophyta	Embryophyta	Tracheophyta	Euphyllophyta	Spermatophyta	Acrogymnospermae	Cycadales	Cycas micholitzii
SGTW	Ginkgo biloba	Viridiplantae	Streptophyta	Embryophyta	Tracheophyta	Euphyllophyta	Spermatophyta	Acrogymnospermae	Ginkgoales	Ginkgo biloba
GTHK	Gnetum montanum	Viridiplantae	Streptophyta	Embryophyta	Tracheophyta	Euphyllophyta	Spermatophyta	Acrogymnospermae	Gnetales	Gnetum montanum
TOXE	Welwitschia mirabilis	Viridiplantae	Streptophyta	Embryophyta	Tracheophyta	Euphyllophyta	Spermatophyta	Acrogymnospermae	Gnetales	Welwitschia mirabilis
VDAO	Ephedra sinica	Viridiplantae	Streptophyta	Embryophyta	Tracheophyta	Euphyllophyta	Spermatophyta	Acrogymnospermae	Gnetales	Ephedra sinica
ACWS	Araucaria sp.	Viridiplantae	Streptophyta	Embryophyta	Tracheophyta	Euphyllophyta	Spermatophyta	Acrogymnospermae	Pinales	Araucaria sp.
AIGO	Chamaecyparis lawsoniana	Viridiplantae	Streptophyta	Embryophyta	Tracheophyta	Euphyllophyta	Spermatophyta	Acrogymnospermae	Pinales	Chamaecyparis lawsoniana
AQFM	Pseudolarix amabilis	Viridiplantae	Streptophyta	Embryophyta	Tracheophyta	Euphyllophyta	Spermatophyta	Acrogymnospermae	Pinales	Pseudolarix amabilis
AREG	Nothotsuga longibracteata	Viridiplantae	Streptophyta	Embryophyta	Tracheophyta	Euphyllophyta	Spermatophyta	Acrogymnospermae	Pinales	Nothotsuga longibracteata
AUDE	Widdringtonia cedarbergensis	Viridiplantae	Streptophyta	Embryophyta	Tracheophyta	Euphyllophyta	Spermatophyta	Acrogymnospermae	Pinales	Widdringtonia cedarbergensis
AWQB	Picea engelmannii	Viridiplantae	Streptophyta	Embryophyta	Tracheophyta	Euphyllophyta	Spermatophyta	Acrogymnospermae	Pinales	Picea engelmannii
BBDD	Microstrobos fitzgeraldii	Viridiplantae	Streptophyta	Embryophyta	Tracheophyta	Euphyllophyta	Spermatophyta	Acrogymnospermae	Pinales	Microstrobos fitzgeraldii
BTTS	Austrotaxus spicata	Viridiplantae	Streptophyta	Embryophyta	Tracheophyta	Euphyllophyta	Spermatophyta	Acrogymnospermae	Pinales	Austrotaxus spicata
BUWV	Platycladus orientalis	Viridiplantae	Streptophyta	Embryophyta	Tracheophyta	Euphyllophyta	Spermatophyta	Acrogymnospermae	Pinales	Platycladus orientalis
CDFR	Manoao colensoi	Viridiplantae	Streptophyta	Embryophyta	Tracheophyta	Euphyllophyta	Spermatophyta	Acrogymnospermae	Pinales	Manoao colensoi
CGDN	Tetraclinis sp.	Viridiplantae	Streptophyta	Embryophyta	Tracheophyta	Euphyllophyta	Spermatophyta	Acrogymnospermae	Pinales	Tetraclinis sp.
DZQM	Pinus radiata	Viridiplantae	Streptophyta	Embryophyta	Tracheophyta	Euphyllophyta	Spermatophyta	Acrogymnospermae	Pinales	Pinus radiata
EFMS	Torreya taxifolia	Viridiplantae	Streptophyta	Embryophyta	Tracheophyta	Euphyllophyta	Spermatophyta	Acrogymnospermae	Pinales	Torreya taxifolia
EGLZ	Prumnopitys andina	Viridiplantae	Streptophyta	Embryophyta	Tracheophyta	Euphyllophyta	Spermatophyta	Acrogymnospermae	Pinales	Prumnopitys andina
ETCJ	Pilgerodendron uviferum	Viridiplantae	Streptophyta	Embryophyta	Tracheophyta	Euphyllophyta	Spermatophyta	Acrogymnospermae	Pinales	Pilgerodendron uviferum
FHST	Taxodium distichum	Viridiplantae	Streptophyta	Embryophyta	Tracheophyta	Euphyllophyta	Spermatophyta	Acrogymnospermae	Pinales	Taxodium distichum
FMWZ	Dacrycarpus compactus	Viridiplantae	Streptophyta	Embryophyta	Tracheophyta	Euphyllophyta	Spermatophyta	Acrogymnospermae	Pinales	Dacrycarpus compactus
FRPM	Calocedrus decurrens	Viridiplantae	Streptophyta	Embryophyta	Tracheophyta	Euphyllophyta	Spermatophyta	Acrogymnospermae	Pinales	Calocedrus decurrens
GAMH	Tsuga heterophylla	Viridiplantae	Streptophyta	Embryophyta	Tracheophyta	Euphyllophyta	Spermatophyta	Acrogymnospermae	Pinales	Tsuga heterophylla
GGEA	Cedrus libani	Viridiplantae	Streptophyta	Embryophyta	Tracheophyta	Euphyllophyta	Spermatophyta	Acrogymnospermae	Pinales	Cedrus libani
GKCZ	Diselma archeri	Viridiplantae	Streptophyta	Embryophyta	Tracheophyta	Euphyllophyta	Spermatophyta	Acrogymnospermae	Pinales	Diselma archeri
GMHZ	Cryptomeria japonica	Viridiplantae	Streptophyta	Embryophyta	Tracheophyta	Euphyllophyta	Spermatophyta	Acrogymnospermae	Pinales	Cryptomeria japonica
HBGV	Sequoia sempervirens	Viridiplantae	Streptophyta	Embryophyta	Tracheophyta	Euphyllophyta	Spermatophyta	Acrogymnospermae	Pinales	Sequoia sempervirens
HILW	Acmopyle pancheri	Viridiplantae	Streptophyta	Embryophyta	Tracheophyta	Euphyllophyta	Spermatophyta	Acrogymnospermae	Pinales	Acmopyle pancheri
HQOM	Torreya nucifera	Viridiplantae	Streptophyta	Embryophyta	Tracheophyta	Euphyllophyta	Spermatophyta	Acrogymnospermae	Pinales	Torreya nucifera
IAJW	Amentotaxus argotaenia	Viridiplantae	Streptophyta	Embryophyta	Tracheophyta	Euphyllophyta	Spermatophyta	Acrogymnospermae	Pinales	Amentotaxus argotaenia
IFLI	Callitris gracilis	Viridiplantae	Streptophyta	Embryophyta	Tracheophyta	Euphyllophyta	Spermatophyta	Acrogymnospermae	Pinales	Callitris gracilis
IIOL	Pinus parviflora	Viridiplantae	Streptophyta	Embryophyta	Tracheophyta	Euphyllophyta	Spermatophyta	Acrogymnospermae	Pinales	Pinus parviflora
IOVS	Pseudotsuga wilsoniana	Viridiplantae	Streptophyta	Embryophyta	Tracheophyta	Euphyllophyta	Spermatophyta	Acrogymnospermae	Pinales	Pseudotsuga wilsoniana
IZGN	Dacrydium balansae	Viridiplantae	Streptophyta	Embryophyta	Tracheophyta	Euphyllophyta	Spermatophyta	Acrogymnospermae	Pinales	Dacrydium balansae
JBND	Pinus ponderosa	Viridiplantae	Streptophyta	Embryophyta	Tracheophyta	Euphyllophyta	Spermatophyta	Acrogymnospermae	Pinales	Pinus ponderosa
JDQB	Neocallitropsis pancheri	Viridiplantae	Streptophyta	Embryophyta	Tracheophyta	Euphyllophyta	Spermatophyta	Acrogymnospermae	Pinales	Neocallitropsis pancheri
JRNA	Phyllocladus hypophyllus	Viridiplantae	Streptophyta	Embryophyta	Tracheophyta	Euphyllophyta	Spermatophyta	Acrogymnospermae	Pinales	Phyllocladus hypophyllus
JUWL	Keteleeria evelyniana	Viridiplantae	Streptophyta	Embryophyta	Tracheophyta	Euphyllophyta	Spermatophyta	Acrogymnospermae	Pinales	Keteleeria evelyniana
JZVE	Parasitaxus usta	Viridiplantae	Streptophyta	Embryophyta	Tracheophyta	Euphyllophyta	Spermatophyta	Acrogymnospermae	Pinales	Parasitaxus usta
KLGF	Sundacarpus amarus	Viridiplantae	Streptophyta	Embryophyta	Tracheophyta	Euphyllophyta	Spermatophyta	Acrogymnospermae	Pinales	Sundacarpus amarus
MFTM	Pinus jeffreyi	Viridiplantae	Streptophyta	Embryophyta	Tracheophyta	Euphyllophyta	Spermatophyta	Acrogymnospermae	Pinales	Pinus jeffreyi
MHGD	Microcachrys tetragona	Viridiplantae	Streptophyta	Embryophyta	Tracheophyta	Euphyllophyta	Spermatophyta	Acrogymnospermae	Pinales	Microcachrys tetragona
MIXZ	Agathis robusta	Viridiplantae	Streptophyta	Embryophyta	Tracheophyta	Euphyllophyta	Spermatophyta	Acrogymnospermae	Pinales	Agathis robusta
NKIN	Thujopsis dolabrata	Viridiplantae	Streptophyta	Embryophyta	Tracheophyta	Euphyllophyta	Spermatophyta	Acrogymnospermae	Pinales	Thujopsis dolabrata
NPRL	Cathaya argyrophylla	Viridiplantae	Streptophyta	Embryophyta	Tracheophyta	Euphyllophyta	Spermatophyta	Acrogymnospermae	Pinales	Cathaya argyrophylla
NRXL	Metasequoia glyptostroboides	Viridiplantae	Streptophyta	Embryophyta	Tracheophyta	Euphyllophyta	Spermatophyta	Acrogymnospermae	Pinales	Metasequoia glyptostroboides
NVGZ	Cephalotaxus harringtonia	Viridiplantae	Streptophyta	Embryophyta	Tracheophyta	Euphyllophyta	Spermatophyta	Acrogymnospermae	Pinales	Cephalotaxus harringtonia
OVIJ	Papuacedrus papuana	Viridiplantae	Streptophyta	Embryophyta	Tracheophyta	Euphyllophyta	Spermatophyta	Acrogymnospermae	Pinales	Papuacedrus papuana
OWFC	Halocarpus bidwillii	Viridiplantae	Streptophyta	Embryophyta	Tracheophyta	Euphyllophyta	Spermatophyta	Acrogymnospermae	Pinales	Halocarpus bidwillii
OXGJ	Glyptostrobus pensilis	Viridiplantae	Streptophyta	Embryophyta	Tracheophyta	Euphyllophyta	Spermatophyta	Acrogymnospermae	Pinales	Glyptostrobus pensilis
QCGM	Saxegothaea conspicua	Viridiplantae	Streptophyta	Embryophyta	Tracheophyta	Euphyllophyta	Spermatophyta	Acrogymnospermae	Pinales	Saxegothaea conspicua
QFAE	Sequoiadendron giganteum	Viridiplantae	Streptophyta	Embryophyta	Tracheophyta	Euphyllophyta	Spermatophyta	Acrogymnospermae	Pinales	Sequoiadendron giganteum
QHBI	Falcatifolium taxoides	Viridiplantae	Streptophyta	Embryophyta	Tracheophyta	Euphyllophyta	Spermatophyta	Acrogymnospermae	Pinales	Falcatifolium taxoides
QNGJ	Cupressus dupreziana	Viridiplantae	Streptophyta	Embryophyta	Tracheophyta	Euphyllophyta	Spermatophyta	Acrogymnospermae	Pinales	Cupressus dupreziana
QSNJ	Taiwania cryptomerioides	Viridiplantae	Streptophyta	Embryophyta	Tracheophyta	Euphyllophyta	Spermatophyta	Acrogymnospermae	Pinales	Taiwania cryptomerioides
RMMV	Callitris macleayana	Viridiplantae	Streptophyta	Embryophyta	Tracheophyta	Euphyllophyta	Spermatophyta	Acrogymnospermae	Pinales	Callitris macleayana
ROWR	Falcatifolium taxoides	Viridiplantae	Streptophyta	Embryophyta	Tracheophyta	Euphyllophyta	Spermatophyta	Acrogymnospermae	Pinales	Falcatifolium taxoides
RSCE	Wollemia nobilis	Viridiplantae	Streptophyta	Embryophyta	Tracheophyta	Euphyllophyta	Spermatophyta	Acrogymnospermae	Pinales	Wollemia nobilis
SCEB	Podocarpus coriaceus	Viridiplantae	Streptophyta	Embryophyta	Tracheophyta	Euphyllophyta	Spermatophyta	Acrogymnospermae	Pinales	Podocarpus coriaceus
UEVI	Fokienia hodginsii	Viridiplantae	Streptophyta	Embryophyta	Tracheophyta	Euphyllophyta	Spermatophyta	Acrogymnospermae	Pinales	Fokienia hodginsii
UUJS	Nageia nagi	Viridiplantae	Streptophyta	Embryophyta	Tracheophyta	Euphyllophyta	Spermatophyta	Acrogymnospermae	Pinales	Nageia nagi
VFYZ	Thuja plicata	Viridiplantae	Streptophyta	Embryophyta	Tracheophyta	Euphyllophyta	Spermatophyta	Acrogymnospermae	Pinales	Thuja plicata
VGSX	Retrophyllum minus	Viridiplantae	Streptophyta	Embryophyta	Tracheophyta	Euphyllophyta	Spermatophyta	Acrogymnospermae	Pinales	Retrophyllum minus
VSRH	Abies lasiocarpa	Viridiplantae	Streptophyta	Embryophyta	Tracheophyta	Euphyllophyta	Spermatophyta	Acrogymnospermae	Pinales	Abies lasiocarpa
WVWN	Larix speciosa	Viridiplantae	Streptophyta	Embryophyta	Tracheophyta	Euphyllophyta	Spermatophyta	Acrogymnospermae	Pinales	Larix speciosa
WWSS	Taxus baccata	Viridiplantae	Streptophyta	Embryophyta	Tracheophyta	Euphyllophyta	Spermatophyta	Acrogymnospermae	Pinales	Taxus baccata
XIRK	Athrotaxis cupressoides	Viridiplantae	Streptophyta	Embryophyta	Tracheophyta	Euphyllophyta	Spermatophyta	Acrogymnospermae	Pinales	Athrotaxis cupressoides
XLGK	Podocarpus rubens	Viridiplantae	Streptophyta	Embryophyta	Tracheophyta	Euphyllophyta	Spermatophyta	Acrogymnospermae	Pinales	Podocarpus rubens
XMGP	Juniperus scopulorum	Viridiplantae	Streptophyta	Embryophyta	Tracheophyta	Euphyllophyta	Spermatophyta	Acrogymnospermae	Pinales	Juniperus scopulorum
XQSG	Microbiota decussata	Viridiplantae	Streptophyta	Embryophyta	Tracheophyta	Euphyllophyta	Spermatophyta	Acrogymnospermae	Pinales	Microbiota decussata
XTZO	Araucaria rulei	Viridiplantae	Streptophyta	Embryophyta	Tracheophyta	Euphyllophyta	Spermatophyta	Acrogymnospermae	Pinales	Araucaria rulei
YFZK	Sciadopitys verticillata	Viridiplantae	Streptophyta	Embryophyta	Tracheophyta	Euphyllophyta	Spermatophyta	Acrogymnospermae	Pinales	Sciadopitys verticillata
YLPM	Pseudotaxus chienii	Viridiplantae	Streptophyta	Embryophyta	Tracheophyta	Euphyllophyta	Spermatophyta	Acrogymnospermae	Pinales	Pseudotaxus chienii
YYPE	Austrocedrus chilensis	Viridiplantae	Streptophyta	Embryophyta	Tracheophyta	Euphyllophyta	Spermatophyta	Acrogymnospermae	Pinales	Austrocedrus chilensis
ZQVF	Cunninghamia lanceolata	Viridiplantae	Streptophyta	Embryophyta	Tracheophyta	Euphyllophyta	Spermatophyta	Acrogymnospermae	Pinales	Cunninghamia lanceolata
ZQWM	Lagarostrobos franklinii	Viridiplantae	Streptophyta	Embryophyta	Tracheophyta	Euphyllophyta	Spermatophyta	Acrogymnospermae	Pinales	Lagarostrobos franklinii
ZYAX	Taxus cuspidata	Viridiplantae	Streptophyta	Embryophyta	Tracheophyta	Euphyllophyta	Spermatophyta	Acrogymnospermae	Pinales	Taxus cuspidata
Pinta_v2.0	Pinus taeda	Viridiplantae	Streptophyta	Embryophyta	Tracheophyta	Euphyllophyta	Spermatophyta	Acrogymnospermae	Pinales	Pinus taeda
Ambtr_v1.0.27	Amborella trichopoda	Viridiplantae	Streptophyta	Embryophyta	Tracheophyta	Euphyllophyta	Spermatophyta	Magnoliophyta	Amborellales	Amborella trichopoda
URDJ	Amborella trichopoda	Viridiplantae	Streptophyta	Embryophyta	Tracheophyta	Euphyllophyta	Spermatophyta	Magnoliophyta	Amborellales	Amborella trichopoda
FZJL	Austrobaileya scandens	Viridiplantae	Streptophyta	Embryophyta	Tracheophyta	Euphyllophyta	Spermatophyta	Magnoliophyta	Austrobaileyales	Austrobaileya scandens
NWMY	Kadsura heteroclita	Viridiplantae	Streptophyta	Embryophyta	Tracheophyta	Euphyllophyta	Spermatophyta	Magnoliophyta	Austrobaileyales	Kadsura heteroclita
VZCI	Illicium floridanum	Viridiplantae	Streptophyta	Embryophyta	Tracheophyta	Euphyllophyta	Spermatophyta	Magnoliophyta	Austrobaileyales	Illicium floridanum
PZRT	Nymphaea sp.	Viridiplantae	Streptophyta	Embryophyta	Tracheophyta	Euphyllophyta	Spermatophyta	Magnoliophyta	Nymphaeales	Nymphaea sp.
WTKZ	Nuphar advena	Viridiplantae	Streptophyta	Embryophyta	Tracheophyta	Euphyllophyta	Spermatophyta	Magnoliophyta	Nymphaeales	Nuphar advena
NPND	Ceratophyllum demersum	Viridiplantae	Streptophyta	Embryophyta	Tracheophyta	Euphyllophyta	Spermatophyta	Magnoliophyta	Mesangiospermae	Ceratophyllales	Ceratophyllum demersum
MTII	Acorus americanus	Viridiplantae	Streptophyta	Embryophyta	Tracheophyta	Euphyllophyta	Spermatophyta	Magnoliophyta	Mesangiospermae	Liliopsida	Acorales	Acorus americanus
Spipo_v2	Spirodela polyrhiza	Viridiplantae	Streptophyta	Embryophyta	Tracheophyta	Euphyllophyta	Spermatophyta	Magnoliophyta	Mesangiospermae	Liliopsida	Alismatales	Spirodela polyrhiza
BYQM	Posidonia australis	Viridiplantae	Streptophyta	Embryophyta	Tracheophyta	Euphyllophyta	Spermatophyta	Magnoliophyta	Mesangiospermae	Liliopsida	Alismatales	Posidonia australis
COCP	Triglochin maritima	Viridiplantae	Streptophyta	Embryophyta	Tracheophyta	Euphyllophyta	Spermatophyta	Magnoliophyta	Mesangiospermae	Liliopsida	Alismatales	Triglochin maritima
DWZT	Sagittaria latifolia	Viridiplantae	Streptophyta	Embryophyta	Tracheophyta	Euphyllophyta	Spermatophyta	Magnoliophyta	Mesangiospermae	Liliopsida	Alismatales	Sagittaria latifolia
MFIN	Pistia stratiotes	Viridiplantae	Streptophyta	Embryophyta	Tracheophyta	Euphyllophyta	Spermatophyta	Magnoliophyta	Mesangiospermae	Liliopsida	Alismatales	Pistia stratiotes
YMES	Typhonium blumei	Viridiplantae	Streptophyta	Embryophyta	Tracheophyta	Euphyllophyta	Spermatophyta	Magnoliophyta	Mesangiospermae	Liliopsida	Alismatales	Typhonium blumei
BLAJ	Hemerocallis spp.	Viridiplantae	Streptophyta	Embryophyta	Tracheophyta	Euphyllophyta	Spermatophyta	Magnoliophyta	Mesangiospermae	Liliopsida	Asparagales	Hemerocallis spp.
CMCY	Hesperaloe parviflora	Viridiplantae	Streptophyta	Embryophyta	Tracheophyta	Euphyllophyta	Spermatophyta	Magnoliophyta	Mesangiospermae	Liliopsida	Asparagales	Hesperaloe parviflora
CNTZ	Oncidium sphacelatum	Viridiplantae	Streptophyta	Embryophyta	Tracheophyta	Euphyllophyta	Spermatophyta	Magnoliophyta	Mesangiospermae	Liliopsida	Asparagales	Oncidium sphacelatum
DMIN	Phycella aff. cyrtanthoides	Viridiplantae	Streptophyta	Embryophyta	Tracheophyta	Euphyllophyta	Spermatophyta	Magnoliophyta	Mesangiospermae	Liliopsida	Asparagales	Phycella aff. cyrtanthoides
DPFW	Zephyranthes treatiae	Viridiplantae	Streptophyta	Embryophyta	Tracheophyta	Euphyllophyta	Spermatophyta	Magnoliophyta	Mesangiospermae	Liliopsida	Asparagales	Zephyranthes treatiae
EMJJ	Borya sphaerocephala	Viridiplantae	Streptophyta	Embryophyta	Tracheophyta	Euphyllophyta	Spermatophyta	Magnoliophyta	Mesangiospermae	Liliopsida	Asparagales	Borya sphaerocephala
FCEL	Phormium tenax	Viridiplantae	Streptophyta	Embryophyta	Tracheophyta	Euphyllophyta	Spermatophyta	Magnoliophyta	Mesangiospermae	Liliopsida	Asparagales	Phormium tenax
FGRF	Asparagus densiflorus	Viridiplantae	Streptophyta	Embryophyta	Tracheophyta	Euphyllophyta	Spermatophyta	Magnoliophyta	Mesangiospermae	Liliopsida	Asparagales	Asparagus densiflorus
GJPF	Allium sativum	Viridiplantae	Streptophyta	Embryophyta	Tracheophyta	Euphyllophyta	Spermatophyta	Magnoliophyta	Mesangiospermae	Liliopsida	Asparagales	Allium sativum
HOKG	Nolina atopocarpa	Viridiplantae	Streptophyta	Embryophyta	Tracheophyta	Euphyllophyta	Spermatophyta	Magnoliophyta	Mesangiospermae	Liliopsida	Asparagales	Nolina atopocarpa
ICNN	Yucca filamentosa	Viridiplantae	Streptophyta	Embryophyta	Tracheophyta	Euphyllophyta	Spermatophyta	Magnoliophyta	Mesangiospermae	Liliopsida	Asparagales	Yucca filamentosa
IXEM	Brodiaea sierrae	Viridiplantae	Streptophyta	Embryophyta	Tracheophyta	Euphyllophyta	Spermatophyta	Magnoliophyta	Mesangiospermae	Liliopsida	Asparagales	Brodiaea sierrae
JDTY	Rhodophiala pratensis	Viridiplantae	Streptophyta	Embryophyta	Tracheophyta	Euphyllophyta	Spermatophyta	Magnoliophyta	Mesangiospermae	Liliopsida	Asparagales	Rhodophiala pratensis
JHUL	Hemerocallis sp.	Viridiplantae	Streptophyta	Embryophyta	Tracheophyta	Euphyllophyta	Spermatophyta	Magnoliophyta	Mesangiospermae	Liliopsida	Asparagales	Hemerocallis sp.
JSAG	Masdevallia yuangensis	Viridiplantae	Streptophyta	Embryophyta	Tracheophyta	Euphyllophyta	Spermatophyta	Magnoliophyta	Mesangiospermae	Liliopsida	Asparagales	Masdevallia yuangensis
JVBR	Aloe vera	Viridiplantae	Streptophyta	Embryophyta	Tracheophyta	Euphyllophyta	Spermatophyta	Magnoliophyta	Mesangiospermae	Liliopsida	Asparagales	Aloe vera
KBXS	Allium commutatum	Viridiplantae	Streptophyta	Embryophyta	Tracheophyta	Euphyllophyta	Spermatophyta	Magnoliophyta	Mesangiospermae	Liliopsida	Asparagales	Allium commutatum
KOFB	Urginea maritima	Viridiplantae	Streptophyta	Embryophyta	Tracheophyta	Euphyllophyta	Spermatophyta	Magnoliophyta	Mesangiospermae	Liliopsida	Asparagales	Urginea maritima
KXSK	Agave tequilana	Viridiplantae	Streptophyta	Embryophyta	Tracheophyta	Euphyllophyta	Spermatophyta	Magnoliophyta	Mesangiospermae	Liliopsida	Asparagales	Agave tequilana
KYNE	Cyanella orchidiformis	Viridiplantae	Streptophyta	Embryophyta	Tracheophyta	Euphyllophyta	Spermatophyta	Magnoliophyta	Mesangiospermae	Liliopsida	Asparagales	Cyanella orchidiformis
LDME	Amaryllis belladonna	Viridiplantae	Streptophyta	Embryophyta	Tracheophyta	Euphyllophyta	Spermatophyta	Magnoliophyta	Mesangiospermae	Liliopsida	Asparagales	Amaryllis belladonna
LELS	Haemaria discolor	Viridiplantae	Streptophyta	Embryophyta	Tracheophyta	Euphyllophyta	Spermatophyta	Magnoliophyta	Mesangiospermae	Liliopsida	Asparagales	Haemaria discolor
LSJW	Ruscus sp.	Viridiplantae	Streptophyta	Embryophyta	Tracheophyta	Euphyllophyta	Spermatophyta	Magnoliophyta	Mesangiospermae	Liliopsida	Asparagales	Ruscus sp.
LTZF	Sisyrinchium angustifolium	Viridiplantae	Streptophyta	Embryophyta	Tracheophyta	Euphyllophyta	Spermatophyta	Magnoliophyta	Mesangiospermae	Liliopsida	Asparagales	Sisyrinchium angustifolium
MTHW	Platanthera clavellata	Viridiplantae	Streptophyta	Embryophyta	Tracheophyta	Euphyllophyta	Spermatophyta	Magnoliophyta	Mesangiospermae	Liliopsida	Asparagales	Platanthera clavellata
MUMD	Lomandra longifolia	Viridiplantae	Streptophyta	Embryophyta	Tracheophyta	Euphyllophyta	Spermatophyta	Magnoliophyta	Mesangiospermae	Liliopsida	Asparagales	Lomandra longifolia
MVRF	Sansevieria trifasciata	Viridiplantae	Streptophyta	Embryophyta	Tracheophyta	Euphyllophyta	Spermatophyta	Magnoliophyta	Mesangiospermae	Liliopsida	Asparagales	Sansevieria trifasciata
ONBE	Eriospermum lancifolia	Viridiplantae	Streptophyta	Embryophyta	Tracheophyta	Euphyllophyta	Spermatophyta	Magnoliophyta	Mesangiospermae	Liliopsida	Asparagales	Eriospermum lancifolia
PLBZ	Chlorogalum pomeridianum	Viridiplantae	Streptophyta	Embryophyta	Tracheophyta	Euphyllophyta	Spermatophyta	Magnoliophyta	Mesangiospermae	Liliopsida	Asparagales	Chlorogalum pomeridianum
PRFO	Agapanthus africanus	Viridiplantae	Streptophyta	Embryophyta	Tracheophyta	Euphyllophyta	Spermatophyta	Magnoliophyta	Mesangiospermae	Liliopsida	Asparagales	Agapanthus africanus
RCUX	Maianthemum sp.	Viridiplantae	Streptophyta	Embryophyta	Tracheophyta	Euphyllophyta	Spermatophyta	Magnoliophyta	Mesangiospermae	Liliopsida	Asparagales	Maianthemum sp.
RDYY	Cyanastrum cordifolium	Viridiplantae	Streptophyta	Embryophyta	Tracheophyta	Euphyllophyta	Spermatophyta	Magnoliophyta	Mesangiospermae	Liliopsida	Asparagales	Cyanastrum cordifolium
RQZP	Nolina bigelovii	Viridiplantae	Streptophyta	Embryophyta	Tracheophyta	Euphyllophyta	Spermatophyta	Magnoliophyta	Mesangiospermae	Liliopsida	Asparagales	Nolina bigelovii
SART	Xeronema callistemon	Viridiplantae	Streptophyta	Embryophyta	Tracheophyta	Euphyllophyta	Spermatophyta	Magnoliophyta	Mesangiospermae	Liliopsida	Asparagales	Xeronema callistemon
SVTS	Drimia altissima	Viridiplantae	Streptophyta	Embryophyta	Tracheophyta	Euphyllophyta	Spermatophyta	Magnoliophyta	Mesangiospermae	Liliopsida	Asparagales	Drimia altissima
TCYS	Peliosanthes minor	Viridiplantae	Streptophyta	Embryophyta	Tracheophyta	Euphyllophyta	Spermatophyta	Magnoliophyta	Mesangiospermae	Liliopsida	Asparagales	Peliosanthes minor
THDM	Vanilla planifolia	Viridiplantae	Streptophyta	Embryophyta	Tracheophyta	Euphyllophyta	Spermatophyta	Magnoliophyta	Mesangiospermae	Liliopsida	Asparagales	Vanilla planifolia
TRRQ	Narcissus viridiflorus	Viridiplantae	Streptophyta	Embryophyta	Tracheophyta	Euphyllophyta	Spermatophyta	Magnoliophyta	Mesangiospermae	Liliopsida	Asparagales	Narcissus viridiflorus
UZXL	Disporopsis pernyi	Viridiplantae	Streptophyta	Embryophyta	Tracheophyta	Euphyllophyta	Spermatophyta	Magnoliophyta	Mesangiospermae	Liliopsida	Asparagales	Disporopsis pernyi
VTUS	Goodyera pubescens	Viridiplantae	Streptophyta	Embryophyta	Tracheophyta	Euphyllophyta	Spermatophyta	Magnoliophyta	Mesangiospermae	Liliopsida	Asparagales	Goodyera pubescens
WTDE	Johnsonia pubescens	Viridiplantae	Streptophyta	Embryophyta	Tracheophyta	Euphyllophyta	Spermatophyta	Magnoliophyta	Mesangiospermae	Liliopsida	Asparagales	Johnsonia pubescens
XFJG	Maianthemum canadense	Viridiplantae	Streptophyta	Embryophyta	Tracheophyta	Euphyllophyta	Spermatophyta	Magnoliophyta	Mesangiospermae	Liliopsida	Asparagales	Maianthemum canadense
XZME	Drakaea elastica	Viridiplantae	Streptophyta	Embryophyta	Tracheophyta	Euphyllophyta	Spermatophyta	Magnoliophyta	Mesangiospermae	Liliopsida	Asparagales	Drakaea elastica
YBML	Yucca brevifolia	Viridiplantae	Streptophyta	Embryophyta	Tracheophyta	Euphyllophyta	Spermatophyta	Magnoliophyta	Mesangiospermae	Liliopsida	Asparagales	Yucca brevifolia
YJUG	Curculigo sp.	Viridiplantae	Streptophyta	Embryophyta	Tracheophyta	Euphyllophyta	Spermatophyta	Magnoliophyta	Mesangiospermae	Liliopsida	Asparagales	Curculigo sp.
ZKPF	Traubia modesta	Viridiplantae	Streptophyta	Embryophyta	Tracheophyta	Euphyllophyta	Spermatophyta	Magnoliophyta	Mesangiospermae	Liliopsida	Asparagales	Traubia modesta
OCWZ	Dioscorea villosa	Viridiplantae	Streptophyta	Embryophyta	Tracheophyta	Euphyllophyta	Spermatophyta	Magnoliophyta	Mesangiospermae	Liliopsida	Dioscoreales	Dioscorea villosa
AFLV	Xerophyllum asphodeloides	Viridiplantae	Streptophyta	Embryophyta	Tracheophyta	Euphyllophyta	Spermatophyta	Magnoliophyta	Mesangiospermae	Liliopsida	Liliales	Xerophyllum asphodeloides
GDKK	Gloriosa superba	Viridiplantae	Streptophyta	Embryophyta	Tracheophyta	Euphyllophyta	Spermatophyta	Magnoliophyta	Mesangiospermae	Liliopsida	Liliales	Gloriosa superba
MWYQ	Smilax bona-nox	Viridiplantae	Streptophyta	Embryophyta	Tracheophyta	Euphyllophyta	Spermatophyta	Magnoliophyta	Mesangiospermae	Liliopsida	Liliales	Smilax bona-nox
NHIX	Colchicum autumnale	Viridiplantae	Streptophyta	Embryophyta	Tracheophyta	Euphyllophyta	Spermatophyta	Magnoliophyta	Mesangiospermae	Liliopsida	Liliales	Colchicum autumnale
OOSO	Helonias bullata	Viridiplantae	Streptophyta	Embryophyta	Tracheophyta	Euphyllophyta	Spermatophyta	Magnoliophyta	Mesangiospermae	Liliopsida	Liliales	Helonias bullata
QNPH	Colchicum autumnale	Viridiplantae	Streptophyta	Embryophyta	Tracheophyta	Euphyllophyta	Spermatophyta	Magnoliophyta	Mesangiospermae	Liliopsida	Liliales	Colchicum autumnale
THEW	Lilium sargentiae	Viridiplantae	Streptophyta	Embryophyta	Tracheophyta	Euphyllophyta	Spermatophyta	Magnoliophyta	Mesangiospermae	Liliopsida	Liliales	Lilium sargentiae
DGXS	Freycinetia multiflora	Viridiplantae	Streptophyta	Embryophyta	Tracheophyta	Euphyllophyta	Spermatophyta	Magnoliophyta	Mesangiospermae	Liliopsida	Pandanales	Freycinetia multiflora
QOXT	Xerophyta villosa	Viridiplantae	Streptophyta	Embryophyta	Tracheophyta	Euphyllophyta	Spermatophyta	Magnoliophyta	Mesangiospermae	Liliopsida	Pandanales	Xerophyta villosa
SILJ	Talbotia elegans	Viridiplantae	Streptophyta	Embryophyta	Tracheophyta	Euphyllophyta	Spermatophyta	Magnoliophyta	Mesangiospermae	Liliopsida	Pandanales	Talbotia elegans
VBHQ	Stemona tuberosa	Viridiplantae	Streptophyta	Embryophyta	Tracheophyta	Euphyllophyta	Spermatophyta	Magnoliophyta	Mesangiospermae	Liliopsida	Pandanales	Stemona tuberosa
VVVV	Ludovia sp.	Viridiplantae	Streptophyta	Embryophyta	Tracheophyta	Euphyllophyta	Spermatophyta	Magnoliophyta	Mesangiospermae	Liliopsida	Pandanales	Ludovia sp.
Elagu_v2.0	Elaeis guineensis	Viridiplantae	Streptophyta	Embryophyta	Tracheophyta	Euphyllophyta	Spermatophyta	Magnoliophyta	Mesangiospermae	Liliopsida	commelinids	Arecales	Elaeis guineensis
HWUP	Sabal bermudana	Viridiplantae	Streptophyta	Embryophyta	Tracheophyta	Euphyllophyta	Spermatophyta	Magnoliophyta	Mesangiospermae	Liliopsida	commelinids	Arecales	Sabal bermudana
HXJE	Serenoa repens	Viridiplantae	Streptophyta	Embryophyta	Tracheophyta	Euphyllophyta	Spermatophyta	Magnoliophyta	Mesangiospermae	Liliopsida	commelinids	Arecales	Serenoa repens
NSPR	Nypa fruticans	Viridiplantae	Streptophyta	Embryophyta	Tracheophyta	Euphyllophyta	Spermatophyta	Magnoliophyta	Mesangiospermae	Liliopsida	commelinids	Arecales	Nypa fruticans
BPKH	Neurachne annularis	Viridiplantae	Streptophyta	Embryophyta	Tracheophyta	Euphyllophyta	Spermatophyta	Magnoliophyta	Mesangiospermae	Liliopsida	commelinids	Poales	Neurachne annularis
BRUD	Typha latifolia	Viridiplantae	Streptophyta	Embryophyta	Tracheophyta	Euphyllophyta	Spermatophyta	Magnoliophyta	Mesangiospermae	Liliopsida	commelinids	Poales	Typha latifolia
BSTR	Chondropetalum tectorum	Viridiplantae	Streptophyta	Embryophyta	Tracheophyta	Euphyllophyta	Spermatophyta	Magnoliophyta	Mesangiospermae	Liliopsida	commelinids	Poales	Chondropetalum tectorum
BXAY	Neurachne minor	Viridiplantae	Streptophyta	Embryophyta	Tracheophyta	Euphyllophyta	Spermatophyta	Magnoliophyta	Mesangiospermae	Liliopsida	commelinids	Poales	Neurachne minor
BYPY	Brocchinia reducta	Viridiplantae	Streptophyta	Embryophyta	Tracheophyta	Euphyllophyta	Spermatophyta	Magnoliophyta	Mesangiospermae	Liliopsida	commelinids	Poales	Brocchinia reducta
CIEA	Juncus inflexus	Viridiplantae	Streptophyta	Embryophyta	Tracheophyta	Euphyllophyta	Spermatophyta	Magnoliophyta	Mesangiospermae	Liliopsida	commelinids	Poales	Juncus inflexus
EFCZ	Eleusine coracana	Viridiplantae	Streptophyta	Embryophyta	Tracheophyta	Euphyllophyta	Spermatophyta	Magnoliophyta	Mesangiospermae	Liliopsida	commelinids	Poales	Eleusine coracana
HATH	Aristida stricta	Viridiplantae	Streptophyta	Embryophyta	Tracheophyta	Euphyllophyta	Spermatophyta	Magnoliophyta	Mesangiospermae	Liliopsida	commelinids	Poales	Aristida stricta
IADP	Deschampsia cespitosa	Viridiplantae	Streptophyta	Embryophyta	Tracheophyta	Euphyllophyta	Spermatophyta	Magnoliophyta	Mesangiospermae	Liliopsida	commelinids	Poales	Deschampsia cespitosa
NNOK	Neurachne tenuifolia	Viridiplantae	Streptophyta	Embryophyta	Tracheophyta	Euphyllophyta	Spermatophyta	Magnoliophyta	Mesangiospermae	Liliopsida	commelinids	Poales	Neurachne tenuifolia
PPQR	Typha angustifolia	Viridiplantae	Streptophyta	Embryophyta	Tracheophyta	Euphyllophyta	Spermatophyta	Magnoliophyta	Mesangiospermae	Liliopsida	commelinids	Poales	Typha angustifolia
PWSG	Cyperus papyrus	Viridiplantae	Streptophyta	Embryophyta	Tracheophyta	Euphyllophyta	Spermatophyta	Magnoliophyta	Mesangiospermae	Liliopsida	commelinids	Poales	Cyperus papyrus
RCAH	Uniola paniculata	Viridiplantae	Streptophyta	Embryophyta	Tracheophyta	Euphyllophyta	Spermatophyta	Magnoliophyta	Mesangiospermae	Liliopsida	commelinids	Poales	Uniola paniculata
RMVB	Avena fatua	Viridiplantae	Streptophyta	Embryophyta	Tracheophyta	Euphyllophyta	Spermatophyta	Magnoliophyta	Mesangiospermae	Liliopsida	commelinids	Poales	Avena fatua
ROEI	Cymbopogon nardus	Viridiplantae	Streptophyta	Embryophyta	Tracheophyta	Euphyllophyta	Spermatophyta	Magnoliophyta	Mesangiospermae	Liliopsida	commelinids	Poales	Cymbopogon nardus
SOHV	Panicum miliaceum	Viridiplantae	Streptophyta	Embryophyta	Tracheophyta	Euphyllophyta	Spermatophyta	Magnoliophyta	Mesangiospermae	Liliopsida	commelinids	Poales	Panicum miliaceum
VQYB	Neurachne lanigera	Viridiplantae	Streptophyta	Embryophyta	Tracheophyta	Euphyllophyta	Spermatophyta	Magnoliophyta	Mesangiospermae	Liliopsida	commelinids	Poales	Neurachne lanigera
WBIB	Lepidosperma gibsonii	Viridiplantae	Streptophyta	Embryophyta	Tracheophyta	Euphyllophyta	Spermatophyta	Magnoliophyta	Mesangiospermae	Liliopsida	commelinids	Poales	Lepidosperma gibsonii
WCOR	Thyridolepis multiculmis	Viridiplantae	Streptophyta	Embryophyta	Tracheophyta	Euphyllophyta	Spermatophyta	Magnoliophyta	Mesangiospermae	Liliopsida	commelinids	Poales	Thyridolepis multiculmis
WXNT	Joinvillea ascendens	Viridiplantae	Streptophyta	Embryophyta	Tracheophyta	Euphyllophyta	Spermatophyta	Magnoliophyta	Mesangiospermae	Liliopsida	commelinids	Poales	Joinvillea ascendens
XBKS	Thyridolepis mitchelliana	Viridiplantae	Streptophyta	Embryophyta	Tracheophyta	Euphyllophyta	Spermatophyta	Magnoliophyta	Mesangiospermae	Liliopsida	commelinids	Poales	Thyridolepis mitchelliana
XPAF	Mapania palustris	Viridiplantae	Streptophyta	Embryophyta	Tracheophyta	Euphyllophyta	Spermatophyta	Magnoliophyta	Mesangiospermae	Liliopsida	commelinids	Poales	Mapania palustris
XUAB	Paraneurachne muelleri	Viridiplantae	Streptophyta	Embryophyta	Tracheophyta	Euphyllophyta	Spermatophyta	Magnoliophyta	Mesangiospermae	Liliopsida	commelinids	Poales	Paraneurachne muelleri
YLWW	Uniola paniculata	Viridiplantae	Streptophyta	Embryophyta	Tracheophyta	Euphyllophyta	Spermatophyta	Magnoliophyta	Mesangiospermae	Liliopsida	commelinids	Poales	Uniola paniculata
YPIC	Microstegium vimineum	Viridiplantae	Streptophyta	Embryophyta	Tracheophyta	Euphyllophyta	Spermatophyta	Magnoliophyta	Mesangiospermae	Liliopsida	commelinids	Poales	Microstegium vimineum
YXNR	Triodia aff. bynoei	Viridiplantae	Streptophyta	Embryophyta	Tracheophyta	Euphyllophyta	Spermatophyta	Magnoliophyta	Mesangiospermae	Liliopsida	commelinids	Poales	Triodia aff. bynoei
ZENX	Neurachne alopecuroidea	Viridiplantae	Streptophyta	Embryophyta	Tracheophyta	Euphyllophyta	Spermatophyta	Magnoliophyta	Mesangiospermae	Liliopsida	commelinids	Poales	Neurachne alopecuroidea
ZMGN	Neurachne munroi	Viridiplantae	Streptophyta	Embryophyta	Tracheophyta	Euphyllophyta	Spermatophyta	Magnoliophyta	Mesangiospermae	Liliopsida	commelinids	Poales	Neurachne munroi
Orysa_v7.0	Oryza sativa	Viridiplantae	Streptophyta	Embryophyta	Tracheophyta	Euphyllophyta	Spermatophyta	Magnoliophyta	Mesangiospermae	Liliopsida	commelinids	Poales	Oryza sativa
Sorbi_v2.1	Sorghum bicolor	Viridiplantae	Streptophyta	Embryophyta	Tracheophyta	Euphyllophyta	Spermatophyta	Magnoliophyta	Mesangiospermae	Liliopsida	commelinids	Poales	Sorghum bicolor
BDJQ	Zingiber officinale	Viridiplantae	Streptophyta	Embryophyta	Tracheophyta	Euphyllophyta	Spermatophyta	Magnoliophyta	Mesangiospermae	Liliopsida	commelinids	Zingiberales	Zingiber officinale
JNUB	Maranta leuconeura	Viridiplantae	Streptophyta	Embryophyta	Tracheophyta	Euphyllophyta	Spermatophyta	Magnoliophyta	Mesangiospermae	Liliopsida	commelinids	Zingiberales	Maranta leuconeura
LEMW	Curcuma longa	Viridiplantae	Streptophyta	Embryophyta	Tracheophyta	Euphyllophyta	Spermatophyta	Magnoliophyta	Mesangiospermae	Liliopsida	commelinids	Zingiberales	Curcuma longa
LSKK	Orchidantha maxillarioides	Viridiplantae	Streptophyta	Embryophyta	Tracheophyta	Euphyllophyta	Spermatophyta	Magnoliophyta	Mesangiospermae	Liliopsida	commelinids	Zingiberales	Orchidantha maxillarioides
TZNS	Canna sp.	Viridiplantae	Streptophyta	Embryophyta	Tracheophyta	Euphyllophyta	Spermatophyta	Magnoliophyta	Mesangiospermae	Liliopsida	commelinids	Zingiberales	Canna sp.
UOEL	Strelitzia reginae	Viridiplantae	Streptophyta	Embryophyta	Tracheophyta	Euphyllophyta	Spermatophyta	Magnoliophyta	Mesangiospermae	Liliopsida	commelinids	Zingiberales	Strelitzia reginae
XHHU	Heliconia sp.	Viridiplantae	Streptophyta	Embryophyta	Tracheophyta	Euphyllophyta	Spermatophyta	Magnoliophyta	Mesangiospermae	Liliopsida	commelinids	Zingiberales	Heliconia sp.
Musac_v1.0	Musa acuminata	Viridiplantae	Streptophyta	Embryophyta	Tracheophyta	Euphyllophyta	Spermatophyta	Magnoliophyta	Mesangiospermae	Liliopsida	commelinids	Zingiberales	Musa acuminata
SJEV	Canella winterana	Viridiplantae	Streptophyta	Embryophyta	Tracheophyta	Euphyllophyta	Spermatophyta	Magnoliophyta	Mesangiospermae	Magnoliids	Canellales	Canella winterana
WKSU	Drimys winteri	Viridiplantae	Streptophyta	Embryophyta	Tracheophyta	Euphyllophyta	Spermatophyta	Magnoliophyta	Mesangiospermae	Magnoliids	Canellales	Drimys winteri
ABSS	Sassafras albidum	Viridiplantae	Streptophyta	Embryophyta	Tracheophyta	Euphyllophyta	Spermatophyta	Magnoliophyta	Mesangiospermae	Magnoliids	Laurales	Sassafras albidum
BCGB	Cinnamomum camphora	Viridiplantae	Streptophyta	Embryophyta	Tracheophyta	Euphyllophyta	Spermatophyta	Magnoliophyta	Mesangiospermae	Magnoliids	Laurales	Cinnamomum camphora
BSVG	Gyrocarpus americanus	Viridiplantae	Streptophyta	Embryophyta	Tracheophyta	Euphyllophyta	Spermatophyta	Magnoliophyta	Mesangiospermae	Magnoliids	Laurales	Gyrocarpus americanus
FALI	Calycanthus floridus	Viridiplantae	Streptophyta	Embryophyta	Tracheophyta	Euphyllophyta	Spermatophyta	Magnoliophyta	Mesangiospermae	Magnoliids	Laurales	Calycanthus floridus
KAYP	Lindera benzoin	Viridiplantae	Streptophyta	Embryophyta	Tracheophyta	Euphyllophyta	Spermatophyta	Magnoliophyta	Mesangiospermae	Magnoliids	Laurales	Lindera benzoin
KRJP	Peumus boldus	Viridiplantae	Streptophyta	Embryophyta	Tracheophyta	Euphyllophyta	Spermatophyta	Magnoliophyta	Mesangiospermae	Magnoliids	Laurales	Peumus boldus
MAQO	Gomortega keule	Viridiplantae	Streptophyta	Embryophyta	Tracheophyta	Euphyllophyta	Spermatophyta	Magnoliophyta	Mesangiospermae	Magnoliids	Laurales	Gomortega keule
VYLQ	Cassytha filiformis	Viridiplantae	Streptophyta	Embryophyta	Tracheophyta	Euphyllophyta	Spermatophyta	Magnoliophyta	Mesangiospermae	Magnoliids	Laurales	Cassytha filiformis
WAIL	Laurelia sempervirens	Viridiplantae	Streptophyta	Embryophyta	Tracheophyta	Euphyllophyta	Spermatophyta	Magnoliophyta	Mesangiospermae	Magnoliids	Laurales	Laurelia sempervirens
WIGA	Persea borbonia	Viridiplantae	Streptophyta	Embryophyta	Tracheophyta	Euphyllophyta	Spermatophyta	Magnoliophyta	Mesangiospermae	Magnoliids	Laurales	Persea borbonia
WPHN	Idiospermum australiense	Viridiplantae	Streptophyta	Embryophyta	Tracheophyta	Euphyllophyta	Spermatophyta	Magnoliophyta	Mesangiospermae	Magnoliids	Laurales	Idiospermum australiense
DHPO	Eupomatia bennettii	Viridiplantae	Streptophyta	Embryophyta	Tracheophyta	Euphyllophyta	Spermatophyta	Magnoliophyta	Mesangiospermae	Magnoliids	Magnoliales	Eupomatia bennettii
OBPL	Myristica fragrans	Viridiplantae	Streptophyta	Embryophyta	Tracheophyta	Euphyllophyta	Spermatophyta	Magnoliophyta	Mesangiospermae	Magnoliids	Magnoliales	Myristica fragrans
PSJT	Uvaria microcarpa	Viridiplantae	Streptophyta	Embryophyta	Tracheophyta	Euphyllophyta	Spermatophyta	Magnoliophyta	Mesangiospermae	Magnoliids	Magnoliales	Uvaria microcarpa
WBOD	Magnolia grandiflora	Viridiplantae	Streptophyta	Embryophyta	Tracheophyta	Euphyllophyta	Spermatophyta	Magnoliophyta	Mesangiospermae	Magnoliids	Magnoliales	Magnolia grandiflora
XQWC	Michelia maudiae	Viridiplantae	Streptophyta	Embryophyta	Tracheophyta	Euphyllophyta	Spermatophyta	Magnoliophyta	Mesangiospermae	Magnoliids	Magnoliales	Michelia maudiae
YZRI	Annona muricata	Viridiplantae	Streptophyta	Embryophyta	Tracheophyta	Euphyllophyta	Spermatophyta	Magnoliophyta	Mesangiospermae	Magnoliids	Magnoliales	Annona muricata
CSSK	Houttuynia cordata	Viridiplantae	Streptophyta	Embryophyta	Tracheophyta	Euphyllophyta	Spermatophyta	Magnoliophyta	Mesangiospermae	Magnoliids	Piperales	Houttuynia cordata
MUNP	Piper auritum	Viridiplantae	Streptophyta	Embryophyta	Tracheophyta	Euphyllophyta	Spermatophyta	Magnoliophyta	Mesangiospermae	Magnoliids	Piperales	Piper auritum
OPDF	Saururus cernuus	Viridiplantae	Streptophyta	Embryophyta	Tracheophyta	Euphyllophyta	Spermatophyta	Magnoliophyta	Mesangiospermae	Magnoliids	Piperales	Saururus cernuus
PAWA	Aristolochia elegans	Viridiplantae	Streptophyta	Embryophyta	Tracheophyta	Euphyllophyta	Spermatophyta	Magnoliophyta	Mesangiospermae	Magnoliids	Piperales	Aristolochia elegans
QDVW	Saruma henryi	Viridiplantae	Streptophyta	Embryophyta	Tracheophyta	Euphyllophyta	Spermatophyta	Magnoliophyta	Mesangiospermae	Magnoliids	Piperales	Saruma henryi
XSZI	Peperomia fraseri	Viridiplantae	Streptophyta	Embryophyta	Tracheophyta	Euphyllophyta	Spermatophyta	Magnoliophyta	Mesangiospermae	Magnoliids	Piperales	Peperomia fraseri
OSHQ	Sarcandra glabra	Viridiplantae	Streptophyta	Embryophyta	Tracheophyta	Euphyllophyta	Spermatophyta	Magnoliophyta	Mesangiospermae	Chloranthales	Sarcandra glabra
WZFE	Ascarina rubricaulis	Viridiplantae	Streptophyta	Embryophyta	Tracheophyta	Euphyllophyta	Spermatophyta	Magnoliophyta	Mesangiospermae	Chloranthales	Ascarina rubricaulis
Aquco_v1.1	Aquilegia coerulea	Viridiplantae	Streptophyta	Embryophyta	Tracheophyta	Euphyllophyta	Spermatophyta	Magnoliophyta	Mesangiospermae	Eudicotyledons	Ranunculales	Aquilegia coerulea
AUGV	Capnoides sempervirens	Viridiplantae	Streptophyta	Embryophyta	Tracheophyta	Euphyllophyta	Spermatophyta	Magnoliophyta	Mesangiospermae	Eudicotyledons	Ranunculales	Capnoides sempervirens
BEKN	Papaver rhoeas	Viridiplantae	Streptophyta	Embryophyta	Tracheophyta	Euphyllophyta	Spermatophyta	Magnoliophyta	Mesangiospermae	Eudicotyledons	Ranunculales	Papaver rhoeas
CCID	Akebia trifoliata	Viridiplantae	Streptophyta	Embryophyta	Tracheophyta	Euphyllophyta	Spermatophyta	Magnoliophyta	Mesangiospermae	Eudicotyledons	Ranunculales	Akebia trifoliata
EVOD	Eschscholzia californica	Viridiplantae	Streptophyta	Embryophyta	Tracheophyta	Euphyllophyta	Spermatophyta	Magnoliophyta	Mesangiospermae	Eudicotyledons	Ranunculales	Eschscholzia californica
GBVZ	Thalictrum thalictroides	Viridiplantae	Streptophyta	Embryophyta	Tracheophyta	Euphyllophyta	Spermatophyta	Magnoliophyta	Mesangiospermae	Eudicotyledons	Ranunculales	Thalictrum thalictroides
IRAF	Argemone mexicana	Viridiplantae	Streptophyta	Embryophyta	Tracheophyta	Euphyllophyta	Spermatophyta	Magnoliophyta	Mesangiospermae	Eudicotyledons	Ranunculales	Argemone mexicana
NMGG	Hypecoum procumbens	Viridiplantae	Streptophyta	Embryophyta	Tracheophyta	Euphyllophyta	Spermatophyta	Magnoliophyta	Mesangiospermae	Eudicotyledons	Ranunculales	Hypecoum procumbens
QCOU	Papaver setigerum	Viridiplantae	Streptophyta	Embryophyta	Tracheophyta	Euphyllophyta	Spermatophyta	Magnoliophyta	Mesangiospermae	Eudicotyledons	Ranunculales	Papaver setigerum
QTJY	Euptelea pleiosperma	Viridiplantae	Streptophyta	Embryophyta	Tracheophyta	Euphyllophyta	Spermatophyta	Magnoliophyta	Mesangiospermae	Eudicotyledons	Ranunculales	Euptelea pleiosperma
RQNK	Papaver somniferum	Viridiplantae	Streptophyta	Embryophyta	Tracheophyta	Euphyllophyta	Spermatophyta	Magnoliophyta	Mesangiospermae	Eudicotyledons	Ranunculales	Papaver somniferum
SSDU	Papaver bracteatum	Viridiplantae	Streptophyta	Embryophyta	Tracheophyta	Euphyllophyta	Spermatophyta	Magnoliophyta	Mesangiospermae	Eudicotyledons	Ranunculales	Papaver bracteatum
UDHA	Ceratocapnos vesicaria	Viridiplantae	Streptophyta	Embryophyta	Tracheophyta	Euphyllophyta	Spermatophyta	Magnoliophyta	Mesangiospermae	Eudicotyledons	Ranunculales	Ceratocapnos vesicaria
UPOG	Anemone pulsatilla	Viridiplantae	Streptophyta	Embryophyta	Tracheophyta	Euphyllophyta	Spermatophyta	Magnoliophyta	Mesangiospermae	Eudicotyledons	Ranunculales	Anemone pulsatilla
VGHH	Hydrastis canadensis	Viridiplantae	Streptophyta	Embryophyta	Tracheophyta	Euphyllophyta	Spermatophyta	Magnoliophyta	Mesangiospermae	Eudicotyledons	Ranunculales	Hydrastis canadensis
WFBF	Podophyllum peltatum	Viridiplantae	Streptophyta	Embryophyta	Tracheophyta	Euphyllophyta	Spermatophyta	Magnoliophyta	Mesangiospermae	Eudicotyledons	Ranunculales	Podophyllum peltatum
XHKT	Sanguinaria canadensis	Viridiplantae	Streptophyta	Embryophyta	Tracheophyta	Euphyllophyta	Spermatophyta	Magnoliophyta	Mesangiospermae	Eudicotyledons	Ranunculales	Sanguinaria canadensis
XMVD	Chelidonium majus	Viridiplantae	Streptophyta	Embryophyta	Tracheophyta	Euphyllophyta	Spermatophyta	Magnoliophyta	Mesangiospermae	Eudicotyledons	Ranunculales	Chelidonium majus
YHFG	Nandina domestica	Viridiplantae	Streptophyta	Embryophyta	Tracheophyta	Euphyllophyta	Spermatophyta	Magnoliophyta	Mesangiospermae	Eudicotyledons	Ranunculales	Nandina domestica
ZGQD	Corydalis linstowiana	Viridiplantae	Streptophyta	Embryophyta	Tracheophyta	Euphyllophyta	Spermatophyta	Magnoliophyta	Mesangiospermae	Eudicotyledons	Ranunculales	Corydalis linstowiana
ZUHO	Anemone hupehensis	Viridiplantae	Streptophyta	Embryophyta	Tracheophyta	Euphyllophyta	Spermatophyta	Magnoliophyta	Mesangiospermae	Eudicotyledons	Ranunculales	Anemone hupehensis
IWMW	Buxus sempervirens	Viridiplantae	Streptophyta	Embryophyta	Tracheophyta	Euphyllophyta	Spermatophyta	Magnoliophyta	Mesangiospermae	Eudicotyledons	Buxales	Buxus sempervirens
FAKD	Nelumbo sp.	Viridiplantae	Streptophyta	Embryophyta	Tracheophyta	Euphyllophyta	Spermatophyta	Magnoliophyta	Mesangiospermae	Eudicotyledons	Proteales	Nelumbo sp.	Eudicotyledons	Proteales	Nelumbo sp.
GRRW	Grevillea robusta	Viridiplantae	Streptophyta	Embryophyta	Tracheophyta	Euphyllophyta	Spermatophyta	Magnoliophyta	Mesangiospermae	Eudicotyledons	Proteales	Grevillea robusta
RQUG	Hakea prostrata	Viridiplantae	Streptophyta	Embryophyta	Tracheophyta	Euphyllophyta	Spermatophyta	Magnoliophyta	Mesangiospermae	Eudicotyledons	Proteales	Hakea prostrata
SIIK	Hakea drupacea	Viridiplantae	Streptophyta	Embryophyta	Tracheophyta	Euphyllophyta	Spermatophyta	Magnoliophyta	Mesangiospermae	Eudicotyledons	Proteales	Hakea drupacea
Nelnu_v1.0	Nelumbo nucifera	Viridiplantae	Streptophyta	Embryophyta	Tracheophyta	Euphyllophyta	Spermatophyta	Magnoliophyta	Mesangiospermae	Eudicotyledons	Proteales	Nelumbo nucifera
VQFW	Platanus occidentalis	Viridiplantae	Streptophyta	Embryophyta	Tracheophyta	Euphyllophyta	Spermatophyta	Magnoliophyta	Mesangiospermae	Eudicotyledons	Proteales	Platanus occidentalis
SWOH	Trochodendron aralioides	Viridiplantae	Streptophyta	Embryophyta	Tracheophyta	Euphyllophyta	Spermatophyta	Magnoliophyta	Mesangiospermae	Eudicotyledons	Trochodendrales	Trochodendron aralioides
AALA	Meliosma cuneifolia	Viridiplantae	Streptophyta	Embryophyta	Tracheophyta	Euphyllophyta	Spermatophyta	Magnoliophyta	Mesangiospermae	Eudicotyledons	Proteales	Meliosma cuneifolia
EHNF	Dillenia indica	Viridiplantae	Streptophyta	Embryophyta	Tracheophyta	Euphyllophyta	Spermatophyta	Magnoliophyta	Mesangiospermae	Eudicotyledons	Pentapetalae	Dilleniales	Dillenia indica
XMQO	Gunnera manicata	Viridiplantae	Streptophyta	Embryophyta	Tracheophyta	Euphyllophyta	Spermatophyta	Magnoliophyta	Mesangiospermae	Eudicotyledons	Gunnerales	Gunnera manicata
BSEY	Daenikera sp.	Viridiplantae	Streptophyta	Embryophyta	Tracheophyta	Euphyllophyta	Spermatophyta	Magnoliophyta	Mesangiospermae	Eudicotyledons	Pentapetalae	Santalales	Daenikera sp.
QKMG	Phoradendron serotinum	Viridiplantae	Streptophyta	Embryophyta	Tracheophyta	Euphyllophyta	Spermatophyta	Magnoliophyta	Mesangiospermae	Eudicotyledons	Pentapetalae	Santalales	Phoradendron serotinum
RSPO	Santalum acuminatum	Viridiplantae	Streptophyta	Embryophyta	Tracheophyta	Euphyllophyta	Spermatophyta	Magnoliophyta	Mesangiospermae	Eudicotyledons	Pentapetalae	Santalales	Santalum acuminatum
VGVI	Dendropemon caribaeus	Viridiplantae	Streptophyta	Embryophyta	Tracheophyta	Euphyllophyta	Spermatophyta	Magnoliophyta	Mesangiospermae	Eudicotyledons	Pentapetalae	Santalales	Dendropemon caribaeus
XGFU	Exocarpos cupressiformis	Viridiplantae	Streptophyta	Embryophyta	Tracheophyta	Euphyllophyta	Spermatophyta	Magnoliophyta	Mesangiospermae	Eudicotyledons	Pentapetalae	Santalales	Exocarpos cupressiformis
XKPS	Ximenia americana	Viridiplantae	Streptophyta	Embryophyta	Tracheophyta	Euphyllophyta	Spermatophyta	Magnoliophyta	Mesangiospermae	Eudicotyledons	Pentapetalae	Santalales	Ximenia americana
HAEU	Berberidopsis beckleri	Viridiplantae	Streptophyta	Embryophyta	Tracheophyta	Euphyllophyta	Spermatophyta	Magnoliophyta	Mesangiospermae	Eudicotyledons	Pentapetalae	Berberidopsidales	Berberidopsis beckleri
QUTB	Aextoxicon punctatum	Viridiplantae	Streptophyta	Embryophyta	Tracheophyta	Euphyllophyta	Spermatophyta	Magnoliophyta	Mesangiospermae	Eudicotyledons	Pentapetalae	Berberidopsidales	Aextoxicon punctatum
Betvu_v1.1	Beta vulgaris	Viridiplantae	Streptophyta	Embryophyta	Tracheophyta	Euphyllophyta	Spermatophyta	Magnoliophyta	Mesangiospermae	Eudicotyledons	Pentapetalae	Caryophyllales	Beta vulgaris
AAXJ	Atriplex prostrata	Viridiplantae	Streptophyta	Embryophyta	Tracheophyta	Euphyllophyta	Spermatophyta	Magnoliophyta	Mesangiospermae	Eudicotyledons	Pentapetalae	Caryophyllales	Atriplex prostrata
AZBL	Petiveria alliacea	Viridiplantae	Streptophyta	Embryophyta	Tracheophyta	Euphyllophyta	Spermatophyta	Magnoliophyta	Mesangiospermae	Eudicotyledons	Pentapetalae	Caryophyllales	Petiveria alliacea
BERS	Zaleya pentandra	Viridiplantae	Streptophyta	Embryophyta	Tracheophyta	Euphyllophyta	Spermatophyta	Magnoliophyta	Mesangiospermae	Eudicotyledons	Pentapetalae	Caryophyllales	Zaleya pentandra
BJKT	Delosperma echinatum	Viridiplantae	Streptophyta	Embryophyta	Tracheophyta	Euphyllophyta	Spermatophyta	Magnoliophyta	Mesangiospermae	Eudicotyledons	Pentapetalae	Caryophyllales	Delosperma echinatum
BKQU	Phytolacca americana	Viridiplantae	Streptophyta	Embryophyta	Tracheophyta	Euphyllophyta	Spermatophyta	Magnoliophyta	Mesangiospermae	Eudicotyledons	Pentapetalae	Caryophyllales	Phytolacca americana
BWRK	Alternanthera sessilis	Viridiplantae	Streptophyta	Embryophyta	Tracheophyta	Euphyllophyta	Spermatophyta	Magnoliophyta	Mesangiospermae	Eudicotyledons	Pentapetalae	Caryophyllales	Alternanthera sessilis
BYNZ	Portulaca umbraticola	Viridiplantae	Streptophyta	Embryophyta	Tracheophyta	Euphyllophyta	Spermatophyta	Magnoliophyta	Mesangiospermae	Eudicotyledons	Pentapetalae	Caryophyllales	Portulaca umbraticola
CBJR	Atriplex rosea	Viridiplantae	Streptophyta	Embryophyta	Tracheophyta	Euphyllophyta	Spermatophyta	Magnoliophyta	Mesangiospermae	Eudicotyledons	Pentapetalae	Caryophyllales	Atriplex rosea
CPKP	Lophophora williamsii	Viridiplantae	Streptophyta	Embryophyta	Tracheophyta	Euphyllophyta	Spermatophyta	Magnoliophyta	Mesangiospermae	Eudicotyledons	Pentapetalae	Caryophyllales	Lophophora williamsii
CPLT	Portulaca grandiflora	Viridiplantae	Streptophyta	Embryophyta	Tracheophyta	Euphyllophyta	Spermatophyta	Magnoliophyta	Mesangiospermae	Eudicotyledons	Pentapetalae	Caryophyllales	Portulaca grandiflora
CTYH	Basella alba	Viridiplantae	Streptophyta	Embryophyta	Tracheophyta	Euphyllophyta	Spermatophyta	Magnoliophyta	Mesangiospermae	Eudicotyledons	Pentapetalae	Caryophyllales	Basella alba
CUTE	Blutaparon vermiculare	Viridiplantae	Streptophyta	Embryophyta	Tracheophyta	Euphyllophyta	Spermatophyta	Magnoliophyta	Mesangiospermae	Eudicotyledons	Pentapetalae	Caryophyllales	Blutaparon vermiculare
CVDF	Simmondsia chinensis	Viridiplantae	Streptophyta	Embryophyta	Tracheophyta	Euphyllophyta	Spermatophyta	Magnoliophyta	Mesangiospermae	Eudicotyledons	Pentapetalae	Caryophyllales	Simmondsia chinensis
DVXD	Allionia incarnata	Viridiplantae	Streptophyta	Embryophyta	Tracheophyta	Euphyllophyta	Spermatophyta	Magnoliophyta	Mesangiospermae	Eudicotyledons	Pentapetalae	Caryophyllales	Allionia incarnata
EDIT	Sesuvium verrucosum	Viridiplantae	Streptophyta	Embryophyta	Tracheophyta	Euphyllophyta	Spermatophyta	Magnoliophyta	Mesangiospermae	Eudicotyledons	Pentapetalae	Caryophyllales	Sesuvium verrucosum
EGOS	Allionia incarnata	Viridiplantae	Streptophyta	Embryophyta	Tracheophyta	Euphyllophyta	Spermatophyta	Magnoliophyta	Mesangiospermae	Eudicotyledons	Pentapetalae	Caryophyllales	Allionia incarnata
EYRD	Alternanthera tenella	Viridiplantae	Streptophyta	Embryophyta	Tracheophyta	Euphyllophyta	Spermatophyta	Magnoliophyta	Mesangiospermae	Eudicotyledons	Pentapetalae	Caryophyllales	Alternanthera tenella
EZGR	Portulaca oleracea	Viridiplantae	Streptophyta	Embryophyta	Tracheophyta	Euphyllophyta	Spermatophyta	Magnoliophyta	Mesangiospermae	Eudicotyledons	Pentapetalae	Caryophyllales	Portulaca oleracea
FVXD	Beta maritima	Viridiplantae	Streptophyta	Embryophyta	Tracheophyta	Euphyllophyta	Spermatophyta	Magnoliophyta	Mesangiospermae	Eudicotyledons	Pentapetalae	Caryophyllales	Beta maritima
FYSJ	Polygonum convolvulus	Viridiplantae	Streptophyta	Embryophyta	Tracheophyta	Euphyllophyta	Spermatophyta	Magnoliophyta	Mesangiospermae	Eudicotyledons	Pentapetalae	Caryophyllales	Polygonum convolvulus
FZQN	Silene latifolia	Viridiplantae	Streptophyta	Embryophyta	Tracheophyta	Euphyllophyta	Spermatophyta	Magnoliophyta	Mesangiospermae	Eudicotyledons	Pentapetalae	Caryophyllales	Silene latifolia
GCYL	Portulaca suffruticosa	Viridiplantae	Streptophyta	Embryophyta	Tracheophyta	Euphyllophyta	Spermatophyta	Magnoliophyta	Mesangiospermae	Eudicotyledons	Pentapetalae	Caryophyllales	Portulaca suffruticosa
GIWN	Sarcobatus vermiculatus	Viridiplantae	Streptophyta	Embryophyta	Tracheophyta	Euphyllophyta	Spermatophyta	Magnoliophyta	Mesangiospermae	Eudicotyledons	Pentapetalae	Caryophyllales	Sarcobatus vermiculatus
GJNX	Cypselea humifusa	Viridiplantae	Streptophyta	Embryophyta	Tracheophyta	Euphyllophyta	Spermatophyta	Magnoliophyta	Mesangiospermae	Eudicotyledons	Pentapetalae	Caryophyllales	Cypselea humifusa
HDSY	Aerva persica	Viridiplantae	Streptophyta	Embryophyta	Tracheophyta	Euphyllophyta	Spermatophyta	Magnoliophyta	Mesangiospermae	Eudicotyledons	Pentapetalae	Caryophyllales	Aerva persica
HZTS	Sesuvium portulacastrum	Viridiplantae	Streptophyta	Embryophyta	Tracheophyta	Euphyllophyta	Spermatophyta	Magnoliophyta	Mesangiospermae	Eudicotyledons	Pentapetalae	Caryophyllales	Sesuvium portulacastrum
IWIS	Portulaca pilosa	Viridiplantae	Streptophyta	Embryophyta	Tracheophyta	Euphyllophyta	Spermatophyta	Magnoliophyta	Mesangiospermae	Eudicotyledons	Pentapetalae	Caryophyllales	Portulaca pilosa
JAFJ	Bougainvillea spectabilis	Viridiplantae	Streptophyta	Embryophyta	Tracheophyta	Euphyllophyta	Spermatophyta	Magnoliophyta	Mesangiospermae	Eudicotyledons	Pentapetalae	Caryophyllales	Bougainvillea spectabilis
JGAB	Mirabilis jalapa	Viridiplantae	Streptophyta	Embryophyta	Tracheophyta	Euphyllophyta	Spermatophyta	Magnoliophyta	Mesangiospermae	Eudicotyledons	Pentapetalae	Caryophyllales	Mirabilis jalapa
JLOV	Pereskia aculeata	Viridiplantae	Streptophyta	Embryophyta	Tracheophyta	Euphyllophyta	Spermatophyta	Magnoliophyta	Mesangiospermae	Eudicotyledons	Pentapetalae	Caryophyllales	Pereskia aculeata
KDCH	Portulaca umbraticola	Viridiplantae	Streptophyta	Embryophyta	Tracheophyta	Euphyllophyta	Spermatophyta	Magnoliophyta	Mesangiospermae	Eudicotyledons	Pentapetalae	Caryophyllales	Portulaca umbraticola
KJAA	Mollugo pentaphylla	Viridiplantae	Streptophyta	Embryophyta	Tracheophyta	Euphyllophyta	Spermatophyta	Magnoliophyta	Mesangiospermae	Eudicotyledons	Pentapetalae	Caryophyllales	Mollugo pentaphylla
LDEL	Portulaca amilis	Viridiplantae	Streptophyta	Embryophyta	Tracheophyta	Euphyllophyta	Spermatophyta	Magnoliophyta	Mesangiospermae	Eudicotyledons	Pentapetalae	Caryophyllales	Portulaca amilis
LKKX	Talinum sp.	Viridiplantae	Streptophyta	Embryophyta	Tracheophyta	Euphyllophyta	Spermatophyta	Magnoliophyta	Mesangiospermae	Eudicotyledons	Pentapetalae	Caryophyllales	Talinum sp.
LLQV	Portulaca cryptopetala	Viridiplantae	Streptophyta	Embryophyta	Tracheophyta	Euphyllophyta	Spermatophyta	Magnoliophyta	Mesangiospermae	Eudicotyledons	Pentapetalae	Caryophyllales	Portulaca cryptopetala
MRKX	Phytolacca bogotensis	Viridiplantae	Streptophyta	Embryophyta	Tracheophyta	Euphyllophyta	Spermatophyta	Magnoliophyta	Mesangiospermae	Eudicotyledons	Pentapetalae	Caryophyllales	Phytolacca bogotensis
NXTS	Mollugo verticillata	Viridiplantae	Streptophyta	Embryophyta	Tracheophyta	Euphyllophyta	Spermatophyta	Magnoliophyta	Mesangiospermae	Eudicotyledons	Pentapetalae	Caryophyllales	Mollugo verticillata
OHKC	Alternanthera caracasana	Viridiplantae	Streptophyta	Embryophyta	Tracheophyta	Euphyllophyta	Spermatophyta	Magnoliophyta	Mesangiospermae	Eudicotyledons	Pentapetalae	Caryophyllales	Alternanthera caracasana
OLES	Schiedea membranacea	Viridiplantae	Streptophyta	Embryophyta	Tracheophyta	Euphyllophyta	Spermatophyta	Magnoliophyta	Mesangiospermae	Eudicotyledons	Pentapetalae	Caryophyllales	Schiedea membranacea
OMYK	Trianthema portulacastrum	Viridiplantae	Streptophyta	Embryophyta	Tracheophyta	Euphyllophyta	Spermatophyta	Magnoliophyta	Mesangiospermae	Eudicotyledons	Pentapetalae	Caryophyllales	Trianthema portulacastrum
ONLQ	Atriplex hortensis	Viridiplantae	Streptophyta	Embryophyta	Tracheophyta	Euphyllophyta	Spermatophyta	Magnoliophyta	Mesangiospermae	Eudicotyledons	Pentapetalae	Caryophyllales	Atriplex hortensis
PDQH	Aerva lanata	Viridiplantae	Streptophyta	Embryophyta	Tracheophyta	Euphyllophyta	Spermatophyta	Magnoliophyta	Mesangiospermae	Eudicotyledons	Pentapetalae	Caryophyllales	Aerva lanata
RNBN	Mollugo cerviana	Viridiplantae	Streptophyta	Embryophyta	Tracheophyta	Euphyllophyta	Spermatophyta	Magnoliophyta	Mesangiospermae	Eudicotyledons	Pentapetalae	Caryophyllales	Mollugo cerviana
RUUB	Physena madagascariensis	Viridiplantae	Streptophyta	Embryophyta	Tracheophyta	Euphyllophyta	Spermatophyta	Magnoliophyta	Mesangiospermae	Eudicotyledons	Pentapetalae	Caryophyllales	Physena madagascariensis
RXEN	Polycarpaea repens	Viridiplantae	Streptophyta	Embryophyta	Tracheophyta	Euphyllophyta	Spermatophyta	Magnoliophyta	Mesangiospermae	Eudicotyledons	Pentapetalae	Caryophyllales	Polycarpaea repens
SCAO	Mollugo nudicaulis	Viridiplantae	Streptophyta	Embryophyta	Tracheophyta	Euphyllophyta	Spermatophyta	Magnoliophyta	Mesangiospermae	Eudicotyledons	Pentapetalae	Caryophyllales	Mollugo nudicaulis
SFKQ	Hilleria latifolia	Viridiplantae	Streptophyta	Embryophyta	Tracheophyta	Euphyllophyta	Spermatophyta	Magnoliophyta	Mesangiospermae	Eudicotyledons	Pentapetalae	Caryophyllales	Hilleria latifolia
SHEZ	Dianthus caryophyllus	Viridiplantae	Streptophyta	Embryophyta	Tracheophyta	Euphyllophyta	Spermatophyta	Magnoliophyta	Mesangiospermae	Eudicotyledons	Pentapetalae	Caryophyllales	Dianthus caryophyllus
SKNL	Saponaria officinalis	Viridiplantae	Streptophyta	Embryophyta	Tracheophyta	Euphyllophyta	Spermatophyta	Magnoliophyta	Mesangiospermae	Eudicotyledons	Pentapetalae	Caryophyllales	Saponaria officinalis
SMMC	Chenopodium quinoa	Viridiplantae	Streptophyta	Embryophyta	Tracheophyta	Euphyllophyta	Spermatophyta	Magnoliophyta	Mesangiospermae	Eudicotyledons	Pentapetalae	Caryophyllales	Chenopodium quinoa
TJES	Spergularia media	Viridiplantae	Streptophyta	Embryophyta	Tracheophyta	Euphyllophyta	Spermatophyta	Magnoliophyta	Mesangiospermae	Eudicotyledons	Pentapetalae	Caryophyllales	Spergularia media
UQCB	Portulaca molokiniensis	Viridiplantae	Streptophyta	Embryophyta	Tracheophyta	Euphyllophyta	Spermatophyta	Magnoliophyta	Mesangiospermae	Eudicotyledons	Pentapetalae	Caryophyllales	Portulaca molokiniensis
VJPU	Boerhavia dominii	Viridiplantae	Streptophyta	Embryophyta	Tracheophyta	Euphyllophyta	Spermatophyta	Magnoliophyta	Mesangiospermae	Eudicotyledons	Pentapetalae	Caryophyllales	Boerhavia dominii
WGET	Kochia scoparia	Viridiplantae	Streptophyta	Embryophyta	Tracheophyta	Euphyllophyta	Spermatophyta	Magnoliophyta	Mesangiospermae	Eudicotyledons	Pentapetalae	Caryophyllales	Kochia scoparia
WMLW	Amaranthus retroflexus	Viridiplantae	Streptophyta	Embryophyta	Tracheophyta	Euphyllophyta	Spermatophyta	Magnoliophyta	Mesangiospermae	Eudicotyledons	Pentapetalae	Caryophyllales	Amaranthus retroflexus
WOBD	Limonium spectabile	Viridiplantae	Streptophyta	Embryophyta	Tracheophyta	Euphyllophyta	Spermatophyta	Magnoliophyta	Mesangiospermae	Eudicotyledons	Pentapetalae	Caryophyllales	Limonium spectabile
WQUF	Nepenthes alata	Viridiplantae	Streptophyta	Embryophyta	Tracheophyta	Euphyllophyta	Spermatophyta	Magnoliophyta	Mesangiospermae	Eudicotyledons	Pentapetalae	Caryophyllales	Nepenthes alata
XSSD	Amaranthus cruentus	Viridiplantae	Streptophyta	Embryophyta	Tracheophyta	Euphyllophyta	Spermatophyta	Magnoliophyta	Mesangiospermae	Eudicotyledons	Pentapetalae	Caryophyllales	Amaranthus cruentus
YNFJ	Microtea debilis	Viridiplantae	Streptophyta	Embryophyta	Tracheophyta	Euphyllophyta	Spermatophyta	Magnoliophyta	Mesangiospermae	Eudicotyledons	Pentapetalae	Caryophyllales	Microtea debilis
ZBPY	Alternanthera brasiliana	Viridiplantae	Streptophyta	Embryophyta	Tracheophyta	Euphyllophyta	Spermatophyta	Magnoliophyta	Mesangiospermae	Eudicotyledons	Pentapetalae	Caryophyllales	Alternanthera brasiliana
ZBTA	Boerhavia coccinea	Viridiplantae	Streptophyta	Embryophyta	Tracheophyta	Euphyllophyta	Spermatophyta	Magnoliophyta	Mesangiospermae	Eudicotyledons	Pentapetalae	Caryophyllales	Boerhavia coccinea
AJFN	Myodocarpus sp.	Viridiplantae	Streptophyta	Embryophyta	Tracheophyta	Euphyllophyta	Spermatophyta	Magnoliophyta	Mesangiospermae	Eudicotyledons	Pentapetalae	Asterids	Apiales	Myodocarpus sp.
CWYJ	Heracleum lanatum	Viridiplantae	Streptophyta	Embryophyta	Tracheophyta	Euphyllophyta	Spermatophyta	Magnoliophyta	Mesangiospermae	Eudicotyledons	Pentapetalae	Asterids	Apiales	Heracleum lanatum
EDBB	Polyscias fruticosa	Viridiplantae	Streptophyta	Embryophyta	Tracheophyta	Euphyllophyta	Spermatophyta	Magnoliophyta	Mesangiospermae	Eudicotyledons	Pentapetalae	Asterids	Apiales	Polyscias fruticosa
MVSE	Griselinia littoralis	Viridiplantae	Streptophyta	Embryophyta	Tracheophyta	Euphyllophyta	Spermatophyta	Magnoliophyta	Mesangiospermae	Eudicotyledons	Pentapetalae	Asterids	Apiales	Griselinia littoralis
NTEO	Pittosporum sahnianum	Viridiplantae	Streptophyta	Embryophyta	Tracheophyta	Euphyllophyta	Spermatophyta	Magnoliophyta	Mesangiospermae	Eudicotyledons	Pentapetalae	Asterids	Apiales	Pittosporum sahnianum
OINM	Hydrocotyle umbellata	Viridiplantae	Streptophyta	Embryophyta	Tracheophyta	Euphyllophyta	Spermatophyta	Magnoliophyta	Mesangiospermae	Eudicotyledons	Pentapetalae	Asterids	Apiales	Hydrocotyle umbellata
QIKZ	Griselinia racemosa	Viridiplantae	Streptophyta	Embryophyta	Tracheophyta	Euphyllophyta	Spermatophyta	Magnoliophyta	Mesangiospermae	Eudicotyledons	Pentapetalae	Asterids	Apiales	Griselinia racemosa
SALZ	Pittosporum resiniferum	Viridiplantae	Streptophyta	Embryophyta	Tracheophyta	Euphyllophyta	Spermatophyta	Magnoliophyta	Mesangiospermae	Eudicotyledons	Pentapetalae	Asterids	Apiales	Pittosporum resiniferum
SBZH	Pennantia corymbosa	Viridiplantae	Streptophyta	Embryophyta	Tracheophyta	Euphyllophyta	Spermatophyta	Magnoliophyta	Mesangiospermae	Eudicotyledons	Pentapetalae	Asterids	Apiales	Pennantia corymbosa
SUVN	Hedera helix	Viridiplantae	Streptophyta	Embryophyta	Tracheophyta	Euphyllophyta	Spermatophyta	Magnoliophyta	Mesangiospermae	Eudicotyledons	Pentapetalae	Asterids	Apiales	Hedera helix
TQKZ	Angelica archangelica	Viridiplantae	Streptophyta	Embryophyta	Tracheophyta	Euphyllophyta	Spermatophyta	Magnoliophyta	Mesangiospermae	Eudicotyledons	Pentapetalae	Asterids	Apiales	Angelica archangelica
WEQK	Centella asiatica	Viridiplantae	Streptophyta	Embryophyta	Tracheophyta	Euphyllophyta	Spermatophyta	Magnoliophyta	Mesangiospermae	Eudicotyledons	Pentapetalae	Asterids	Apiales	Centella asiatica
ASMV	Ilex vomitoria	Viridiplantae	Streptophyta	Embryophyta	Tracheophyta	Euphyllophyta	Spermatophyta	Magnoliophyta	Mesangiospermae	Eudicotyledons	Pentapetalae	Asterids	Aquifoliales	Ilex vomitoria
DFYF	Ilex sp.	Viridiplantae	Streptophyta	Embryophyta	Tracheophyta	Euphyllophyta	Spermatophyta	Magnoliophyta	Mesangiospermae	Eudicotyledons	Pentapetalae	Asterids	Aquifoliales	Ilex sp.
QACK	Helwingia japonica	Viridiplantae	Streptophyta	Embryophyta	Tracheophyta	Euphyllophyta	Spermatophyta	Magnoliophyta	Mesangiospermae	Eudicotyledons	Pentapetalae	Asterids	Aquifoliales	Helwingia japonica
SXML	Ilex paraguariensis	Viridiplantae	Streptophyta	Embryophyta	Tracheophyta	Euphyllophyta	Spermatophyta	Magnoliophyta	Mesangiospermae	Eudicotyledons	Pentapetalae	Asterids	Aquifoliales	Ilex paraguariensis
AFQQ	Inula helenium	Viridiplantae	Streptophyta	Embryophyta	Tracheophyta	Euphyllophyta	Spermatophyta	Magnoliophyta	Mesangiospermae	Eudicotyledons	Pentapetalae	Asterids	Asterales	Inula helenium
AQZD	Flaveria pringlei	Viridiplantae	Streptophyta	Embryophyta	Tracheophyta	Euphyllophyta	Spermatophyta	Magnoliophyta	Mesangiospermae	Eudicotyledons	Pentapetalae	Asterids	Asterales	Flaveria pringlei
AUIP	Phelline lucida	Viridiplantae	Streptophyta	Embryophyta	Tracheophyta	Euphyllophyta	Spermatophyta	Magnoliophyta	Mesangiospermae	Eudicotyledons	Pentapetalae	Asterids	Asterales	Phelline lucida
BIDT	Flaveria cronquistii	Viridiplantae	Streptophyta	Embryophyta	Tracheophyta	Euphyllophyta	Spermatophyta	Magnoliophyta	Mesangiospermae	Eudicotyledons	Pentapetalae	Asterids	Asterales	Flaveria cronquistii
BMSE	Senecio rowleyanus	Viridiplantae	Streptophyta	Embryophyta	Tracheophyta	Euphyllophyta	Spermatophyta	Magnoliophyta	Mesangiospermae	Eudicotyledons	Pentapetalae	Asterids	Asterales	Senecio rowleyanus
CFRN	Carthamus lanatus	Viridiplantae	Streptophyta	Embryophyta	Tracheophyta	Euphyllophyta	Spermatophyta	Magnoliophyta	Mesangiospermae	Eudicotyledons	Pentapetalae	Asterids	Asterales	Carthamus lanatus
DDRL	Tragopogon dubius	Viridiplantae	Streptophyta	Embryophyta	Tracheophyta	Euphyllophyta	Spermatophyta	Magnoliophyta	Mesangiospermae	Eudicotyledons	Pentapetalae	Asterids	Asterales	Tragopogon dubius
DESP	Erigeron canadensis	Viridiplantae	Streptophyta	Embryophyta	Tracheophyta	Euphyllophyta	Spermatophyta	Magnoliophyta	Mesangiospermae	Eudicotyledons	Pentapetalae	Asterids	Asterales	Erigeron canadensis
DOVJ	Leontopodium alpinum	Viridiplantae	Streptophyta	Embryophyta	Tracheophyta	Euphyllophyta	Spermatophyta	Magnoliophyta	Mesangiospermae	Eudicotyledons	Pentapetalae	Asterids	Asterales	Leontopodium alpinum
DUNJ	Helenium autumnale	Viridiplantae	Streptophyta	Embryophyta	Tracheophyta	Euphyllophyta	Spermatophyta	Magnoliophyta	Mesangiospermae	Eudicotyledons	Pentapetalae	Asterids	Asterales	Helenium autumnale
DUQG	Tanacetum parthenium	Viridiplantae	Streptophyta	Embryophyta	Tracheophyta	Euphyllophyta	Spermatophyta	Magnoliophyta	Mesangiospermae	Eudicotyledons	Pentapetalae	Asterids	Asterales	Tanacetum parthenium
EYKJ	Silybum marianum	Viridiplantae	Streptophyta	Embryophyta	Tracheophyta	Euphyllophyta	Spermatophyta	Magnoliophyta	Mesangiospermae	Eudicotyledons	Pentapetalae	Asterids	Asterales	Silybum marianum
FUPX	Tragopogon pratensis	Viridiplantae	Streptophyta	Embryophyta	Tracheophyta	Euphyllophyta	Spermatophyta	Magnoliophyta	Mesangiospermae	Eudicotyledons	Pentapetalae	Asterids	Asterales	Tragopogon pratensis
FXGI	Stylidium adnatum	Viridiplantae	Streptophyta	Embryophyta	Tracheophyta	Euphyllophyta	Spermatophyta	Magnoliophyta	Mesangiospermae	Eudicotyledons	Pentapetalae	Asterids	Asterales	Stylidium adnatum
GIOY	Corokia cotoneaster	Viridiplantae	Streptophyta	Embryophyta	Tracheophyta	Euphyllophyta	Spermatophyta	Magnoliophyta	Mesangiospermae	Eudicotyledons	Pentapetalae	Asterids	Asterales	Corokia cotoneaster
GUMF	Anthemis tinctoria	Viridiplantae	Streptophyta	Embryophyta	Tracheophyta	Euphyllophyta	Spermatophyta	Magnoliophyta	Mesangiospermae	Eudicotyledons	Pentapetalae	Asterids	Asterales	Anthemis tinctoria
HUQC	Scaevola mossambicensis	Viridiplantae	Streptophyta	Embryophyta	Tracheophyta	Euphyllophyta	Spermatophyta	Magnoliophyta	Mesangiospermae	Eudicotyledons	Pentapetalae	Asterids	Asterales	Scaevola mossambicensis
HXCD	Flaveria vaginata	Viridiplantae	Streptophyta	Embryophyta	Tracheophyta	Euphyllophyta	Spermatophyta	Magnoliophyta	Mesangiospermae	Eudicotyledons	Pentapetalae	Asterids	Asterales	Flaveria vaginata
IHPC	Platycodon grandiflorus	Viridiplantae	Streptophyta	Embryophyta	Tracheophyta	Euphyllophyta	Spermatophyta	Magnoliophyta	Mesangiospermae	Eudicotyledons	Pentapetalae	Asterids	Asterales	Platycodon grandiflorus
IXVJ	Menyanthes trifoliata	Viridiplantae	Streptophyta	Embryophyta	Tracheophyta	Euphyllophyta	Spermatophyta	Magnoliophyta	Mesangiospermae	Eudicotyledons	Pentapetalae	Asterids	Asterales	Menyanthes trifoliata
IZLO	Lobelia siphilitica	Viridiplantae	Streptophyta	Embryophyta	Tracheophyta	Euphyllophyta	Spermatophyta	Magnoliophyta	Mesangiospermae	Eudicotyledons	Pentapetalae	Asterids	Asterales	Lobelia siphilitica
JEPE	Flaveria bidentis	Viridiplantae	Streptophyta	Embryophyta	Tracheophyta	Euphyllophyta	Spermatophyta	Magnoliophyta	Mesangiospermae	Eudicotyledons	Pentapetalae	Asterids	Asterales	Flaveria bidentis
JNKW	Cicerbita plumieri	Viridiplantae	Streptophyta	Embryophyta	Tracheophyta	Euphyllophyta	Spermatophyta	Magnoliophyta	Mesangiospermae	Eudicotyledons	Pentapetalae	Asterids	Asterales	Cicerbita plumieri
JYMN	Flaveria brownii	Viridiplantae	Streptophyta	Embryophyta	Tracheophyta	Euphyllophyta	Spermatophyta	Magnoliophyta	Mesangiospermae	Eudicotyledons	Pentapetalae	Asterids	Asterales	Flaveria brownii
KFZY	Tragopogon castellanus	Viridiplantae	Streptophyta	Embryophyta	Tracheophyta	Euphyllophyta	Spermatophyta	Magnoliophyta	Mesangiospermae	Eudicotyledons	Pentapetalae	Asterids	Asterales	Tragopogon castellanus
KGJF	Tragopogon porrifolius	Viridiplantae	Streptophyta	Embryophyta	Tracheophyta	Euphyllophyta	Spermatophyta	Magnoliophyta	Mesangiospermae	Eudicotyledons	Pentapetalae	Asterids	Asterales	Tragopogon porrifolius
LYPZ	Flaveria pubescens	Viridiplantae	Streptophyta	Embryophyta	Tracheophyta	Euphyllophyta	Spermatophyta	Magnoliophyta	Mesangiospermae	Eudicotyledons	Pentapetalae	Asterids	Asterales	Flaveria pubescens
MHYG	Conyza canadensis	Viridiplantae	Streptophyta	Embryophyta	Tracheophyta	Euphyllophyta	Spermatophyta	Magnoliophyta	Mesangiospermae	Eudicotyledons	Pentapetalae	Asterids	Asterales	Conyza canadensis
NVSO	Flaveria palmeri	Viridiplantae	Streptophyta	Embryophyta	Tracheophyta	Euphyllophyta	Spermatophyta	Magnoliophyta	Mesangiospermae	Eudicotyledons	Pentapetalae	Asterids	Asterales	Flaveria palmeri
OAGK	Matricaria matricarioides	Viridiplantae	Streptophyta	Embryophyta	Tracheophyta	Euphyllophyta	Spermatophyta	Magnoliophyta	Mesangiospermae	Eudicotyledons	Pentapetalae	Asterids	Asterales	Matricaria matricarioides
QXWF	Flaveria kochiana	Viridiplantae	Streptophyta	Embryophyta	Tracheophyta	Euphyllophyta	Spermatophyta	Magnoliophyta	Mesangiospermae	Eudicotyledons	Pentapetalae	Asterids	Asterales	Flaveria kochiana
RFSD	Lactuca graminifolia	Viridiplantae	Streptophyta	Embryophyta	Tracheophyta	Euphyllophyta	Spermatophyta	Magnoliophyta	Mesangiospermae	Eudicotyledons	Pentapetalae	Asterids	Asterales	Lactuca graminifolia
TEZA	Solidago canadensis	Viridiplantae	Streptophyta	Embryophyta	Tracheophyta	Euphyllophyta	Spermatophyta	Magnoliophyta	Mesangiospermae	Eudicotyledons	Pentapetalae	Asterids	Asterales	Solidago canadensis
TPEM	Platyspermation crassifolium	Viridiplantae	Streptophyta	Embryophyta	Tracheophyta	Euphyllophyta	Spermatophyta	Magnoliophyta	Mesangiospermae	Eudicotyledons	Pentapetalae	Asterids	Asterales	Platyspermation crassifolium
UBLN	Xanthium strumarium	Viridiplantae	Streptophyta	Embryophyta	Tracheophyta	Euphyllophyta	Spermatophyta	Magnoliophyta	Mesangiospermae	Eudicotyledons	Pentapetalae	Asterids	Asterales	Xanthium strumarium
UYED	Flaveria sonorensis	Viridiplantae	Streptophyta	Embryophyta	Tracheophyta	Euphyllophyta	Spermatophyta	Magnoliophyta	Mesangiospermae	Eudicotyledons	Pentapetalae	Asterids	Asterales	Flaveria sonorensis
XRCX	Aster tataricus	Viridiplantae	Streptophyta	Embryophyta	Tracheophyta	Euphyllophyta	Spermatophyta	Magnoliophyta	Mesangiospermae	Eudicotyledons	Pentapetalae	Asterids	Asterales	Aster tataricus
YRBQ	Flaveria angustifolia	Viridiplantae	Streptophyta	Embryophyta	Tracheophyta	Euphyllophyta	Spermatophyta	Magnoliophyta	Mesangiospermae	Eudicotyledons	Pentapetalae	Asterids	Asterales	Flaveria angustifolia
ZCUA	Flaveria trinervia	Viridiplantae	Streptophyta	Embryophyta	Tracheophyta	Euphyllophyta	Spermatophyta	Magnoliophyta	Mesangiospermae	Eudicotyledons	Pentapetalae	Asterids	Asterales	Flaveria trinervia
ABEH	Heliotropium greggii	Viridiplantae	Streptophyta	Embryophyta	Tracheophyta	Euphyllophyta	Spermatophyta	Magnoliophyta	Mesangiospermae	Eudicotyledons	Pentapetalae	Asterids	Boraginales	Heliotropium greggii
DIHD	Heliotropium tenellum	Viridiplantae	Streptophyta	Embryophyta	Tracheophyta	Euphyllophyta	Spermatophyta	Magnoliophyta	Mesangiospermae	Eudicotyledons	Pentapetalae	Asterids	Boraginales	Heliotropium tenellum
DKFZ	Mertensia paniculata	Viridiplantae	Streptophyta	Embryophyta	Tracheophyta	Euphyllophyta	Spermatophyta	Magnoliophyta	Mesangiospermae	Eudicotyledons	Pentapetalae	Asterids	Boraginales	Mertensia paniculata
EMAL	Ehretia acuminata	Viridiplantae	Streptophyta	Embryophyta	Tracheophyta	Euphyllophyta	Spermatophyta	Magnoliophyta	Mesangiospermae	Eudicotyledons	Pentapetalae	Asterids	Boraginales	Ehretia acuminata
HANM	Pholisma arenarium	Viridiplantae	Streptophyta	Embryophyta	Tracheophyta	Euphyllophyta	Spermatophyta	Magnoliophyta	Mesangiospermae	Eudicotyledons	Pentapetalae	Asterids	Boraginales	Pholisma arenarium
IDGE	Heliotropium racemosum	Viridiplantae	Streptophyta	Embryophyta	Tracheophyta	Euphyllophyta	Spermatophyta	Magnoliophyta	Mesangiospermae	Eudicotyledons	Pentapetalae	Asterids	Boraginales	Heliotropium racemosum
JWEY	Heliotropium tenuifolium	Viridiplantae	Streptophyta	Embryophyta	Tracheophyta	Euphyllophyta	Spermatophyta	Magnoliophyta	Mesangiospermae	Eudicotyledons	Pentapetalae	Asterids	Boraginales	Heliotropium tenuifolium
MDJK	Heliotropium texanum	Viridiplantae	Streptophyta	Embryophyta	Tracheophyta	Euphyllophyta	Spermatophyta	Magnoliophyta	Mesangiospermae	Eudicotyledons	Pentapetalae	Asterids	Boraginales	Heliotropium texanum
MZOB	Heliotropium mendocinum	Viridiplantae	Streptophyta	Embryophyta	Tracheophyta	Euphyllophyta	Spermatophyta	Magnoliophyta	Mesangiospermae	Eudicotyledons	Pentapetalae	Asterids	Boraginales	Heliotropium mendocinum
NIGS	Heliotropium karwinskyi	Viridiplantae	Streptophyta	Embryophyta	Tracheophyta	Euphyllophyta	Spermatophyta	Magnoliophyta	Mesangiospermae	Eudicotyledons	Pentapetalae	Asterids	Boraginales	Heliotropium karwinskyi
OEKO	Heliotropium filiforme	Viridiplantae	Streptophyta	Embryophyta	Tracheophyta	Euphyllophyta	Spermatophyta	Magnoliophyta	Mesangiospermae	Eudicotyledons	Pentapetalae	Asterids	Boraginales	Heliotropium filiforme
OUER	Heliotropium convolvulaceum	Viridiplantae	Streptophyta	Embryophyta	Tracheophyta	Euphyllophyta	Spermatophyta	Magnoliophyta	Mesangiospermae	Eudicotyledons	Pentapetalae	Asterids	Boraginales	Heliotropium convolvulaceum
SMUR	Lennoa madreporoides	Viridiplantae	Streptophyta	Embryophyta	Tracheophyta	Euphyllophyta	Spermatophyta	Magnoliophyta	Mesangiospermae	Eudicotyledons	Pentapetalae	Asterids	Boraginales	Lennoa madreporoides
XVRU	Heliotropium calcicola	Viridiplantae	Streptophyta	Embryophyta	Tracheophyta	Euphyllophyta	Spermatophyta	Magnoliophyta	Mesangiospermae	Eudicotyledons	Pentapetalae	Asterids	Boraginales	Heliotropium calcicola
YQIJ	Phacelia campanularia	Viridiplantae	Streptophyta	Embryophyta	Tracheophyta	Euphyllophyta	Spermatophyta	Magnoliophyta	Mesangiospermae	Eudicotyledons	Pentapetalae	Asterids	Boraginales	Phacelia campanularia
BFJL	Cornus florida	Viridiplantae	Streptophyta	Embryophyta	Tracheophyta	Euphyllophyta	Spermatophyta	Magnoliophyta	Mesangiospermae	Eudicotyledons	Pentapetalae	Asterids	Cornales	Cornus florida
FWBF	Alangium chinense	Viridiplantae	Streptophyta	Embryophyta	Tracheophyta	Euphyllophyta	Spermatophyta	Magnoliophyta	Mesangiospermae	Eudicotyledons	Pentapetalae	Asterids	Cornales	Alangium chinense
QURC	Dichroa febrifuga	Viridiplantae	Streptophyta	Embryophyta	Tracheophyta	Euphyllophyta	Spermatophyta	Magnoliophyta	Mesangiospermae	Eudicotyledons	Pentapetalae	Asterids	Cornales	Dichroa febrifuga
VTLJ	Caiophora chuquitensis	Viridiplantae	Streptophyta	Embryophyta	Tracheophyta	Euphyllophyta	Spermatophyta	Magnoliophyta	Mesangiospermae	Eudicotyledons	Pentapetalae	Asterids	Cornales	Caiophora chuquitensis
VUSY	Nyssa ogeche	Viridiplantae	Streptophyta	Embryophyta	Tracheophyta	Euphyllophyta	Spermatophyta	Magnoliophyta	Mesangiospermae	Eudicotyledons	Pentapetalae	Asterids	Cornales	Nyssa ogeche
ZETY	Hydrangea quercifolia	Viridiplantae	Streptophyta	Embryophyta	Tracheophyta	Euphyllophyta	Spermatophyta	Magnoliophyta	Mesangiospermae	Eudicotyledons	Pentapetalae	Asterids	Cornales	Hydrangea quercifolia
CAQZ	Symphoricarpos sp.	Viridiplantae	Streptophyta	Embryophyta	Tracheophyta	Euphyllophyta	Spermatophyta	Magnoliophyta	Mesangiospermae	Eudicotyledons	Pentapetalae	Asterids	Dipsacales	Symphoricarpos sp.
FFFY	Valeriana officinalis	Viridiplantae	Streptophyta	Embryophyta	Tracheophyta	Euphyllophyta	Spermatophyta	Magnoliophyta	Mesangiospermae	Eudicotyledons	Pentapetalae	Asterids	Dipsacales	Valeriana officinalis
GSZA	Lonicera japonica	Viridiplantae	Streptophyta	Embryophyta	Tracheophyta	Euphyllophyta	Spermatophyta	Magnoliophyta	Mesangiospermae	Eudicotyledons	Pentapetalae	Asterids	Dipsacales	Lonicera japonica
HLJG	Viburnum odoratissimum	Viridiplantae	Streptophyta	Embryophyta	Tracheophyta	Euphyllophyta	Spermatophyta	Magnoliophyta	Mesangiospermae	Eudicotyledons	Pentapetalae	Asterids	Dipsacales	Viburnum odoratissimum
JTRM	Dipsacus asper	Viridiplantae	Streptophyta	Embryophyta	Tracheophyta	Euphyllophyta	Spermatophyta	Magnoliophyta	Mesangiospermae	Eudicotyledons	Pentapetalae	Asterids	Dipsacales	Dipsacus asper
ZJRC	Sambucus canadensis	Viridiplantae	Streptophyta	Embryophyta	Tracheophyta	Euphyllophyta	Spermatophyta	Magnoliophyta	Mesangiospermae	Eudicotyledons	Pentapetalae	Asterids	Dipsacales	Sambucus canadensis
ADHK	Galax urceolata	Viridiplantae	Streptophyta	Embryophyta	Tracheophyta	Euphyllophyta	Spermatophyta	Magnoliophyta	Mesangiospermae	Eudicotyledons	Pentapetalae	Asterids	Ericales	Galax urceolata
AVJK	Cavendishia cuatrecasasii	Viridiplantae	Streptophyta	Embryophyta	Tracheophyta	Euphyllophyta	Spermatophyta	Magnoliophyta	Mesangiospermae	Eudicotyledons	Pentapetalae	Asterids	Ericales	Cavendishia cuatrecasasii
AXBO	Sinojackia xylocarpa	Viridiplantae	Streptophyta	Embryophyta	Tracheophyta	Euphyllophyta	Spermatophyta	Magnoliophyta	Mesangiospermae	Eudicotyledons	Pentapetalae	Asterids	Ericales	Sinojackia xylocarpa
BEFC	Manilkara zapota	Viridiplantae	Streptophyta	Embryophyta	Tracheophyta	Euphyllophyta	Spermatophyta	Magnoliophyta	Mesangiospermae	Eudicotyledons	Pentapetalae	Asterids	Ericales	Manilkara zapota
BNTL	Souroubea exauriculata	Viridiplantae	Streptophyta	Embryophyta	Tracheophyta	Euphyllophyta	Spermatophyta	Magnoliophyta	Mesangiospermae	Eudicotyledons	Pentapetalae	Asterids	Ericales	Souroubea exauriculata
DAAD	Ardisia revoluta	Viridiplantae	Streptophyta	Embryophyta	Tracheophyta	Euphyllophyta	Spermatophyta	Magnoliophyta	Mesangiospermae	Eudicotyledons	Pentapetalae	Asterids	Ericales	Ardisia revoluta
FNEN	Phlox sp.	Viridiplantae	Streptophyta	Embryophyta	Tracheophyta	Euphyllophyta	Spermatophyta	Magnoliophyta	Mesangiospermae	Eudicotyledons	Pentapetalae	Asterids	Ericales	Phlox sp.
HUSX	Roridula gorgonias	Viridiplantae	Streptophyta	Embryophyta	Tracheophyta	Euphyllophyta	Spermatophyta	Magnoliophyta	Mesangiospermae	Eudicotyledons	Pentapetalae	Asterids	Ericales	Roridula gorgonias
JEXA	Impatiens balsamifera	Viridiplantae	Streptophyta	Embryophyta	Tracheophyta	Euphyllophyta	Spermatophyta	Magnoliophyta	Mesangiospermae	Eudicotyledons	Pentapetalae	Asterids	Ericales	Impatiens balsamifera
JPDJ	Symplocos tinctoria	Viridiplantae	Streptophyta	Embryophyta	Tracheophyta	Euphyllophyta	Spermatophyta	Magnoliophyta	Mesangiospermae	Eudicotyledons	Pentapetalae	Asterids	Ericales	Symplocos tinctoria
KVFU	Diospyros malabarica	Viridiplantae	Streptophyta	Embryophyta	Tracheophyta	Euphyllophyta	Spermatophyta	Magnoliophyta	Mesangiospermae	Eudicotyledons	Pentapetalae	Asterids	Ericales	Diospyros malabarica
LRTN	Monotropa uniflora	Viridiplantae	Streptophyta	Embryophyta	Tracheophyta	Euphyllophyta	Spermatophyta	Magnoliophyta	Mesangiospermae	Eudicotyledons	Pentapetalae	Asterids	Ericales	Monotropa uniflora
NGRR	Ternstroemia gymnanthera	Viridiplantae	Streptophyta	Embryophyta	Tracheophyta	Euphyllophyta	Spermatophyta	Magnoliophyta	Mesangiospermae	Eudicotyledons	Pentapetalae	Asterids	Ericales	Ternstroemia gymnanthera
ODDO	Ardisia humilis	Viridiplantae	Streptophyta	Embryophyta	Tracheophyta	Euphyllophyta	Spermatophyta	Magnoliophyta	Mesangiospermae	Eudicotyledons	Pentapetalae	Asterids	Ericales	Ardisia humilis
OXYP	Sideroxylon reclinatum	Viridiplantae	Streptophyta	Embryophyta	Tracheophyta	Euphyllophyta	Spermatophyta	Magnoliophyta	Mesangiospermae	Eudicotyledons	Pentapetalae	Asterids	Ericales	Sideroxylon reclinatum
PPPZ	Rhododendron scopulorum	Viridiplantae	Streptophyta	Embryophyta	Tracheophyta	Euphyllophyta	Spermatophyta	Magnoliophyta	Mesangiospermae	Eudicotyledons	Pentapetalae	Asterids	Ericales	Rhododendron scopulorum
PTFA	Jacquinia sp.	Viridiplantae	Streptophyta	Embryophyta	Tracheophyta	Euphyllophyta	Spermatophyta	Magnoliophyta	Mesangiospermae	Eudicotyledons	Pentapetalae	Asterids	Ericales	Jacquinia sp.
QAUE	Actinidia chinensis	Viridiplantae	Streptophyta	Embryophyta	Tracheophyta	Euphyllophyta	Spermatophyta	Magnoliophyta	Mesangiospermae	Eudicotyledons	Pentapetalae	Asterids	Ericales	Actinidia chinensis
SERM	Sarcodes sanguinea	Viridiplantae	Streptophyta	Embryophyta	Tracheophyta	Euphyllophyta	Spermatophyta	Magnoliophyta	Mesangiospermae	Eudicotyledons	Pentapetalae	Asterids	Ericales	Sarcodes sanguinea
UFHF	Galax urceolata	Viridiplantae	Streptophyta	Embryophyta	Tracheophyta	Euphyllophyta	Spermatophyta	Magnoliophyta	Mesangiospermae	Eudicotyledons	Pentapetalae	Asterids	Ericales	Galax urceolata
VKJD	Maesa lanceolata	Viridiplantae	Streptophyta	Embryophyta	Tracheophyta	Euphyllophyta	Spermatophyta	Magnoliophyta	Mesangiospermae	Eudicotyledons	Pentapetalae	Asterids	Ericales	Maesa lanceolata
WRPP	Synsepalum dulcificum	Viridiplantae	Streptophyta	Embryophyta	Tracheophyta	Euphyllophyta	Spermatophyta	Magnoliophyta	Mesangiospermae	Eudicotyledons	Pentapetalae	Asterids	Ericales	Synsepalum dulcificum
WVMY	Phlox drummondii	Viridiplantae	Streptophyta	Embryophyta	Tracheophyta	Euphyllophyta	Spermatophyta	Magnoliophyta	Mesangiospermae	Eudicotyledons	Pentapetalae	Asterids	Ericales	Phlox drummondii
WXVX	Rhododendron groenlandicum	Viridiplantae	Streptophyta	Embryophyta	Tracheophyta	Euphyllophyta	Spermatophyta	Magnoliophyta	Mesangiospermae	Eudicotyledons	Pentapetalae	Asterids	Ericales	Rhododendron groenlandicum
YSRZ	Fouquieria macdougalii	Viridiplantae	Streptophyta	Embryophyta	Tracheophyta	Euphyllophyta	Spermatophyta	Magnoliophyta	Mesangiospermae	Eudicotyledons	Pentapetalae	Asterids	Ericales	Fouquieria macdougalii
CLMX	Escallonia rubra	Viridiplantae	Streptophyta	Embryophyta	Tracheophyta	Euphyllophyta	Spermatophyta	Magnoliophyta	Mesangiospermae	Eudicotyledons	Pentapetalae	Asterids	Escalloniales	Escallonia rubra
CLNU	Escallonia sp. cv. Newport	Viridiplantae	Streptophyta	Embryophyta	Tracheophyta	Euphyllophyta	Spermatophyta	Magnoliophyta	Mesangiospermae	Eudicotyledons	Pentapetalae	Asterids	Escalloniales	Escallonia sp. cv. Newport
GIPR	Aucuba japonica	Viridiplantae	Streptophyta	Embryophyta	Tracheophyta	Euphyllophyta	Spermatophyta	Magnoliophyta	Mesangiospermae	Eudicotyledons	Pentapetalae	Asterids	Garryales	Aucuba japonica
SZUO	Eucommia ulmoides	Viridiplantae	Streptophyta	Embryophyta	Tracheophyta	Euphyllophyta	Spermatophyta	Magnoliophyta	Mesangiospermae	Eudicotyledons	Pentapetalae	Asterids	Garryales	Eucommia ulmoides
DSUV	Asclepias curassavica	Viridiplantae	Streptophyta	Embryophyta	Tracheophyta	Euphyllophyta	Spermatophyta	Magnoliophyta	Mesangiospermae	Eudicotyledons	Pentapetalae	Asterids	Gentianales	Asclepias curassavica
ECTD	Gentiana acaulis	Viridiplantae	Streptophyta	Embryophyta	Tracheophyta	Euphyllophyta	Spermatophyta	Magnoliophyta	Mesangiospermae	Eudicotyledons	Pentapetalae	Asterids	Gentianales	Gentiana acaulis
EDEQ	Wrightia natalensis	Viridiplantae	Streptophyta	Embryophyta	Tracheophyta	Euphyllophyta	Spermatophyta	Magnoliophyta	Mesangiospermae	Eudicotyledons	Pentapetalae	Asterids	Gentianales	Wrightia natalensis
GGJD	Strychnos spinosa	Viridiplantae	Streptophyta	Embryophyta	Tracheophyta	Euphyllophyta	Spermatophyta	Magnoliophyta	Mesangiospermae	Eudicotyledons	Pentapetalae	Asterids	Gentianales	Strychnos spinosa
HGSM	Gelsemium sempervirens	Viridiplantae	Streptophyta	Embryophyta	Tracheophyta	Euphyllophyta	Spermatophyta	Magnoliophyta	Mesangiospermae	Eudicotyledons	Pentapetalae	Asterids	Gentianales	Gelsemium sempervirens
JCLQ	Apocynum androsaemifolium	Viridiplantae	Streptophyta	Embryophyta	Tracheophyta	Euphyllophyta	Spermatophyta	Magnoliophyta	Mesangiospermae	Eudicotyledons	Pentapetalae	Asterids	Gentianales	Apocynum androsaemifolium
JGYZ	Holarrhena pubescens	Viridiplantae	Streptophyta	Embryophyta	Tracheophyta	Euphyllophyta	Spermatophyta	Magnoliophyta	Mesangiospermae	Eudicotyledons	Pentapetalae	Asterids	Gentianales	Holarrhena pubescens
KPUM	Exacum affine	Viridiplantae	Streptophyta	Embryophyta	Tracheophyta	Euphyllophyta	Spermatophyta	Magnoliophyta	Mesangiospermae	Eudicotyledons	Pentapetalae	Asterids	Gentianales	Exacum affine
KTWL	unknown	Viridiplantae	Streptophyta	Embryophyta	Tracheophyta	Euphyllophyta	Spermatophyta	Magnoliophyta	Mesangiospermae	Eudicotyledons	Pentapetalae	Asterids	Gentianales	unknown
MGVU	Allamanda cathartica	Viridiplantae	Streptophyta	Embryophyta	Tracheophyta	Euphyllophyta	Spermatophyta	Magnoliophyta	Mesangiospermae	Eudicotyledons	Pentapetalae	Asterids	Gentianales	Allamanda cathartica
PCNH	Psychotria marginata	Viridiplantae	Streptophyta	Embryophyta	Tracheophyta	Euphyllophyta	Spermatophyta	Magnoliophyta	Mesangiospermae	Eudicotyledons	Pentapetalae	Asterids	Gentianales	Psychotria marginata
QEHE	Rauvolfia tetraphylla	Viridiplantae	Streptophyta	Embryophyta	Tracheophyta	Euphyllophyta	Spermatophyta	Magnoliophyta	Mesangiospermae	Eudicotyledons	Pentapetalae	Asterids	Gentianales	Rauvolfia tetraphylla
UOYN	Catharanthus roseus	Viridiplantae	Streptophyta	Embryophyta	Tracheophyta	Euphyllophyta	Spermatophyta	Magnoliophyta	Mesangiospermae	Eudicotyledons	Pentapetalae	Asterids	Gentianales	Catharanthus roseus
WQRD	Galium boreale	Viridiplantae	Streptophyta	Embryophyta	Tracheophyta	Euphyllophyta	Spermatophyta	Magnoliophyta	Mesangiospermae	Eudicotyledons	Pentapetalae	Asterids	Gentianales	Galium boreale
YADI	Asclepias syriaca	Viridiplantae	Streptophyta	Embryophyta	Tracheophyta	Euphyllophyta	Spermatophyta	Magnoliophyta	Mesangiospermae	Eudicotyledons	Pentapetalae	Asterids	Gentianales	Asclepias syriaca
YFQX	Apocynum androsaemifolium	Viridiplantae	Streptophyta	Embryophyta	Tracheophyta	Euphyllophyta	Spermatophyta	Magnoliophyta	Mesangiospermae	Eudicotyledons	Pentapetalae	Asterids	Gentianales	Apocynum androsaemifolium
ZSGF	Psychotria ipecacuanha	Viridiplantae	Streptophyta	Embryophyta	Tracheophyta	Euphyllophyta	Spermatophyta	Magnoliophyta	Mesangiospermae	Eudicotyledons	Pentapetalae	Asterids	Gentianales	Psychotria ipecacuanha
QZZU	Pyrenacantha malvifolia	Viridiplantae	Streptophyta	Embryophyta	Tracheophyta	Euphyllophyta	Spermatophyta	Magnoliophyta	Mesangiospermae	Eudicotyledons	Pentapetalae	Asterids	Icacinales	Pyrenacantha malvifolia
Mimgu_v2.0	Mimulus guttatus	Viridiplantae	Streptophyta	Embryophyta	Tracheophyta	Euphyllophyta	Spermatophyta	Magnoliophyta	Mesangiospermae	Eudicotyledons	Pentapetalae	Asterids	Lamiales	Mimulus guttatus
ATYL	Scutellaria montana	Viridiplantae	Streptophyta	Embryophyta	Tracheophyta	Euphyllophyta	Spermatophyta	Magnoliophyta	Mesangiospermae	Eudicotyledons	Pentapetalae	Asterids	Lamiales	Scutellaria montana
AYIY	Ruellia brittoniana	Viridiplantae	Streptophyta	Embryophyta	Tracheophyta	Euphyllophyta	Spermatophyta	Magnoliophyta	Mesangiospermae	Eudicotyledons	Pentapetalae	Asterids	Lamiales	Ruellia brittoniana
BAHE	Solenostemon scutellarioides	Viridiplantae	Streptophyta	Embryophyta	Tracheophyta	Euphyllophyta	Spermatophyta	Magnoliophyta	Mesangiospermae	Eudicotyledons	Pentapetalae	Asterids	Lamiales	Solenostemon scutellarioides
CLRW	Bacopa caroliniana	Viridiplantae	Streptophyta	Embryophyta	Tracheophyta	Euphyllophyta	Spermatophyta	Magnoliophyta	Mesangiospermae	Eudicotyledons	Pentapetalae	Asterids	Lamiales	Bacopa caroliniana
COBX	Polypremum procumbens	Viridiplantae	Streptophyta	Embryophyta	Tracheophyta	Euphyllophyta	Spermatophyta	Magnoliophyta	Mesangiospermae	Eudicotyledons	Pentapetalae	Asterids	Lamiales	Polypremum procumbens
DCCI	Calceolaria pinifolia	Viridiplantae	Streptophyta	Embryophyta	Tracheophyta	Euphyllophyta	Spermatophyta	Magnoliophyta	Mesangiospermae	Eudicotyledons	Pentapetalae	Asterids	Lamiales	Calceolaria pinifolia
DMLT	Vitex agnus-castus	Viridiplantae	Streptophyta	Embryophyta	Tracheophyta	Euphyllophyta	Spermatophyta	Magnoliophyta	Mesangiospermae	Eudicotyledons	Pentapetalae	Asterids	Lamiales	Vitex agnus-castus
DTNC	Sinningia tuberosa	Viridiplantae	Streptophyta	Embryophyta	Tracheophyta	Euphyllophyta	Spermatophyta	Magnoliophyta	Mesangiospermae	Eudicotyledons	Pentapetalae	Asterids	Lamiales	Sinningia tuberosa
EAAA	Marrubium vulgare	Viridiplantae	Streptophyta	Embryophyta	Tracheophyta	Euphyllophyta	Spermatophyta	Magnoliophyta	Mesangiospermae	Eudicotyledons	Pentapetalae	Asterids	Lamiales	Marrubium vulgare
EDXZ	Schlegelia violacea	Viridiplantae	Streptophyta	Embryophyta	Tracheophyta	Euphyllophyta	Spermatophyta	Magnoliophyta	Mesangiospermae	Eudicotyledons	Pentapetalae	Asterids	Lamiales	Schlegelia violacea
EJBY	Anticharis glandulosa	Viridiplantae	Streptophyta	Embryophyta	Tracheophyta	Euphyllophyta	Spermatophyta	Magnoliophyta	Mesangiospermae	Eudicotyledons	Pentapetalae	Asterids	Lamiales	Anticharis glandulosa
EJCM	Lindenbergia philippensis	Viridiplantae	Streptophyta	Embryophyta	Tracheophyta	Euphyllophyta	Spermatophyta	Magnoliophyta	Mesangiospermae	Eudicotyledons	Pentapetalae	Asterids	Lamiales	Lindenbergia philippensis
EQDA	Salvia spp.	Viridiplantae	Streptophyta	Embryophyta	Tracheophyta	Euphyllophyta	Spermatophyta	Magnoliophyta	Mesangiospermae	Eudicotyledons	Pentapetalae	Asterids	Lamiales	Salvia spp.
FAMO	Conopholis americana	Viridiplantae	Streptophyta	Embryophyta	Tracheophyta	Euphyllophyta	Spermatophyta	Magnoliophyta	Mesangiospermae	Eudicotyledons	Pentapetalae	Asterids	Lamiales	Conopholis americana
FDMM	Rosmarinus officinalis	Viridiplantae	Streptophyta	Embryophyta	Tracheophyta	Euphyllophyta	Spermatophyta	Magnoliophyta	Mesangiospermae	Eudicotyledons	Pentapetalae	Asterids	Lamiales	Rosmarinus officinalis
FROP	Epifagus virginiana	Viridiplantae	Streptophyta	Embryophyta	Tracheophyta	Euphyllophyta	Spermatophyta	Magnoliophyta	Mesangiospermae	Eudicotyledons	Pentapetalae	Asterids	Lamiales	Epifagus virginiana
FUMQ	Nepeta cataria	Viridiplantae	Streptophyta	Embryophyta	Tracheophyta	Euphyllophyta	Spermatophyta	Magnoliophyta	Mesangiospermae	Eudicotyledons	Pentapetalae	Asterids	Lamiales	Nepeta cataria
FYUH	Lavandula angustifolia	Viridiplantae	Streptophyta	Embryophyta	Tracheophyta	Euphyllophyta	Spermatophyta	Magnoliophyta	Mesangiospermae	Eudicotyledons	Pentapetalae	Asterids	Lamiales	Lavandula angustifolia
GCFE	Verbena hastata	Viridiplantae	Streptophyta	Embryophyta	Tracheophyta	Euphyllophyta	Spermatophyta	Magnoliophyta	Mesangiospermae	Eudicotyledons	Pentapetalae	Asterids	Lamiales	Verbena hastata
GDZS	Byblis gigantea	Viridiplantae	Streptophyta	Embryophyta	Tracheophyta	Euphyllophyta	Spermatophyta	Magnoliophyta	Mesangiospermae	Eudicotyledons	Pentapetalae	Asterids	Lamiales	Byblis gigantea
GETL	Pogostemon sp.	Viridiplantae	Streptophyta	Embryophyta	Tracheophyta	Euphyllophyta	Spermatophyta	Magnoliophyta	Mesangiospermae	Eudicotyledons	Pentapetalae	Asterids	Lamiales	Pogostemon sp.
GNPX	Oxera neriifolia	Viridiplantae	Streptophyta	Embryophyta	Tracheophyta	Euphyllophyta	Spermatophyta	Magnoliophyta	Mesangiospermae	Eudicotyledons	Pentapetalae	Asterids	Lamiales	Oxera neriifolia
GNRI	Digitalis purpurea	Viridiplantae	Streptophyta	Embryophyta	Tracheophyta	Euphyllophyta	Spermatophyta	Magnoliophyta	Mesangiospermae	Eudicotyledons	Pentapetalae	Asterids	Lamiales	Digitalis purpurea
GRFT	Buddleja sp.	Viridiplantae	Streptophyta	Embryophyta	Tracheophyta	Euphyllophyta	Spermatophyta	Magnoliophyta	Mesangiospermae	Eudicotyledons	Pentapetalae	Asterids	Lamiales	Buddleja sp.
HRUR	Utricularia sp.	Viridiplantae	Streptophyta	Embryophyta	Tracheophyta	Euphyllophyta	Spermatophyta	Magnoliophyta	Mesangiospermae	Eudicotyledons	Pentapetalae	Asterids	Lamiales	Utricularia sp.
IYDF	Thymus vulgaris	Viridiplantae	Streptophyta	Embryophyta	Tracheophyta	Euphyllophyta	Spermatophyta	Magnoliophyta	Mesangiospermae	Eudicotyledons	Pentapetalae	Asterids	Lamiales	Thymus vulgaris
JCMU	Pinguicula caudata	Viridiplantae	Streptophyta	Embryophyta	Tracheophyta	Euphyllophyta	Spermatophyta	Magnoliophyta	Mesangiospermae	Eudicotyledons	Pentapetalae	Asterids	Lamiales	Pinguicula caudata
KTAR	Chionanthus retusus	Viridiplantae	Streptophyta	Embryophyta	Tracheophyta	Euphyllophyta	Spermatophyta	Magnoliophyta	Mesangiospermae	Eudicotyledons	Pentapetalae	Asterids	Lamiales	Chionanthus retusus
LRRR	Teucrium chamaedrys	Viridiplantae	Streptophyta	Embryophyta	Tracheophyta	Euphyllophyta	Spermatophyta	Magnoliophyta	Mesangiospermae	Eudicotyledons	Pentapetalae	Asterids	Lamiales	Teucrium chamaedrys
MQIV	Phyla dulcis	Viridiplantae	Streptophyta	Embryophyta	Tracheophyta	Euphyllophyta	Spermatophyta	Magnoliophyta	Mesangiospermae	Eudicotyledons	Pentapetalae	Asterids	Lamiales	Phyla dulcis
MXFG	Pinguicula agnata	Viridiplantae	Streptophyta	Embryophyta	Tracheophyta	Euphyllophyta	Spermatophyta	Magnoliophyta	Mesangiospermae	Eudicotyledons	Pentapetalae	Asterids	Lamiales	Pinguicula agnata
MZLD	Ligustrum sinense	Viridiplantae	Streptophyta	Embryophyta	Tracheophyta	Euphyllophyta	Spermatophyta	Magnoliophyta	Mesangiospermae	Eudicotyledons	Pentapetalae	Asterids	Lamiales	Ligustrum sinense
NBMW	Sanchezia sp.	Viridiplantae	Streptophyta	Embryophyta	Tracheophyta	Euphyllophyta	Spermatophyta	Magnoliophyta	Mesangiospermae	Eudicotyledons	Pentapetalae	Asterids	Lamiales	Sanchezia sp.
OWAS	Rehmannia glutinosa	Viridiplantae	Streptophyta	Embryophyta	Tracheophyta	Euphyllophyta	Spermatophyta	Magnoliophyta	Mesangiospermae	Eudicotyledons	Pentapetalae	Asterids	Lamiales	Rehmannia glutinosa
PCGJ	Anisacanthus quadrifidus	Viridiplantae	Streptophyta	Embryophyta	Tracheophyta	Euphyllophyta	Spermatophyta	Magnoliophyta	Mesangiospermae	Eudicotyledons	Pentapetalae	Asterids	Lamiales	Anisacanthus quadrifidus
PHCE	Prunella vulgaris	Viridiplantae	Streptophyta	Embryophyta	Tracheophyta	Euphyllophyta	Spermatophyta	Magnoliophyta	Mesangiospermae	Eudicotyledons	Pentapetalae	Asterids	Lamiales	Prunella vulgaris
PSHB	Lantana camara	Viridiplantae	Streptophyta	Embryophyta	Tracheophyta	Euphyllophyta	Spermatophyta	Magnoliophyta	Mesangiospermae	Eudicotyledons	Pentapetalae	Asterids	Lamiales	Lantana camara
PTBJ	Plantago virginica	Viridiplantae	Streptophyta	Embryophyta	Tracheophyta	Euphyllophyta	Spermatophyta	Magnoliophyta	Mesangiospermae	Eudicotyledons	Pentapetalae	Asterids	Lamiales	Plantago virginica
PUCW	Agastache rugosa	Viridiplantae	Streptophyta	Embryophyta	Tracheophyta	Euphyllophyta	Spermatophyta	Magnoliophyta	Mesangiospermae	Eudicotyledons	Pentapetalae	Asterids	Lamiales	Agastache rugosa
RTNA	Oxera pulchella	Viridiplantae	Streptophyta	Embryophyta	Tracheophyta	Euphyllophyta	Spermatophyta	Magnoliophyta	Mesangiospermae	Eudicotyledons	Pentapetalae	Asterids	Lamiales	Oxera pulchella
RWKR	Saintpaulia ionantha	Viridiplantae	Streptophyta	Embryophyta	Tracheophyta	Euphyllophyta	Spermatophyta	Magnoliophyta	Mesangiospermae	Eudicotyledons	Pentapetalae	Asterids	Lamiales	Saintpaulia ionantha
SIBR	Celsia arcturus	Viridiplantae	Streptophyta	Embryophyta	Tracheophyta	Euphyllophyta	Spermatophyta	Magnoliophyta	Mesangiospermae	Eudicotyledons	Pentapetalae	Asterids	Lamiales	Celsia arcturus
SNNC	Leonurus japonicus	Viridiplantae	Streptophyta	Embryophyta	Tracheophyta	Euphyllophyta	Spermatophyta	Magnoliophyta	Mesangiospermae	Eudicotyledons	Pentapetalae	Asterids	Lamiales	Leonurus japonicus
TAGM	Melissa officinalis	Viridiplantae	Streptophyta	Embryophyta	Tracheophyta	Euphyllophyta	Spermatophyta	Magnoliophyta	Mesangiospermae	Eudicotyledons	Pentapetalae	Asterids	Lamiales	Melissa officinalis
TKEK	Mansoa alliacea	Viridiplantae	Streptophyta	Embryophyta	Tracheophyta	Euphyllophyta	Spermatophyta	Magnoliophyta	Mesangiospermae	Eudicotyledons	Pentapetalae	Asterids	Lamiales	Mansoa alliacea
TORX	Olea europaea	Viridiplantae	Streptophyta	Embryophyta	Tracheophyta	Euphyllophyta	Spermatophyta	Magnoliophyta	Mesangiospermae	Eudicotyledons	Pentapetalae	Asterids	Lamiales	Olea europaea
UCNM	Ajuga reptans	Viridiplantae	Streptophyta	Embryophyta	Tracheophyta	Euphyllophyta	Spermatophyta	Magnoliophyta	Mesangiospermae	Eudicotyledons	Pentapetalae	Asterids	Lamiales	Ajuga reptans
UMUL	Paulownia fargesii	Viridiplantae	Streptophyta	Embryophyta	Tracheophyta	Euphyllophyta	Spermatophyta	Magnoliophyta	Mesangiospermae	Eudicotyledons	Pentapetalae	Asterids	Lamiales	Paulownia fargesii
UTQR	Tabebuia umbellata	Viridiplantae	Streptophyta	Embryophyta	Tracheophyta	Euphyllophyta	Spermatophyta	Magnoliophyta	Mesangiospermae	Eudicotyledons	Pentapetalae	Asterids	Lamiales	Tabebuia umbellata
VYDM	Orobanche fasciculata	Viridiplantae	Streptophyta	Embryophyta	Tracheophyta	Euphyllophyta	Spermatophyta	Magnoliophyta	Mesangiospermae	Eudicotyledons	Pentapetalae	Asterids	Lamiales	Orobanche fasciculata
WEAC	Strobilanthes dyeriana	Viridiplantae	Streptophyta	Embryophyta	Tracheophyta	Euphyllophyta	Spermatophyta	Magnoliophyta	Mesangiospermae	Eudicotyledons	Pentapetalae	Asterids	Lamiales	Strobilanthes dyeriana
WHNV	Micromeria fruticosa	Viridiplantae	Streptophyta	Embryophyta	Tracheophyta	Euphyllophyta	Spermatophyta	Magnoliophyta	Mesangiospermae	Eudicotyledons	Pentapetalae	Asterids	Lamiales	Micromeria fruticosa
WOHL	Schlegelia parasitica	Viridiplantae	Streptophyta	Embryophyta	Tracheophyta	Euphyllophyta	Spermatophyta	Magnoliophyta	Mesangiospermae	Eudicotyledons	Pentapetalae	Asterids	Lamiales	Schlegelia parasitica
XAYK	Kigelia africana	Viridiplantae	Streptophyta	Embryophyta	Tracheophyta	Euphyllophyta	Spermatophyta	Magnoliophyta	Mesangiospermae	Eudicotyledons	Pentapetalae	Asterids	Lamiales	Kigelia africana
XISJ	Antirrhinum majus	Viridiplantae	Streptophyta	Embryophyta	Tracheophyta	Euphyllophyta	Spermatophyta	Magnoliophyta	Mesangiospermae	Eudicotyledons	Pentapetalae	Asterids	Lamiales	Antirrhinum majus
XMBA	Poliomintha bustamanta	Viridiplantae	Streptophyta	Embryophyta	Tracheophyta	Euphyllophyta	Spermatophyta	Magnoliophyta	Mesangiospermae	Eudicotyledons	Pentapetalae	Asterids	Lamiales	Poliomintha bustamanta
XRLM	Buddleja lindleyana	Viridiplantae	Streptophyta	Embryophyta	Tracheophyta	Euphyllophyta	Spermatophyta	Magnoliophyta	Mesangiospermae	Eudicotyledons	Pentapetalae	Asterids	Lamiales	Buddleja lindleyana
XXYA	Verbascum sp.	Viridiplantae	Streptophyta	Embryophyta	Tracheophyta	Euphyllophyta	Spermatophyta	Magnoliophyta	Mesangiospermae	Eudicotyledons	Pentapetalae	Asterids	Lamiales	Verbascum sp.
YKZB	Plantago maritima	Viridiplantae	Streptophyta	Embryophyta	Tracheophyta	Euphyllophyta	Spermatophyta	Magnoliophyta	Mesangiospermae	Eudicotyledons	Pentapetalae	Asterids	Lamiales	Plantago maritima
YRHD	Antirrhinum braun-blanquetii	Viridiplantae	Streptophyta	Embryophyta	Tracheophyta	Euphyllophyta	Spermatophyta	Magnoliophyta	Mesangiospermae	Eudicotyledons	Pentapetalae	Asterids	Lamiales	Antirrhinum braun-blanquetii
YZGX	unknown	Viridiplantae	Streptophyta	Embryophyta	Tracheophyta	Euphyllophyta	Spermatophyta	Magnoliophyta	Mesangiospermae	Eudicotyledons	Pentapetalae	Asterids	Lamiales	unknown
ZRIN	Uncarina grandidieri	Viridiplantae	Streptophyta	Embryophyta	Tracheophyta	Euphyllophyta	Spermatophyta	Magnoliophyta	Mesangiospermae	Eudicotyledons	Pentapetalae	Asterids	Lamiales	Uncarina grandidieri
Solly_iTAGv2.3	Solanum lycopersicum	Viridiplantae	Streptophyta	Embryophyta	Tracheophyta	Euphyllophyta	Spermatophyta	Magnoliophyta	Mesangiospermae	Eudicotyledons	Pentapetalae	Asterids	Solanales	Solanum lycopersicum
AHRN	Cuscuta pentagona	Viridiplantae	Streptophyta	Embryophyta	Tracheophyta	Euphyllophyta	Spermatophyta	Magnoliophyta	Mesangiospermae	Eudicotyledons	Pentapetalae	Asterids	Solanales	Cuscuta pentagona
AIOU	Brugmansia sanguinea	Viridiplantae	Streptophyta	Embryophyta	Tracheophyta	Euphyllophyta	Spermatophyta	Magnoliophyta	Mesangiospermae	Eudicotyledons	Pentapetalae	Asterids	Solanales	Brugmansia sanguinea
ALUC	Ipomoea quamoclit	Viridiplantae	Streptophyta	Embryophyta	Tracheophyta	Euphyllophyta	Spermatophyta	Magnoliophyta	Mesangiospermae	Eudicotyledons	Pentapetalae	Asterids	Solanales	Ipomoea quamoclit
BOLZ	Atropa belladonna	Viridiplantae	Streptophyta	Embryophyta	Tracheophyta	Euphyllophyta	Spermatophyta	Magnoliophyta	Mesangiospermae	Eudicotyledons	Pentapetalae	Asterids	Solanales	Atropa belladonna
CPOC	Convolvulus arvensis	Viridiplantae	Streptophyta	Embryophyta	Tracheophyta	Euphyllophyta	Spermatophyta	Magnoliophyta	Mesangiospermae	Eudicotyledons	Pentapetalae	Asterids	Solanales	Convolvulus arvensis
DLAI	Solanum lasiophyllum	Viridiplantae	Streptophyta	Embryophyta	Tracheophyta	Euphyllophyta	Spermatophyta	Magnoliophyta	Mesangiospermae	Eudicotyledons	Pentapetalae	Asterids	Solanales	Solanum lasiophyllum
DLJZ	Solanum ptychanthum	Viridiplantae	Streptophyta	Embryophyta	Tracheophyta	Euphyllophyta	Spermatophyta	Magnoliophyta	Mesangiospermae	Eudicotyledons	Pentapetalae	Asterids	Solanales	Solanum ptychanthum
EMBR	Ipomoea pubescens	Viridiplantae	Streptophyta	Embryophyta	Tracheophyta	Euphyllophyta	Spermatophyta	Magnoliophyta	Mesangiospermae	Eudicotyledons	Pentapetalae	Asterids	Solanales	Ipomoea pubescens
ERWT	Ipomoea coccinea	Viridiplantae	Streptophyta	Embryophyta	Tracheophyta	Euphyllophyta	Spermatophyta	Magnoliophyta	Mesangiospermae	Eudicotyledons	Pentapetalae	Asterids	Solanales	Ipomoea coccinea
GHLP	Solanum dulcamara	Viridiplantae	Streptophyta	Embryophyta	Tracheophyta	Euphyllophyta	Spermatophyta	Magnoliophyta	Mesangiospermae	Eudicotyledons	Pentapetalae	Asterids	Solanales	Solanum dulcamara
IZNU	Ipomoea lobata	Viridiplantae	Streptophyta	Embryophyta	Tracheophyta	Euphyllophyta	Spermatophyta	Magnoliophyta	Mesangiospermae	Eudicotyledons	Pentapetalae	Asterids	Solanales	Ipomoea lobata
JNVS	Datura metel	Viridiplantae	Streptophyta	Embryophyta	Tracheophyta	Euphyllophyta	Spermatophyta	Magnoliophyta	Mesangiospermae	Eudicotyledons	Pentapetalae	Asterids	Solanales	Datura metel
LQJY	Solanum xanthocarpum	Viridiplantae	Streptophyta	Embryophyta	Tracheophyta	Euphyllophyta	Spermatophyta	Magnoliophyta	Mesangiospermae	Eudicotyledons	Pentapetalae	Asterids	Solanales	Solanum xanthocarpum
LWCK	Lycium barbarum	Viridiplantae	Streptophyta	Embryophyta	Tracheophyta	Euphyllophyta	Spermatophyta	Magnoliophyta	Mesangiospermae	Eudicotyledons	Pentapetalae	Asterids	Solanales	Lycium barbarum
MKZR	Nicotiana sylvestris	Viridiplantae	Streptophyta	Embryophyta	Tracheophyta	Euphyllophyta	Spermatophyta	Magnoliophyta	Mesangiospermae	Eudicotyledons	Pentapetalae	Asterids	Solanales	Nicotiana sylvestris
NAUM	Ipomoea lindheimeri	Viridiplantae	Streptophyta	Embryophyta	Tracheophyta	Euphyllophyta	Spermatophyta	Magnoliophyta	Mesangiospermae	Eudicotyledons	Pentapetalae	Asterids	Solanales	Ipomoea lindheimeri
NHAG	Ipomoea nil	Viridiplantae	Streptophyta	Embryophyta	Tracheophyta	Euphyllophyta	Spermatophyta	Magnoliophyta	Mesangiospermae	Eudicotyledons	Pentapetalae	Asterids	Solanales	Ipomoea nil
NMDZ	Solanum sisymbriifolium	Viridiplantae	Streptophyta	Embryophyta	Tracheophyta	Euphyllophyta	Spermatophyta	Magnoliophyta	Mesangiospermae	Eudicotyledons	Pentapetalae	Asterids	Solanales	Solanum sisymbriifolium
OQBM	Ipomoea indica	Viridiplantae	Streptophyta	Embryophyta	Tracheophyta	Euphyllophyta	Spermatophyta	Magnoliophyta	Mesangiospermae	Eudicotyledons	Pentapetalae	Asterids	Solanales	Ipomoea indica
OSMU	Lycium sp.	Viridiplantae	Streptophyta	Embryophyta	Tracheophyta	Euphyllophyta	Spermatophyta	Magnoliophyta	Mesangiospermae	Eudicotyledons	Pentapetalae	Asterids	Solanales	Lycium sp.
QSLH	Ipomoea hederacea	Viridiplantae	Streptophyta	Embryophyta	Tracheophyta	Euphyllophyta	Spermatophyta	Magnoliophyta	Mesangiospermae	Eudicotyledons	Pentapetalae	Asterids	Solanales	Ipomoea hederacea
UGJI	Lycopersicon cheesmanii	Viridiplantae	Streptophyta	Embryophyta	Tracheophyta	Euphyllophyta	Spermatophyta	Magnoliophyta	Mesangiospermae	Eudicotyledons	Pentapetalae	Asterids	Solanales	Lycopersicon cheesmanii
VXKB	Ipomoea purpurea	Viridiplantae	Streptophyta	Embryophyta	Tracheophyta	Euphyllophyta	Spermatophyta	Magnoliophyta	Mesangiospermae	Eudicotyledons	Pentapetalae	Asterids	Solanales	Ipomoea purpurea
XQRV	Ipomoea purpurea	Viridiplantae	Streptophyta	Embryophyta	Tracheophyta	Euphyllophyta	Spermatophyta	Magnoliophyta	Mesangiospermae	Eudicotyledons	Pentapetalae	Asterids	Solanales	Ipomoea purpurea
CIAC	Bergenia sp.	Viridiplantae	Streptophyta	Embryophyta	Tracheophyta	Euphyllophyta	Spermatophyta	Magnoliophyta	Mesangiospermae	Eudicotyledons	Pentapetalae	Saxifragales	Bergenia sp.
CKKR	Astilbe chinensis	Viridiplantae	Streptophyta	Embryophyta	Tracheophyta	Euphyllophyta	Spermatophyta	Magnoliophyta	Mesangiospermae	Eudicotyledons	Pentapetalae	Saxifragales	Astilbe chinensis
CTSS	Tellima breviflora	Viridiplantae	Streptophyta	Embryophyta	Tracheophyta	Euphyllophyta	Spermatophyta	Magnoliophyta	Mesangiospermae	Eudicotyledons	Pentapetalae	Saxifragales	Tellima breviflora
DAYQ	Mitella pentandra	Viridiplantae	Streptophyta	Embryophyta	Tracheophyta	Euphyllophyta	Spermatophyta	Magnoliophyta	Mesangiospermae	Eudicotyledons	Pentapetalae	Saxifragales	Mitella pentandra
DRIL	Kalanchoe crenato-diagremontiana	Viridiplantae	Streptophyta	Embryophyta	Tracheophyta	Euphyllophyta	Spermatophyta	Magnoliophyta	Mesangiospermae	Eudicotyledons	Pentapetalae	Saxifragales	Kalanchoe crenato-diagremontiana
ERIA	Heuchera sanguinea	Viridiplantae	Streptophyta	Embryophyta	Tracheophyta	Euphyllophyta	Spermatophyta	Magnoliophyta	Mesangiospermae	Eudicotyledons	Pentapetalae	Saxifragales	Heuchera sanguinea
FCBJ	Saxifraga stolonifera	Viridiplantae	Streptophyta	Embryophyta	Tracheophyta	Euphyllophyta	Spermatophyta	Magnoliophyta	Mesangiospermae	Eudicotyledons	Pentapetalae	Saxifragales	Saxifraga stolonifera
FYTP	Daphniphyllum macropodum	Viridiplantae	Streptophyta	Embryophyta	Tracheophyta	Euphyllophyta	Spermatophyta	Magnoliophyta	Mesangiospermae	Eudicotyledons	Pentapetalae	Saxifragales	Daphniphyllum macropodum
HQRJ	Loropetalum chinense	Viridiplantae	Streptophyta	Embryophyta	Tracheophyta	Euphyllophyta	Spermatophyta	Magnoliophyta	Mesangiospermae	Eudicotyledons	Pentapetalae	Saxifragales	Loropetalum chinense
HTIP	Paeonia lactiflora	Viridiplantae	Streptophyta	Embryophyta	Tracheophyta	Euphyllophyta	Spermatophyta	Magnoliophyta	Mesangiospermae	Eudicotyledons	Pentapetalae	Saxifragales	Paeonia lactiflora
IUSR	Myriophyllum aquaticum	Viridiplantae	Streptophyta	Embryophyta	Tracheophyta	Euphyllophyta	Spermatophyta	Magnoliophyta	Mesangiospermae	Eudicotyledons	Pentapetalae	Saxifragales	Myriophyllum aquaticum
KWGC	Crassula perforata	Viridiplantae	Streptophyta	Embryophyta	Tracheophyta	Euphyllophyta	Spermatophyta	Magnoliophyta	Mesangiospermae	Eudicotyledons	Pentapetalae	Saxifragales	Crassula perforata
NUZN	Cercidiphyllum japonicum	Viridiplantae	Streptophyta	Embryophyta	Tracheophyta	Euphyllophyta	Spermatophyta	Magnoliophyta	Mesangiospermae	Eudicotyledons	Pentapetalae	Saxifragales	Cercidiphyllum japonicum
OMDH	Loropetalum chinense	Viridiplantae	Streptophyta	Embryophyta	Tracheophyta	Euphyllophyta	Spermatophyta	Magnoliophyta	Mesangiospermae	Eudicotyledons	Pentapetalae	Saxifragales	Loropetalum chinense
OOVX	Boykinia jamesii	Viridiplantae	Streptophyta	Embryophyta	Tracheophyta	Euphyllophyta	Spermatophyta	Magnoliophyta	Mesangiospermae	Eudicotyledons	Pentapetalae	Saxifragales	Boykinia jamesii
SLOI	Tiarella polyphylla	Viridiplantae	Streptophyta	Embryophyta	Tracheophyta	Euphyllophyta	Spermatophyta	Magnoliophyta	Mesangiospermae	Eudicotyledons	Pentapetalae	Saxifragales	Tiarella polyphylla
SYHW	Ribes aff. giraldii	Viridiplantae	Streptophyta	Embryophyta	Tracheophyta	Euphyllophyta	Spermatophyta	Magnoliophyta	Mesangiospermae	Eudicotyledons	Pentapetalae	Saxifragales	Ribes aff. giraldii
TOKV	Aphanopetalum resinosum	Viridiplantae	Streptophyta	Embryophyta	Tracheophyta	Euphyllophyta	Spermatophyta	Magnoliophyta	Mesangiospermae	Eudicotyledons	Pentapetalae	Saxifragales	Aphanopetalum resinosum
UHBY	Oresitrophe rupifraga	Viridiplantae	Streptophyta	Embryophyta	Tracheophyta	Euphyllophyta	Spermatophyta	Magnoliophyta	Mesangiospermae	Eudicotyledons	Pentapetalae	Saxifragales	Oresitrophe rupifraga
UWFU	Itea virginica	Viridiplantae	Streptophyta	Embryophyta	Tracheophyta	Euphyllophyta	Spermatophyta	Magnoliophyta	Mesangiospermae	Eudicotyledons	Pentapetalae	Saxifragales	Itea virginica
YKFU	Peltoboykinia watanabei	Viridiplantae	Streptophyta	Embryophyta	Tracheophyta	Euphyllophyta	Spermatophyta	Magnoliophyta	Mesangiospermae	Eudicotyledons	Pentapetalae	Saxifragales	Peltoboykinia watanabei
YKQR	Hamamelis virginiana	Viridiplantae	Streptophyta	Embryophyta	Tracheophyta	Euphyllophyta	Spermatophyta	Magnoliophyta	Mesangiospermae	Eudicotyledons	Pentapetalae	Saxifragales	Hamamelis virginiana
ZJUL	Rhodiola rosea	Viridiplantae	Streptophyta	Embryophyta	Tracheophyta	Euphyllophyta	Spermatophyta	Magnoliophyta	Mesangiospermae	Eudicotyledons	Pentapetalae	Saxifragales	Rhodiola rosea
Carpa_ASGPBv0.4	Carica papaya	Viridiplantae	Streptophyta	Embryophyta	Tracheophyta	Euphyllophyta	Spermatophyta	Magnoliophyta	Mesangiospermae	Eudicotyledons	Pentapetalae	Rosids	Brassicales	Carica papaya
Arath_TAIR10	Arabidopsis thaliana	Viridiplantae	Streptophyta	Embryophyta	Tracheophyta	Euphyllophyta	Spermatophyta	Magnoliophyta	Mesangiospermae	Eudicotyledons	Pentapetalae	Rosids	Brassicales	Arabidopsis thaliana
BXBF	Draba sachalinensis	Viridiplantae	Streptophyta	Embryophyta	Tracheophyta	Euphyllophyta	Spermatophyta	Magnoliophyta	Mesangiospermae	Eudicotyledons	Pentapetalae	Rosids	Brassicales	Draba sachalinensis
CRNC	Limnanthes douglasii	Viridiplantae	Streptophyta	Embryophyta	Tracheophyta	Euphyllophyta	Spermatophyta	Magnoliophyta	Mesangiospermae	Eudicotyledons	Pentapetalae	Rosids	Brassicales	Limnanthes douglasii
CSUV	Cochlearia officinalis	Viridiplantae	Streptophyta	Embryophyta	Tracheophyta	Euphyllophyta	Spermatophyta	Magnoliophyta	Mesangiospermae	Eudicotyledons	Pentapetalae	Rosids	Brassicales	Cochlearia officinalis
CZPV	Moringa oleifera	Viridiplantae	Streptophyta	Embryophyta	Tracheophyta	Euphyllophyta	Spermatophyta	Magnoliophyta	Mesangiospermae	Eudicotyledons	Pentapetalae	Rosids	Brassicales	Moringa oleifera
DZTK	Batis maritima	Viridiplantae	Streptophyta	Embryophyta	Tracheophyta	Euphyllophyta	Spermatophyta	Magnoliophyta	Mesangiospermae	Eudicotyledons	Pentapetalae	Rosids	Brassicales	Batis maritima
GTSV	Draba hispida	Viridiplantae	Streptophyta	Embryophyta	Tracheophyta	Euphyllophyta	Spermatophyta	Magnoliophyta	Mesangiospermae	Eudicotyledons	Pentapetalae	Rosids	Brassicales	Draba hispida
HABV	Draba aizoides	Viridiplantae	Streptophyta	Embryophyta	Tracheophyta	Euphyllophyta	Spermatophyta	Magnoliophyta	Mesangiospermae	Eudicotyledons	Pentapetalae	Rosids	Brassicales	Draba aizoides
HYZL	Akania lucens	Viridiplantae	Streptophyta	Embryophyta	Tracheophyta	Euphyllophyta	Spermatophyta	Magnoliophyta	Mesangiospermae	Eudicotyledons	Pentapetalae	Rosids	Brassicales	Akania lucens
IPWB	Brassica nigra	Viridiplantae	Streptophyta	Embryophyta	Tracheophyta	Euphyllophyta	Spermatophyta	Magnoliophyta	Mesangiospermae	Eudicotyledons	Pentapetalae	Rosids	Brassicales	Brassica nigra
JOIS	Koeberlinia spinosa	Viridiplantae	Streptophyta	Embryophyta	Tracheophyta	Euphyllophyta	Spermatophyta	Magnoliophyta	Mesangiospermae	Eudicotyledons	Pentapetalae	Rosids	Brassicales	Koeberlinia spinosa
LAPO	Draba oligosperma	Viridiplantae	Streptophyta	Embryophyta	Tracheophyta	Euphyllophyta	Spermatophyta	Magnoliophyta	Mesangiospermae	Eudicotyledons	Pentapetalae	Rosids	Brassicales	Draba oligosperma
LJQF	Draba ossetica	Viridiplantae	Streptophyta	Embryophyta	Tracheophyta	Euphyllophyta	Spermatophyta	Magnoliophyta	Mesangiospermae	Eudicotyledons	Pentapetalae	Rosids	Brassicales	Draba ossetica
LVUS	Cleome violacea	Viridiplantae	Streptophyta	Embryophyta	Tracheophyta	Euphyllophyta	Spermatophyta	Magnoliophyta	Mesangiospermae	Eudicotyledons	Pentapetalae	Rosids	Brassicales	Cleome violacea
MYZV	Tropaeolum peregrinum	Viridiplantae	Streptophyta	Embryophyta	Tracheophyta	Euphyllophyta	Spermatophyta	Magnoliophyta	Mesangiospermae	Eudicotyledons	Pentapetalae	Rosids	Brassicales	Tropaeolum peregrinum
QSKP	Polanisia trachysperma	Viridiplantae	Streptophyta	Embryophyta	Tracheophyta	Euphyllophyta	Spermatophyta	Magnoliophyta	Mesangiospermae	Eudicotyledons	Pentapetalae	Rosids	Brassicales	Polanisia trachysperma
RTTY	Salvadora sp.	Viridiplantae	Streptophyta	Embryophyta	Tracheophyta	Euphyllophyta	Spermatophyta	Magnoliophyta	Mesangiospermae	Eudicotyledons	Pentapetalae	Rosids	Brassicales	Salvadora sp.
SWPE	Reseda odorata	Viridiplantae	Streptophyta	Embryophyta	Tracheophyta	Euphyllophyta	Spermatophyta	Magnoliophyta	Mesangiospermae	Eudicotyledons	Pentapetalae	Rosids	Brassicales	Reseda odorata
TZWR	Arabis alpina	Viridiplantae	Streptophyta	Embryophyta	Tracheophyta	Euphyllophyta	Spermatophyta	Magnoliophyta	Mesangiospermae	Eudicotyledons	Pentapetalae	Rosids	Brassicales	Arabis alpina
UAXP	Gyrostemon ramulosus	Viridiplantae	Streptophyta	Embryophyta	Tracheophyta	Euphyllophyta	Spermatophyta	Magnoliophyta	Mesangiospermae	Eudicotyledons	Pentapetalae	Rosids	Brassicales	Gyrostemon ramulosus
UPZX	Cleome viscosa	Viridiplantae	Streptophyta	Embryophyta	Tracheophyta	Euphyllophyta	Spermatophyta	Magnoliophyta	Mesangiospermae	Eudicotyledons	Pentapetalae	Rosids	Brassicales	Cleome viscosa
UVQL	Draba magellanica	Viridiplantae	Streptophyta	Embryophyta	Tracheophyta	Euphyllophyta	Spermatophyta	Magnoliophyta	Mesangiospermae	Eudicotyledons	Pentapetalae	Rosids	Brassicales	Draba magellanica
VDKG	Cleome gynandra	Viridiplantae	Streptophyta	Embryophyta	Tracheophyta	Euphyllophyta	Spermatophyta	Magnoliophyta	Mesangiospermae	Eudicotyledons	Pentapetalae	Rosids	Brassicales	Cleome gynandra
VMNH	Sinapis alba	Viridiplantae	Streptophyta	Embryophyta	Tracheophyta	Euphyllophyta	Spermatophyta	Magnoliophyta	Mesangiospermae	Eudicotyledons	Pentapetalae	Rosids	Brassicales	Sinapis alba
IHCQ	Crossopetalum rhacoma	Viridiplantae	Streptophyta	Embryophyta	Tracheophyta	Euphyllophyta	Spermatophyta	Magnoliophyta	Mesangiospermae	Eudicotyledons	Pentapetalae	Rosids	Celastrales	Crossopetalum rhacoma
MFEA	Stackhousia spathulata	Viridiplantae	Streptophyta	Embryophyta	Tracheophyta	Euphyllophyta	Spermatophyta	Magnoliophyta	Mesangiospermae	Eudicotyledons	Pentapetalae	Rosids	Celastrales	Stackhousia spathulata
PTLU	Staphylea trifolia	Viridiplantae	Streptophyta	Embryophyta	Tracheophyta	Euphyllophyta	Spermatophyta	Magnoliophyta	Mesangiospermae	Eudicotyledons	Pentapetalae	Rosids	Crossosomatales	Staphylea trifolia
VYGG	Stachyurus praecox	Viridiplantae	Streptophyta	Embryophyta	Tracheophyta	Euphyllophyta	Spermatophyta	Magnoliophyta	Mesangiospermae	Eudicotyledons	Pentapetalae	Rosids	Crossosomatales	Stachyurus praecox
AXAF	Thladiantha villosula	Viridiplantae	Streptophyta	Embryophyta	Tracheophyta	Euphyllophyta	Spermatophyta	Magnoliophyta	Mesangiospermae	Eudicotyledons	Pentapetalae	Rosids	Cucurbitales	Thladiantha villosula
NNGU	Coriaria nepalensis	Viridiplantae	Streptophyta	Embryophyta	Tracheophyta	Euphyllophyta	Spermatophyta	Magnoliophyta	Mesangiospermae	Eudicotyledons	Pentapetalae	Rosids	Cucurbitales	Coriaria nepalensis
OCTM	Begonia sp.	Viridiplantae	Streptophyta	Embryophyta	Tracheophyta	Euphyllophyta	Spermatophyta	Magnoliophyta	Mesangiospermae	Eudicotyledons	Pentapetalae	Rosids	Cucurbitales	Begonia sp.
CMFF	Lupinus polyphyllus	Viridiplantae	Streptophyta	Embryophyta	Tracheophyta	Euphyllophyta	Spermatophyta	Magnoliophyta	Mesangiospermae	Eudicotyledons	Pentapetalae	Rosids	Fabales	Lupinus polyphyllus
GEHT	Gleditsia triacanthos	Viridiplantae	Streptophyta	Embryophyta	Tracheophyta	Euphyllophyta	Spermatophyta	Magnoliophyta	Mesangiospermae	Eudicotyledons	Pentapetalae	Rosids	Fabales	Gleditsia triacanthos
HJMP	Astragalus membranaceus	Viridiplantae	Streptophyta	Embryophyta	Tracheophyta	Euphyllophyta	Spermatophyta	Magnoliophyta	Mesangiospermae	Eudicotyledons	Pentapetalae	Rosids	Fabales	Astragalus membranaceus
JETM	Bauhinia tomentosa	Viridiplantae	Streptophyta	Embryophyta	Tracheophyta	Euphyllophyta	Spermatophyta	Magnoliophyta	Mesangiospermae	Eudicotyledons	Pentapetalae	Rosids	Fabales	Bauhinia tomentosa
JTQQ	Glycyrrhiza lepidota	Viridiplantae	Streptophyta	Embryophyta	Tracheophyta	Euphyllophyta	Spermatophyta	Magnoliophyta	Mesangiospermae	Eudicotyledons	Pentapetalae	Rosids	Fabales	Glycyrrhiza lepidota
KEGA	Glycine soja	Viridiplantae	Streptophyta	Embryophyta	Tracheophyta	Euphyllophyta	Spermatophyta	Magnoliophyta	Mesangiospermae	Eudicotyledons	Pentapetalae	Rosids	Fabales	Glycine soja
KNMB	Lathyrus sativus	Viridiplantae	Streptophyta	Embryophyta	Tracheophyta	Euphyllophyta	Spermatophyta	Magnoliophyta	Mesangiospermae	Eudicotyledons	Pentapetalae	Rosids	Fabales	Lathyrus sativus
KZED	Senna hebecarpa	Viridiplantae	Streptophyta	Embryophyta	Tracheophyta	Euphyllophyta	Spermatophyta	Magnoliophyta	Mesangiospermae	Eudicotyledons	Pentapetalae	Rosids	Fabales	Senna hebecarpa
MYMP	Astragalus propinquus	Viridiplantae	Streptophyta	Embryophyta	Tracheophyta	Euphyllophyta	Spermatophyta	Magnoliophyta	Mesangiospermae	Eudicotyledons	Pentapetalae	Rosids	Fabales	Astragalus propinquus
NXOH	Apios americana	Viridiplantae	Streptophyta	Embryophyta	Tracheophyta	Euphyllophyta	Spermatophyta	Magnoliophyta	Mesangiospermae	Eudicotyledons	Pentapetalae	Rosids	Fabales	Apios americana
OHAE	Polygala lutea	Viridiplantae	Streptophyta	Embryophyta	Tracheophyta	Euphyllophyta	Spermatophyta	Magnoliophyta	Mesangiospermae	Eudicotyledons	Pentapetalae	Rosids	Fabales	Polygala lutea
OQHZ	Quillaja saponaria	Viridiplantae	Streptophyta	Embryophyta	Tracheophyta	Euphyllophyta	Spermatophyta	Magnoliophyta	Mesangiospermae	Eudicotyledons	Pentapetalae	Rosids	Fabales	Quillaja saponaria
PEZP	Glycyrrhiza glabra	Viridiplantae	Streptophyta	Embryophyta	Tracheophyta	Euphyllophyta	Spermatophyta	Magnoliophyta	Mesangiospermae	Eudicotyledons	Pentapetalae	Rosids	Fabales	Glycyrrhiza glabra
PJSX	Acacia pycnantha	Viridiplantae	Streptophyta	Embryophyta	Tracheophyta	Euphyllophyta	Spermatophyta	Magnoliophyta	Mesangiospermae	Eudicotyledons	Pentapetalae	Rosids	Fabales	Acacia pycnantha
QZXQ	Gymnocladus dioicus	Viridiplantae	Streptophyta	Embryophyta	Tracheophyta	Euphyllophyta	Spermatophyta	Magnoliophyta	Mesangiospermae	Eudicotyledons	Pentapetalae	Rosids	Fabales	Gymnocladus dioicus
RKFX	Cercis canadensis	Viridiplantae	Streptophyta	Embryophyta	Tracheophyta	Euphyllophyta	Spermatophyta	Magnoliophyta	Mesangiospermae	Eudicotyledons	Pentapetalae	Rosids	Fabales	Cercis canadensis
RKLL	Copaifera officinalis	Viridiplantae	Streptophyta	Embryophyta	Tracheophyta	Euphyllophyta	Spermatophyta	Magnoliophyta	Mesangiospermae	Eudicotyledons	Pentapetalae	Rosids	Fabales	Copaifera officinalis
RMWJ	Wisteria floribunda	Viridiplantae	Streptophyta	Embryophyta	Tracheophyta	Euphyllophyta	Spermatophyta	Magnoliophyta	Mesangiospermae	Eudicotyledons	Pentapetalae	Rosids	Fabales	Wisteria floribunda
SLYR	Cladrastis lutea	Viridiplantae	Streptophyta	Embryophyta	Tracheophyta	Euphyllophyta	Spermatophyta	Magnoliophyta	Mesangiospermae	Eudicotyledons	Pentapetalae	Rosids	Fabales	Cladrastis lutea
SUAK	Codariocalyx motorius	Viridiplantae	Streptophyta	Embryophyta	Tracheophyta	Euphyllophyta	Spermatophyta	Magnoliophyta	Mesangiospermae	Eudicotyledons	Pentapetalae	Rosids	Fabales	Codariocalyx motorius
TTRG	Lupinus angustifolius	Viridiplantae	Streptophyta	Embryophyta	Tracheophyta	Euphyllophyta	Spermatophyta	Magnoliophyta	Mesangiospermae	Eudicotyledons	Pentapetalae	Rosids	Fabales	Lupinus angustifolius
TVSH	Bituminaria bituminosa	Viridiplantae	Streptophyta	Embryophyta	Tracheophyta	Euphyllophyta	Spermatophyta	Magnoliophyta	Mesangiospermae	Eudicotyledons	Pentapetalae	Rosids	Fabales	Bituminaria bituminosa
VHZV	Gleditsia sinensis	Viridiplantae	Streptophyta	Embryophyta	Tracheophyta	Euphyllophyta	Spermatophyta	Magnoliophyta	Mesangiospermae	Eudicotyledons	Pentapetalae	Rosids	Fabales	Gleditsia sinensis
VLNB	Gompholobium polymorphum	Viridiplantae	Streptophyta	Embryophyta	Tracheophyta	Euphyllophyta	Spermatophyta	Magnoliophyta	Mesangiospermae	Eudicotyledons	Pentapetalae	Rosids	Fabales	Gompholobium polymorphum
XOOE	Desmanthus illinoensis	Viridiplantae	Streptophyta	Embryophyta	Tracheophyta	Euphyllophyta	Spermatophyta	Magnoliophyta	Mesangiospermae	Eudicotyledons	Pentapetalae	Rosids	Fabales	Desmanthus illinoensis
ZCDJ	Acacia argyrophylla	Viridiplantae	Streptophyta	Embryophyta	Tracheophyta	Euphyllophyta	Spermatophyta	Magnoliophyta	Mesangiospermae	Eudicotyledons	Pentapetalae	Rosids	Fabales	Acacia argyrophylla
ZSSR	Xanthocercis zambesiaca	Viridiplantae	Streptophyta	Embryophyta	Tracheophyta	Euphyllophyta	Spermatophyta	Magnoliophyta	Mesangiospermae	Eudicotyledons	Pentapetalae	Rosids	Fabales	Xanthocercis zambesiaca
Phavu_v1.0	Phaseolus vulgaris	Viridiplantae	Streptophyta	Embryophyta	Tracheophyta	Euphyllophyta	Spermatophyta	Magnoliophyta	Mesangiospermae	Eudicotyledons	Pentapetalae	Rosids	Fabales	Phaseolus vulgaris
CWZU	Betula pendula	Viridiplantae	Streptophyta	Embryophyta	Tracheophyta	Euphyllophyta	Spermatophyta	Magnoliophyta	Mesangiospermae	Eudicotyledons	Pentapetalae	Rosids	Fagales	Betula pendula
DXQW	Juglans nigra	Viridiplantae	Streptophyta	Embryophyta	Tracheophyta	Euphyllophyta	Spermatophyta	Magnoliophyta	Mesangiospermae	Eudicotyledons	Pentapetalae	Rosids	Fagales	Juglans nigra
HENI	Quercus shumardii	Viridiplantae	Streptophyta	Embryophyta	Tracheophyta	Euphyllophyta	Spermatophyta	Magnoliophyta	Mesangiospermae	Eudicotyledons	Pentapetalae	Rosids	Fagales	Quercus shumardii
INSP	Myrica cerifera	Viridiplantae	Streptophyta	Embryophyta	Tracheophyta	Euphyllophyta	Spermatophyta	Magnoliophyta	Mesangiospermae	Eudicotyledons	Pentapetalae	Rosids	Fagales	Myrica cerifera
LNER	Casuarina equisetifolia	Viridiplantae	Streptophyta	Embryophyta	Tracheophyta	Euphyllophyta	Spermatophyta	Magnoliophyta	Mesangiospermae	Eudicotyledons	Pentapetalae	Rosids	Fagales	Casuarina equisetifolia
LWDA	Alnus serrulata	Viridiplantae	Streptophyta	Embryophyta	Tracheophyta	Euphyllophyta	Spermatophyta	Magnoliophyta	Mesangiospermae	Eudicotyledons	Pentapetalae	Rosids	Fagales	Alnus serrulata
NHUA	Castanea crenata	Viridiplantae	Streptophyta	Embryophyta	Tracheophyta	Euphyllophyta	Spermatophyta	Magnoliophyta	Mesangiospermae	Eudicotyledons	Pentapetalae	Rosids	Fagales	Castanea crenata
SVVG	Fagus sylvatica	Viridiplantae	Streptophyta	Embryophyta	Tracheophyta	Euphyllophyta	Spermatophyta	Magnoliophyta	Mesangiospermae	Eudicotyledons	Pentapetalae	Rosids	Fagales	Fagus sylvatica
TJLC	Nothofagus obliqua	Viridiplantae	Streptophyta	Embryophyta	Tracheophyta	Euphyllophyta	Spermatophyta	Magnoliophyta	Mesangiospermae	Eudicotyledons	Pentapetalae	Rosids	Fagales	Nothofagus obliqua
UZWG	Castanea pumila	Viridiplantae	Streptophyta	Embryophyta	Tracheophyta	Euphyllophyta	Spermatophyta	Magnoliophyta	Mesangiospermae	Eudicotyledons	Pentapetalae	Rosids	Fagales	Castanea pumila
HDWF	Francoa appendiculata	Viridiplantae	Streptophyta	Embryophyta	Tracheophyta	Euphyllophyta	Spermatophyta	Magnoliophyta	Mesangiospermae	Eudicotyledons	Pentapetalae	Rosids	Geraniales	Francoa appendiculata
YGCX	Geranium maculatum	Viridiplantae	Streptophyta	Embryophyta	Tracheophyta	Euphyllophyta	Spermatophyta	Magnoliophyta	Mesangiospermae	Eudicotyledons	Pentapetalae	Rosids	Geraniales	Geranium maculatum
WWKL	Tapiscia sinensis	Viridiplantae	Streptophyta	Embryophyta	Tracheophyta	Euphyllophyta	Spermatophyta	Magnoliophyta	Mesangiospermae	Eudicotyledons	Pentapetalae	Rosids	Huerteales	Tapiscia sinensis
AEPI	Linum leonii	Viridiplantae	Streptophyta	Embryophyta	Tracheophyta	Euphyllophyta	Spermatophyta	Magnoliophyta	Mesangiospermae	Eudicotyledons	Pentapetalae	Rosids	Malpighiales	Linum leonii
AXPJ	Linum flavum	Viridiplantae	Streptophyta	Embryophyta	Tracheophyta	Euphyllophyta	Spermatophyta	Magnoliophyta	Mesangiospermae	Eudicotyledons	Pentapetalae	Rosids	Malpighiales	Linum flavum
BHYC	Linum lewisii	Viridiplantae	Streptophyta	Embryophyta	Tracheophyta	Euphyllophyta	Spermatophyta	Magnoliophyta	Mesangiospermae	Eudicotyledons	Pentapetalae	Rosids	Malpighiales	Linum lewisii
BNDE	Hypericum perforatum	Viridiplantae	Streptophyta	Embryophyta	Tracheophyta	Euphyllophyta	Spermatophyta	Magnoliophyta	Mesangiospermae	Eudicotyledons	Pentapetalae	Rosids	Malpighiales	Hypericum perforatum
BVOF	Linum perenne	Viridiplantae	Streptophyta	Embryophyta	Tracheophyta	Euphyllophyta	Spermatophyta	Magnoliophyta	Mesangiospermae	Eudicotyledons	Pentapetalae	Rosids	Malpighiales	Linum perenne
CKDK	Ochna serrulata	Viridiplantae	Streptophyta	Embryophyta	Tracheophyta	Euphyllophyta	Spermatophyta	Magnoliophyta	Mesangiospermae	Eudicotyledons	Pentapetalae	Rosids	Malpighiales	Ochna serrulata
COAQ	Malesherbia fasciculata	Viridiplantae	Streptophyta	Embryophyta	Tracheophyta	Euphyllophyta	Spermatophyta	Magnoliophyta	Mesangiospermae	Eudicotyledons	Pentapetalae	Rosids	Malpighiales	Malesherbia fasciculata
EZZT	Passiflora edulis	Viridiplantae	Streptophyta	Embryophyta	Tracheophyta	Euphyllophyta	Spermatophyta	Magnoliophyta	Mesangiospermae	Eudicotyledons	Pentapetalae	Rosids	Malpighiales	Passiflora edulis
FWCQ	Garcinia oblongifolia	Viridiplantae	Streptophyta	Embryophyta	Tracheophyta	Euphyllophyta	Spermatophyta	Magnoliophyta	Mesangiospermae	Eudicotyledons	Pentapetalae	Rosids	Malpighiales	Garcinia oblongifolia
GLVK	Salix eriocephala	Viridiplantae	Streptophyta	Embryophyta	Tracheophyta	Euphyllophyta	Spermatophyta	Magnoliophyta	Mesangiospermae	Eudicotyledons	Pentapetalae	Rosids	Malpighiales	Salix eriocephala
HBUQ	Licania michauxii	Viridiplantae	Streptophyta	Embryophyta	Tracheophyta	Euphyllophyta	Spermatophyta	Magnoliophyta	Mesangiospermae	Eudicotyledons	Pentapetalae	Rosids	Malpighiales	Licania michauxii
HNCF	Linum hirsutum	Viridiplantae	Streptophyta	Embryophyta	Tracheophyta	Euphyllophyta	Spermatophyta	Magnoliophyta	Mesangiospermae	Eudicotyledons	Pentapetalae	Rosids	Malpighiales	Linum hirsutum
IEPQ	Salix dasyclados	Viridiplantae	Streptophyta	Embryophyta	Tracheophyta	Euphyllophyta	Spermatophyta	Magnoliophyta	Mesangiospermae	Eudicotyledons	Pentapetalae	Rosids	Malpighiales	Salix dasyclados
INQX	Salix acutifolia	Viridiplantae	Streptophyta	Embryophyta	Tracheophyta	Euphyllophyta	Spermatophyta	Magnoliophyta	Mesangiospermae	Eudicotyledons	Pentapetalae	Rosids	Malpighiales	Salix acutifolia
KCPT	Linum macraei	Viridiplantae	Streptophyta	Embryophyta	Tracheophyta	Euphyllophyta	Spermatophyta	Magnoliophyta	Mesangiospermae	Eudicotyledons	Pentapetalae	Rosids	Malpighiales	Linum macraei
KKDQ	Salix viminalis	Viridiplantae	Streptophyta	Embryophyta	Tracheophyta	Euphyllophyta	Spermatophyta	Magnoliophyta	Mesangiospermae	Eudicotyledons	Pentapetalae	Rosids	Malpighiales	Salix viminalis
LFOG	Salix purpurea	Viridiplantae	Streptophyta	Embryophyta	Tracheophyta	Euphyllophyta	Spermatophyta	Magnoliophyta	Mesangiospermae	Eudicotyledons	Pentapetalae	Rosids	Malpighiales	Salix purpurea
LPGY	Viola tricolor	Viridiplantae	Streptophyta	Embryophyta	Tracheophyta	Euphyllophyta	Spermatophyta	Magnoliophyta	Mesangiospermae	Eudicotyledons	Pentapetalae	Rosids	Malpighiales	Viola tricolor
MYVH	Linum grandiflorum	Viridiplantae	Streptophyta	Embryophyta	Tracheophyta	Euphyllophyta	Spermatophyta	Magnoliophyta	Mesangiospermae	Eudicotyledons	Pentapetalae	Rosids	Malpighiales	Linum grandiflorum
NFXV	Mammea americana	Viridiplantae	Streptophyta	Embryophyta	Tracheophyta	Euphyllophyta	Spermatophyta	Magnoliophyta	Mesangiospermae	Eudicotyledons	Pentapetalae	Rosids	Malpighiales	Mammea americana
NJLF	Viola canadensis	Viridiplantae	Streptophyta	Embryophyta	Tracheophyta	Euphyllophyta	Spermatophyta	Magnoliophyta	Mesangiospermae	Eudicotyledons	Pentapetalae	Rosids	Malpighiales	Viola canadensis
OODC	Linum bienne	Viridiplantae	Streptophyta	Embryophyta	Tracheophyta	Euphyllophyta	Spermatophyta	Magnoliophyta	Mesangiospermae	Eudicotyledons	Pentapetalae	Rosids	Malpighiales	Linum bienne
OSIP	Garcinia livingstonei	Viridiplantae	Streptophyta	Embryophyta	Tracheophyta	Euphyllophyta	Spermatophyta	Magnoliophyta	Mesangiospermae	Eudicotyledons	Pentapetalae	Rosids	Malpighiales	Garcinia livingstonei
PAZJ	Ricinus communis	Viridiplantae	Streptophyta	Embryophyta	Tracheophyta	Euphyllophyta	Spermatophyta	Magnoliophyta	Mesangiospermae	Eudicotyledons	Pentapetalae	Rosids	Malpighiales	Ricinus communis
POZS	Linum usitatissimum	Viridiplantae	Streptophyta	Embryophyta	Tracheophyta	Euphyllophyta	Spermatophyta	Magnoliophyta	Mesangiospermae	Eudicotyledons	Pentapetalae	Rosids	Malpighiales	Linum usitatissimum
PXYR	Euphorbia pekinensis	Viridiplantae	Streptophyta	Embryophyta	Tracheophyta	Euphyllophyta	Spermatophyta	Magnoliophyta	Mesangiospermae	Eudicotyledons	Pentapetalae	Rosids	Malpighiales	Euphorbia pekinensis
RHAU	Euphorbia mesembryanthemifolia	Viridiplantae	Streptophyta	Embryophyta	Tracheophyta	Euphyllophyta	Spermatophyta	Magnoliophyta	Mesangiospermae	Eudicotyledons	Pentapetalae	Rosids	Malpighiales	Euphorbia mesembryanthemifolia
RPPC	Erythroxylum coca	Viridiplantae	Streptophyta	Embryophyta	Tracheophyta	Euphyllophyta	Spermatophyta	Magnoliophyta	Mesangiospermae	Eudicotyledons	Pentapetalae	Rosids	Malpighiales	Erythroxylum coca
RVGH	Drypetes deplanchei	Viridiplantae	Streptophyta	Embryophyta	Tracheophyta	Euphyllophyta	Spermatophyta	Magnoliophyta	Mesangiospermae	Eudicotyledons	Pentapetalae	Rosids	Malpighiales	Drypetes deplanchei
RZTJ	Salix fargesii	Viridiplantae	Streptophyta	Embryophyta	Tracheophyta	Euphyllophyta	Spermatophyta	Magnoliophyta	Mesangiospermae	Eudicotyledons	Pentapetalae	Rosids	Malpighiales	Salix fargesii
SIZE	Passiflora caerulea	Viridiplantae	Streptophyta	Embryophyta	Tracheophyta	Euphyllophyta	Spermatophyta	Magnoliophyta	Mesangiospermae	Eudicotyledons	Pentapetalae	Rosids	Malpighiales	Passiflora caerulea
TDTF	Salix sachalinensis	Viridiplantae	Streptophyta	Embryophyta	Tracheophyta	Euphyllophyta	Spermatophyta	Magnoliophyta	Mesangiospermae	Eudicotyledons	Pentapetalae	Rosids	Malpighiales	Salix sachalinensis
TVCU	Ochna mossambicensis	Viridiplantae	Streptophyta	Embryophyta	Tracheophyta	Euphyllophyta	Spermatophyta	Magnoliophyta	Mesangiospermae	Eudicotyledons	Pentapetalae	Rosids	Malpighiales	Ochna mossambicensis
TXMP	Linum strictum	Viridiplantae	Streptophyta	Embryophyta	Tracheophyta	Euphyllophyta	Spermatophyta	Magnoliophyta	Mesangiospermae	Eudicotyledons	Pentapetalae	Rosids	Malpighiales	Linum strictum
VNMY	Bischofia javanica	Viridiplantae	Streptophyta	Embryophyta	Tracheophyta	Euphyllophyta	Spermatophyta	Magnoliophyta	Mesangiospermae	Eudicotyledons	Pentapetalae	Rosids	Malpighiales	Bischofia javanica
VVPY	Croton tiglium	Viridiplantae	Streptophyta	Embryophyta	Tracheophyta	Euphyllophyta	Spermatophyta	Magnoliophyta	Mesangiospermae	Eudicotyledons	Pentapetalae	Rosids	Malpighiales	Croton tiglium
VXOD	Linum tenuifolium	Viridiplantae	Streptophyta	Embryophyta	Tracheophyta	Euphyllophyta	Spermatophyta	Magnoliophyta	Mesangiospermae	Eudicotyledons	Pentapetalae	Rosids	Malpighiales	Linum tenuifolium
XNLP	Manihot grahamii	Viridiplantae	Streptophyta	Embryophyta	Tracheophyta	Euphyllophyta	Spermatophyta	Magnoliophyta	Mesangiospermae	Eudicotyledons	Pentapetalae	Rosids	Malpighiales	Manihot grahamii
XPBC	Galphimia gracilis	Viridiplantae	Streptophyta	Embryophyta	Tracheophyta	Euphyllophyta	Spermatophyta	Magnoliophyta	Mesangiospermae	Eudicotyledons	Pentapetalae	Rosids	Malpighiales	Galphimia gracilis
YGAT	Phyllanthus sp.	Viridiplantae	Streptophyta	Embryophyta	Tracheophyta	Euphyllophyta	Spermatophyta	Magnoliophyta	Mesangiospermae	Eudicotyledons	Pentapetalae	Rosids	Malpighiales	Phyllanthus sp.
ZBVT	Chrysobalanus icaco	Viridiplantae	Streptophyta	Embryophyta	Tracheophyta	Euphyllophyta	Spermatophyta	Magnoliophyta	Mesangiospermae	Eudicotyledons	Pentapetalae	Rosids	Malpighiales	Chrysobalanus icaco
ZIWB	Passiflora	Viridiplantae	Streptophyta	Embryophyta	Tracheophyta	Euphyllophyta	Spermatophyta	Magnoliophyta	Mesangiospermae	Eudicotyledons	Pentapetalae	Rosids	Malpighiales	Passiflora
ZTLR	Rhizophora mangle	Viridiplantae	Streptophyta	Embryophyta	Tracheophyta	Euphyllophyta	Spermatophyta	Magnoliophyta	Mesangiospermae	Eudicotyledons	Pentapetalae	Rosids	Malpighiales	Rhizophora mangle
Manes_v4.1	Manihot esculenta	Viridiplantae	Streptophyta	Embryophyta	Tracheophyta	Euphyllophyta	Spermatophyta	Magnoliophyta	Mesangiospermae	Eudicotyledons	Pentapetalae	Rosids	Malpighiales	Manihot esculenta
Poptr_v3.0	Populus trichocarpa	Viridiplantae	Streptophyta	Embryophyta	Tracheophyta	Euphyllophyta	Spermatophyta	Magnoliophyta	Mesangiospermae	Eudicotyledons	Pentapetalae	Rosids	Malpighiales	Populus trichocarpa
ATFX	Muntingia calabura	Viridiplantae	Streptophyta	Embryophyta	Tracheophyta	Euphyllophyta	Spermatophyta	Magnoliophyta	Mesangiospermae	Eudicotyledons	Pentapetalae	Rosids	Malvales	Muntingia calabura
AWJM	Edgeworthia papyrifera	Viridiplantae	Streptophyta	Embryophyta	Tracheophyta	Euphyllophyta	Spermatophyta	Magnoliophyta	Mesangiospermae	Eudicotyledons	Pentapetalae	Rosids	Malvales	Edgeworthia papyrifera
KPTE	Bixa orellana	Viridiplantae	Streptophyta	Embryophyta	Tracheophyta	Euphyllophyta	Spermatophyta	Magnoliophyta	Mesangiospermae	Eudicotyledons	Pentapetalae	Rosids	Malvales	Bixa orellana
OLXF	Hibiscus cannabinus	Viridiplantae	Streptophyta	Embryophyta	Tracheophyta	Euphyllophyta	Spermatophyta	Magnoliophyta	Mesangiospermae	Eudicotyledons	Pentapetalae	Rosids	Malvales	Hibiscus cannabinus
PKMO	Cistus inflatus	Viridiplantae	Streptophyta	Embryophyta	Tracheophyta	Euphyllophyta	Spermatophyta	Magnoliophyta	Mesangiospermae	Eudicotyledons	Pentapetalae	Rosids	Malvales	Cistus inflatus
PUDI	Daphne giraldii	Viridiplantae	Streptophyta	Embryophyta	Tracheophyta	Euphyllophyta	Spermatophyta	Magnoliophyta	Mesangiospermae	Eudicotyledons	Pentapetalae	Rosids	Malvales	Daphne giraldii
WMUK	Schizolaena sp.	Viridiplantae	Streptophyta	Embryophyta	Tracheophyta	Euphyllophyta	Spermatophyta	Magnoliophyta	Mesangiospermae	Eudicotyledons	Pentapetalae	Rosids	Malvales	Schizolaena sp.
WYIG	Dombeya burgessiae	Viridiplantae	Streptophyta	Embryophyta	Tracheophyta	Euphyllophyta	Spermatophyta	Magnoliophyta	Mesangiospermae	Eudicotyledons	Pentapetalae	Rosids	Malvales	Dombeya burgessiae
ZSAB	Hoheria angustifolia	Viridiplantae	Streptophyta	Embryophyta	Tracheophyta	Euphyllophyta	Spermatophyta	Magnoliophyta	Mesangiospermae	Eudicotyledons	Pentapetalae	Rosids	Malvales	Hoheria angustifolia
Theca_v1.1	Theobroma cacao	Viridiplantae	Streptophyta	Embryophyta	Tracheophyta	Euphyllophyta	Spermatophyta	Magnoliophyta	Mesangiospermae	Eudicotyledons	Pentapetalae	Rosids	Malvales	Theobroma cacao
AJJE	Terminalia neotaliala	Viridiplantae	Streptophyta	Embryophyta	Tracheophyta	Euphyllophyta	Spermatophyta	Magnoliophyta	Mesangiospermae	Eudicotyledons	Pentapetalae	Rosids	Myrtales	Terminalia neotaliala
ARYD	Oenothera laciniata	Viridiplantae	Streptophyta	Embryophyta	Tracheophyta	Euphyllophyta	Spermatophyta	Magnoliophyta	Mesangiospermae	Eudicotyledons	Pentapetalae	Rosids	Myrtales	Oenothera laciniata
AXNH	Oenothera filiformis	Viridiplantae	Streptophyta	Embryophyta	Tracheophyta	Euphyllophyta	Spermatophyta	Magnoliophyta	Mesangiospermae	Eudicotyledons	Pentapetalae	Rosids	Myrtales	Oenothera filiformis
AYMT	Eucalyptus leucoxylon	Viridiplantae	Streptophyta	Embryophyta	Tracheophyta	Euphyllophyta	Spermatophyta	Magnoliophyta	Mesangiospermae	Eudicotyledons	Pentapetalae	Rosids	Myrtales	Eucalyptus leucoxylon
BZDF	Oenothera biennis	Viridiplantae	Streptophyta	Embryophyta	Tracheophyta	Euphyllophyta	Spermatophyta	Magnoliophyta	Mesangiospermae	Eudicotyledons	Pentapetalae	Rosids	Myrtales	Oenothera biennis
CJGZ	Oenothera nana	Viridiplantae	Streptophyta	Embryophyta	Tracheophyta	Euphyllophyta	Spermatophyta	Magnoliophyta	Mesangiospermae	Eudicotyledons	Pentapetalae	Rosids	Myrtales	Oenothera nana
DZLN	Oenothera picensis	Viridiplantae	Streptophyta	Embryophyta	Tracheophyta	Euphyllophyta	Spermatophyta	Magnoliophyta	Mesangiospermae	Eudicotyledons	Pentapetalae	Rosids	Myrtales	Oenothera picensis
EQYT	Oenothera berlandieri	Viridiplantae	Streptophyta	Embryophyta	Tracheophyta	Euphyllophyta	Spermatophyta	Magnoliophyta	Mesangiospermae	Eudicotyledons	Pentapetalae	Rosids	Myrtales	Oenothera berlandieri
FEDW	Epilobium sp.	Viridiplantae	Streptophyta	Embryophyta	Tracheophyta	Euphyllophyta	Spermatophyta	Magnoliophyta	Mesangiospermae	Eudicotyledons	Pentapetalae	Rosids	Myrtales	Epilobium sp.
FGDU	Syzygium paniculatum	Viridiplantae	Streptophyta	Embryophyta	Tracheophyta	Euphyllophyta	Spermatophyta	Magnoliophyta	Mesangiospermae	Eudicotyledons	Pentapetalae	Rosids	Myrtales	Syzygium paniculatum
GVCB	Oenothera affinis	Viridiplantae	Streptophyta	Embryophyta	Tracheophyta	Euphyllophyta	Spermatophyta	Magnoliophyta	Mesangiospermae	Eudicotyledons	Pentapetalae	Rosids	Myrtales	Oenothera affinis
HKMQ	Oenothera villaricae	Viridiplantae	Streptophyta	Embryophyta	Tracheophyta	Euphyllophyta	Spermatophyta	Magnoliophyta	Mesangiospermae	Eudicotyledons	Pentapetalae	Rosids	Myrtales	Oenothera villaricae
IDAU	Oenothera elata	Viridiplantae	Streptophyta	Embryophyta	Tracheophyta	Euphyllophyta	Spermatophyta	Magnoliophyta	Mesangiospermae	Eudicotyledons	Pentapetalae	Rosids	Myrtales	Oenothera elata
IMZV	Oenothera grandis	Viridiplantae	Streptophyta	Embryophyta	Tracheophyta	Euphyllophyta	Spermatophyta	Magnoliophyta	Mesangiospermae	Eudicotyledons	Pentapetalae	Rosids	Myrtales	Oenothera grandis
JKNQ	Oenothera suffulta suffulta	Viridiplantae	Streptophyta	Embryophyta	Tracheophyta	Euphyllophyta	Spermatophyta	Magnoliophyta	Mesangiospermae	Eudicotyledons	Pentapetalae	Rosids	Myrtales	Oenothera suffulta suffulta
KBRW	Oenothera clelandii	Viridiplantae	Streptophyta	Embryophyta	Tracheophyta	Euphyllophyta	Spermatophyta	Magnoliophyta	Mesangiospermae	Eudicotyledons	Pentapetalae	Rosids	Myrtales	Oenothera clelandii
NEBM	Syzygium micranthum	Viridiplantae	Streptophyta	Embryophyta	Tracheophyta	Euphyllophyta	Spermatophyta	Magnoliophyta	Mesangiospermae	Eudicotyledons	Pentapetalae	Rosids	Myrtales	Syzygium micranthum
PMTB	Oenothera gaura	Viridiplantae	Streptophyta	Embryophyta	Tracheophyta	Euphyllophyta	Spermatophyta	Magnoliophyta	Mesangiospermae	Eudicotyledons	Pentapetalae	Rosids	Myrtales	Oenothera gaura
RJNQ	Lagerstroemia indica	Viridiplantae	Streptophyta	Embryophyta	Tracheophyta	Euphyllophyta	Spermatophyta	Magnoliophyta	Mesangiospermae	Eudicotyledons	Pentapetalae	Rosids	Myrtales	Lagerstroemia indica
ROLB	Oenothera elata	Viridiplantae	Streptophyta	Embryophyta	Tracheophyta	Euphyllophyta	Spermatophyta	Magnoliophyta	Mesangiospermae	Eudicotyledons	Pentapetalae	Rosids	Myrtales	Oenothera elata
SJAN	Oenothera serrulata	Viridiplantae	Streptophyta	Embryophyta	Tracheophyta	Euphyllophyta	Spermatophyta	Magnoliophyta	Mesangiospermae	Eudicotyledons	Pentapetalae	Rosids	Myrtales	Oenothera serrulata
SWGX	Tetrazygia bicolor	Viridiplantae	Streptophyta	Embryophyta	Tracheophyta	Euphyllophyta	Spermatophyta	Magnoliophyta	Mesangiospermae	Eudicotyledons	Pentapetalae	Rosids	Myrtales	Tetrazygia bicolor
TLCA	Oenothera speciosa	Viridiplantae	Streptophyta	Embryophyta	Tracheophyta	Euphyllophyta	Spermatophyta	Magnoliophyta	Mesangiospermae	Eudicotyledons	Pentapetalae	Rosids	Myrtales	Oenothera speciosa
UJGI	Oenothera rosea	Viridiplantae	Streptophyta	Embryophyta	Tracheophyta	Euphyllophyta	Spermatophyta	Magnoliophyta	Mesangiospermae	Eudicotyledons	Pentapetalae	Rosids	Myrtales	Oenothera rosea
WWQZ	Medinilla magnifica	Viridiplantae	Streptophyta	Embryophyta	Tracheophyta	Euphyllophyta	Spermatophyta	Magnoliophyta	Mesangiospermae	Eudicotyledons	Pentapetalae	Rosids	Myrtales	Medinilla magnifica
YHLF	Oenothera rhombipetala	Viridiplantae	Streptophyta	Embryophyta	Tracheophyta	Euphyllophyta	Spermatophyta	Magnoliophyta	Mesangiospermae	Eudicotyledons	Pentapetalae	Rosids	Myrtales	Oenothera rhombipetala
YNUE	Punica granatum	Viridiplantae	Streptophyta	Embryophyta	Tracheophyta	Euphyllophyta	Spermatophyta	Magnoliophyta	Mesangiospermae	Eudicotyledons	Pentapetalae	Rosids	Myrtales	Punica granatum
ZINQ	Oenothera grandiflora	Viridiplantae	Streptophyta	Embryophyta	Tracheophyta	Euphyllophyta	Spermatophyta	Magnoliophyta	Mesangiospermae	Eudicotyledons	Pentapetalae	Rosids	Myrtales	Oenothera grandiflora
Eucgr_v1.1	Eucalyptus grandis	Viridiplantae	Streptophyta	Embryophyta	Tracheophyta	Euphyllophyta	Spermatophyta	Magnoliophyta	Mesangiospermae	Eudicotyledons	Pentapetalae	Rosids	Myrtales	Eucalyptus grandis
JHCN	Oxalis sp.	Viridiplantae	Streptophyta	Embryophyta	Tracheophyta	Euphyllophyta	Spermatophyta	Magnoliophyta	Mesangiospermae	Eudicotyledons	Pentapetalae	Rosids	Oxalidales	Oxalis sp.
THHD	Elaeocarpus sylvestris	Viridiplantae	Streptophyta	Embryophyta	Tracheophyta	Euphyllophyta	Spermatophyta	Magnoliophyta	Mesangiospermae	Eudicotyledons	Pentapetalae	Rosids	Oxalidales	Elaeocarpus sylvestris
TIUZ	Cunonia capensis	Viridiplantae	Streptophyta	Embryophyta	Tracheophyta	Euphyllophyta	Spermatophyta	Magnoliophyta	Mesangiospermae	Eudicotyledons	Pentapetalae	Rosids	Oxalidales	Cunonia capensis
YZVJ	Cephalotus follicularis	Viridiplantae	Streptophyta	Embryophyta	Tracheophyta	Euphyllophyta	Spermatophyta	Magnoliophyta	Mesangiospermae	Eudicotyledons	Pentapetalae	Rosids	Oxalidales	Cephalotus follicularis
ACFP	Boehmeria nivea	Viridiplantae	Streptophyta	Embryophyta	Tracheophyta	Euphyllophyta	Spermatophyta	Magnoliophyta	Mesangiospermae	Eudicotyledons	Pentapetalae	Rosids	Rosales	Boehmeria nivea
AQGE	Humulus lupulus	Viridiplantae	Streptophyta	Embryophyta	Tracheophyta	Euphyllophyta	Spermatophyta	Magnoliophyta	Mesangiospermae	Eudicotyledons	Pentapetalae	Rosids	Rosales	Humulus lupulus
BJSW	Cannabis sativa	Viridiplantae	Streptophyta	Embryophyta	Tracheophyta	Euphyllophyta	Spermatophyta	Magnoliophyta	Mesangiospermae	Eudicotyledons	Pentapetalae	Rosids	Rosales	Cannabis sativa
BLVL	Sorbus koehneana	Viridiplantae	Streptophyta	Embryophyta	Tracheophyta	Euphyllophyta	Spermatophyta	Magnoliophyta	Mesangiospermae	Eudicotyledons	Pentapetalae	Rosids	Rosales	Sorbus koehneana
CQMG	Ulmus alata	Viridiplantae	Streptophyta	Embryophyta	Tracheophyta	Euphyllophyta	Spermatophyta	Magnoliophyta	Mesangiospermae	Eudicotyledons	Pentapetalae	Rosids	Rosales	Ulmus alata
DHAW	Geum quellyon	Viridiplantae	Streptophyta	Embryophyta	Tracheophyta	Euphyllophyta	Spermatophyta	Magnoliophyta	Mesangiospermae	Eudicotyledons	Pentapetalae	Rosids	Rosales	Geum quellyon
EAVM	Amelanchier canadensis	Viridiplantae	Streptophyta	Embryophyta	Tracheophyta	Euphyllophyta	Spermatophyta	Magnoliophyta	Mesangiospermae	Eudicotyledons	Pentapetalae	Rosids	Rosales	Amelanchier canadensis
EDHN	Ficus religiosa	Viridiplantae	Streptophyta	Embryophyta	Tracheophyta	Euphyllophyta	Spermatophyta	Magnoliophyta	Mesangiospermae	Eudicotyledons	Pentapetalae	Rosids	Rosales	Ficus religiosa
EILE	Rhamnus japonica	Viridiplantae	Streptophyta	Embryophyta	Tracheophyta	Euphyllophyta	Spermatophyta	Magnoliophyta	Mesangiospermae	Eudicotyledons	Pentapetalae	Rosids	Rosales	Rhamnus japonica
IANR	Rosa palustris	Viridiplantae	Streptophyta	Embryophyta	Tracheophyta	Euphyllophyta	Spermatophyta	Magnoliophyta	Mesangiospermae	Eudicotyledons	Pentapetalae	Rosids	Rosales	Rosa palustris
KYAD	Celtis occidentalis	Viridiplantae	Streptophyta	Embryophyta	Tracheophyta	Euphyllophyta	Spermatophyta	Magnoliophyta	Mesangiospermae	Eudicotyledons	Pentapetalae	Rosids	Rosales	Celtis occidentalis
NCVK	Prunus prostrata	Viridiplantae	Streptophyta	Embryophyta	Tracheophyta	Euphyllophyta	Spermatophyta	Magnoliophyta	Mesangiospermae	Eudicotyledons	Pentapetalae	Rosids	Rosales	Prunus prostrata
QIEH	Cotoneaster transcaucasicus	Viridiplantae	Streptophyta	Embryophyta	Tracheophyta	Euphyllophyta	Spermatophyta	Magnoliophyta	Mesangiospermae	Eudicotyledons	Pentapetalae	Rosids	Rosales	Cotoneaster transcaucasicus
QNOC	Sanguisorba minor	Viridiplantae	Streptophyta	Embryophyta	Tracheophyta	Euphyllophyta	Spermatophyta	Magnoliophyta	Mesangiospermae	Eudicotyledons	Pentapetalae	Rosids	Rosales	Sanguisorba minor
RBYC	Elaeagnus pungens	Viridiplantae	Streptophyta	Embryophyta	Tracheophyta	Euphyllophyta	Spermatophyta	Magnoliophyta	Mesangiospermae	Eudicotyledons	Pentapetalae	Rosids	Rosales	Elaeagnus pungens
SQCF	Dryas octopetala	Viridiplantae	Streptophyta	Embryophyta	Tracheophyta	Euphyllophyta	Spermatophyta	Magnoliophyta	Mesangiospermae	Eudicotyledons	Pentapetalae	Rosids	Rosales	Dryas octopetala
SXCE	Physocarpus opulifolius	Viridiplantae	Streptophyta	Embryophyta	Tracheophyta	Euphyllophyta	Spermatophyta	Magnoliophyta	Mesangiospermae	Eudicotyledons	Pentapetalae	Rosids	Rosales	Physocarpus opulifolius
TJQY	Kerria japonica	Viridiplantae	Streptophyta	Embryophyta	Tracheophyta	Euphyllophyta	Spermatophyta	Magnoliophyta	Mesangiospermae	Eudicotyledons	Pentapetalae	Rosids	Rosales	Kerria japonica
VCIN	Malus baccata	Viridiplantae	Streptophyta	Embryophyta	Tracheophyta	Euphyllophyta	Spermatophyta	Magnoliophyta	Mesangiospermae	Eudicotyledons	Pentapetalae	Rosids	Rosales	Malus baccata
WKCY	Urtica dioica	Viridiplantae	Streptophyta	Embryophyta	Tracheophyta	Euphyllophyta	Spermatophyta	Magnoliophyta	Mesangiospermae	Eudicotyledons	Pentapetalae	Rosids	Rosales	Urtica dioica
WVEF	Rhamnus caroliniana	Viridiplantae	Streptophyta	Embryophyta	Tracheophyta	Euphyllophyta	Spermatophyta	Magnoliophyta	Mesangiospermae	Eudicotyledons	Pentapetalae	Rosids	Rosales	Rhamnus caroliniana
XFFT	Cercocarpus ledifolius	Viridiplantae	Streptophyta	Embryophyta	Tracheophyta	Euphyllophyta	Spermatophyta	Magnoliophyta	Mesangiospermae	Eudicotyledons	Pentapetalae	Rosids	Rosales	Cercocarpus ledifolius
XVJB	Morus nigra	Viridiplantae	Streptophyta	Embryophyta	Tracheophyta	Euphyllophyta	Spermatophyta	Magnoliophyta	Mesangiospermae	Eudicotyledons	Pentapetalae	Rosids	Rosales	Morus nigra
ZHEE	Ziziphus jujuba	Viridiplantae	Streptophyta	Embryophyta	Tracheophyta	Euphyllophyta	Spermatophyta	Magnoliophyta	Mesangiospermae	Eudicotyledons	Pentapetalae	Rosids	Rosales	Ziziphus jujuba
ZPKK	Aruncus dioicus	Viridiplantae	Streptophyta	Embryophyta	Tracheophyta	Euphyllophyta	Spermatophyta	Magnoliophyta	Mesangiospermae	Eudicotyledons	Pentapetalae	Rosids	Rosales	Aruncus dioicus
Prupe_v1.0	Prunus persica	Viridiplantae	Streptophyta	Embryophyta	Tracheophyta	Euphyllophyta	Spermatophyta	Magnoliophyta	Mesangiospermae	Eudicotyledons	Pentapetalae	Rosids	Rosales	Prunus persica
BCAA	Kirkia wilmsii	Viridiplantae	Streptophyta	Embryophyta	Tracheophyta	Euphyllophyta	Spermatophyta	Magnoliophyta	Mesangiospermae	Eudicotyledons	Pentapetalae	Rosids	Sapindales	Kirkia wilmsii
FCCA	Boswellia sacra	Viridiplantae	Streptophyta	Embryophyta	Tracheophyta	Euphyllophyta	Spermatophyta	Magnoliophyta	Mesangiospermae	Eudicotyledons	Pentapetalae	Rosids	Sapindales	Boswellia sacra
HBHB	Aesculus pavia	Viridiplantae	Streptophyta	Embryophyta	Tracheophyta	Euphyllophyta	Spermatophyta	Magnoliophyta	Mesangiospermae	Eudicotyledons	Pentapetalae	Rosids	Sapindales	Aesculus pavia
IKFD	Quassia amara	Viridiplantae	Streptophyta	Embryophyta	Tracheophyta	Euphyllophyta	Spermatophyta	Magnoliophyta	Mesangiospermae	Eudicotyledons	Pentapetalae	Rosids	Sapindales	Quassia amara
JSZD	Bursera simaruba	Viridiplantae	Streptophyta	Embryophyta	Tracheophyta	Euphyllophyta	Spermatophyta	Magnoliophyta	Mesangiospermae	Eudicotyledons	Pentapetalae	Rosids	Sapindales	Bursera simaruba
OBTI	Peganum harmala	Viridiplantae	Streptophyta	Embryophyta	Tracheophyta	Euphyllophyta	Spermatophyta	Magnoliophyta	Mesangiospermae	Eudicotyledons	Pentapetalae	Rosids	Sapindales	Peganum harmala
QICX	Ailanthus altissima	Viridiplantae	Streptophyta	Embryophyta	Tracheophyta	Euphyllophyta	Spermatophyta	Magnoliophyta	Mesangiospermae	Eudicotyledons	Pentapetalae	Rosids	Sapindales	Ailanthus altissima
RJIM	Melia azedarach	Viridiplantae	Streptophyta	Embryophyta	Tracheophyta	Euphyllophyta	Spermatophyta	Magnoliophyta	Mesangiospermae	Eudicotyledons	Pentapetalae	Rosids	Sapindales	Melia azedarach
UHJR	Citrus x paradisi	Viridiplantae	Streptophyta	Embryophyta	Tracheophyta	Euphyllophyta	Spermatophyta	Magnoliophyta	Mesangiospermae	Eudicotyledons	Pentapetalae	Rosids	Sapindales	Citrus x paradisi
UVDC	Azadirachta indica	Viridiplantae	Streptophyta	Embryophyta	Tracheophyta	Euphyllophyta	Spermatophyta	Magnoliophyta	Mesangiospermae	Eudicotyledons	Pentapetalae	Rosids	Sapindales	Azadirachta indica
VFFP	Acer negundo	Viridiplantae	Streptophyta	Embryophyta	Tracheophyta	Euphyllophyta	Spermatophyta	Magnoliophyta	Mesangiospermae	Eudicotyledons	Pentapetalae	Rosids	Sapindales	Acer negundo
WAXR	Litchi chinensis	Viridiplantae	Streptophyta	Embryophyta	Tracheophyta	Euphyllophyta	Spermatophyta	Magnoliophyta	Mesangiospermae	Eudicotyledons	Pentapetalae	Rosids	Sapindales	Litchi chinensis
YUOM	Rhus radicans	Viridiplantae	Streptophyta	Embryophyta	Tracheophyta	Euphyllophyta	Spermatophyta	Magnoliophyta	Mesangiospermae	Eudicotyledons	Pentapetalae	Rosids	Sapindales	Rhus radicans
BBBA	Tetrastigma obtectum	Viridiplantae	Streptophyta	Embryophyta	Tracheophyta	Euphyllophyta	Spermatophyta	Magnoliophyta	Mesangiospermae	Eudicotyledons	Pentapetalae	Rosids	Vitales	Tetrastigma obtectum
BGZG	Cissus quadrangularis	Viridiplantae	Streptophyta	Embryophyta	Tracheophyta	Euphyllophyta	Spermatophyta	Magnoliophyta	Mesangiospermae	Eudicotyledons	Pentapetalae	Rosids	Vitales	Cissus quadrangularis
SZPD	Tetrastigma voinierianum	Viridiplantae	Streptophyta	Embryophyta	Tracheophyta	Euphyllophyta	Spermatophyta	Magnoliophyta	Mesangiospermae	Eudicotyledons	Pentapetalae	Rosids	Vitales	Tetrastigma voinierianum
Vitvi_Genoscope.12X	Vitis vinifera	Viridiplantae	Streptophyta	Embryophyta	Tracheophyta	Euphyllophyta	Spermatophyta	Magnoliophyta	Mesangiospermae	Eudicotyledons	Pentapetalae	Rosids	Vitales	Vitis vinifera
KVAY	Tribulus eichlerianus	Viridiplantae	Streptophyta	Embryophyta	Tracheophyta	Euphyllophyta	Spermatophyta	Magnoliophyta	Mesangiospermae	Eudicotyledons	Pentapetalae	Rosids	Zygophyllales	Tribulus eichlerianus
UDUT	Larrea tridentata	Viridiplantae	Streptophyta	Embryophyta	Tracheophyta	Euphyllophyta	Spermatophyta	Magnoliophyta	Mesangiospermae	Eudicotyledons	Pentapetalae	Rosids	Zygophyllales	Larrea tridentata
ZHMB	Krameria lanceolata	Viridiplantae	Streptophyta	Embryophyta	Tracheophyta	Euphyllophyta	Spermatophyta	Magnoliophyta	Mesangiospermae	Eudicotyledons	Pentapetalae	Rosids	Zygophyllales	Krameria lanceolata
AEKF
AEPI
AFQQ
AJAU
AJJE
AKXB
AOUJ
APTP
AQZD
ASMV
ASZK
AXAF
AXPJ
AYIY
BAJW
BAKF
BEFC
BEKN
BHYC
BIDT
BJSW
BLVL
BMSE
BNCU
BOGT
BTTS
BVOF
BWVJ
BYPY
CFRN
CJGZ
CKXF
CNTZ
CSSK
Chabr_v0.1
Cyame_v1.0
DBYD
DDRL
DESP
DMIN
DOVJ
DRFX
DTNC
DUNJ
DUQG
DXOU
EBWI
EFMS
EQDA
EYKJ
EYRD
FAJB
FCBJ
FIDQ
FIKG
FOMH
FSQE
FTRP
FUPX
GTSV
GUMF
GYFU
HABV
HERT
HFIK
HNCF
HQOM
HUQC
HXCD
HYHN
IAJW
IAYV
IEHF
IHJY
IHOI
IKIZ
IKWM
IRZA
IXLH
JBLI
JCXF
JEBK
JEPE
JEXA
JGGD
JJZR
JKAA
JKHA
JLOV
JMTE
JNKW
JSAG
JYMN
KCPT
KFZY
KGJF
KIIX
LDRY
LELS
LIRF
LJPN
LJQF
LLEN
LLXJ
LRTN
LXRN
LYPZ
MCPK
MFYC
MHYG
MTHW
MVSE
MWXT
MYVH
NDUV
NMAK
NSPR
NVGZ
NVSO
OAGK
OBUY
OLES
OODC
OPDF
Ostlu_v2.0
PIVW
PKOX
POOW
POZS
PQED
PTBJ
PVGP
PWKQ
PWSG
PYHZ
QFND
QLMZ
QNPH
QWFV
QXWF
QZXQ
RAPY
RFAD
RFSD
ROZZ
RSOF
RTLC
RTMU
RWXW
SBLT
SHEZ
SKNL
SMUR
SRSQ
TEZA
TGNL
THEW
TXMP
UBLN
UCRN
UGPM
ULXR
URSB
UVQL
UYED
UYFR
VDAO
VJED
VNAL
VRGZ
VTUS
VXOD
VYER
VYGG
VZWX
Volca_v2.0
WBIB
WCZB
WEEQ
WEJN
WOBD
WQUF
WTDE
WWSS
XAXW
XMBA
XPAF
XRCX
XSZI
XZME
YGCX
YLPM
YNFJ
YRBQ
YRMA
YSBD
YZGX
ZCUA
ZFGK
ZJOJ
ZULJ
ZYAX
ZYCD
Note: boldface, PII gene was lost in the species.
