# Supplementary material for: Comparative genomics reveals a unique nitrogen-carbon balance system in Asteraceae
Source: Nat Commun. 2023 Jul 20;14:4334. doi: 10.1038/s41467-023-40002-9 (PMC10359422; doi:10.1038/s41467-023-40002-9)
Supplement: Supplementary file 18 — Supplementary Data 15 [file 41467_2023_40002_MOESM18_ESM.xls]

## Sheet: Supplementary Data 15
Supplementary Data 15. Summary of the primer sequences used in this study
Primers used for cloning PIIs (5’ -> 3’)
SlPII-F	ATGGCTTCTCCCTCACTTTC
SlPII-R	AGAAGTTGATAATGCAGAGGAC
DcPII-F	ATGGCTTCTTTGTTCACCAC
DcPII-R	AGCTTCGGAAGAGGACATGTC
AtPII-F	ATGGCGGCGTCAATGACGAAAC
AtPII-R	CTAAGACGGTGAAAGCATATCACC
LsNAGK-F	ATGCTGGCAGCTAAAATTATTCC
LsNAGK-R	CCTCGTAATCATAGTTCCAGCCC
Primers used for plasmid reconstruction (5’ -> 3’)
SlPII-pcam2304-F	AGTGGTCTCTGTCCAGTCCTATGGCTTCTCCCTCACTTTC
SlPII-pcam2304-R	GGTCTCAGCAGACCACAAGTTCAAGAAGTTGATAATGCAGAGGAC
DcPII-pcam2304-F	AGTGGTCTCTGTCCAGTCCTATGGCTTCTTTGTTCACCAC
DcPII-pcam2304-R	GGTCTCAGCAGACCACAAGTCTAAGCTTCGGAAGAGGACATGTC
AtPII-pcam2304-F	AGTGGTCTCTGTCCAGTCCTATGGCGGCGTCAATGACGAAAC
AtPII-pcam2304-R	GGTCTCAGCAGACCACAAGTCTAAGACGGTGAAAGCATATCAC
SlPII-pMalC5x-F	AGGGAAGGATTTCAGAATTCATGGCTTCTCCCTCACTTTC
SlPII-pMalC5x-R	AGGTCGACTCTAGAGGATCCAGAAGTTGATAATGCAGAGGAC
DcPII-pMalC5x-F	AGGGAAGGATTTCAGAATTCATGGCTTCTTTGTTCACCAC
DcPII-pMalC5x-R	AGGTCGACTCTAGAGGATCCAGCTTCGGAAGAGGACATGTC
AtPII-pMalC5x-F	AGGGAAGGATTTCAGAATTCATGGCGGCGTCAATGACGAAAC
AtPII-pMalC5x-R	AGGTCGACTCTAGAGGATCCCTAAGACGGTGAAAGCATATCACC
SlPII-Ecc/Enc-F	AGTGGTCTCTGTCCAGTCCTATGGCTTCTCCCTCACTTTC
SlPII-Ecc/Enc-R	GGTCTCAGCAGACCACAAGTAGAAGTTGATAATGCAGAGGAC
DcPII-Ecc/Enc-F	AGTGGTCTCTGTCCAGTCCTATGGCTTCTTTGTTCACCAC
DcPII-Ecc/Enc-R	GGTCTCAGCAGACCACAAGTAGCTTCGGAAGAGGACATGTC
AtPII-Ecc/Enc-F	AGTGGTCTCTGTCCAGTCCTATGGCGGCGTCAATGACGAAAC
AtPII-Ecc/Enc-R	GGTCTCAGCAGACCACAAGTAGACGGTGAAAGCATATCAC
LsNAGK-Ecc/Enc-F	AGTGGTCTCTGTCCAGTCCTATGCTGGCAGCTAAAATTATTCC
LsNAGK-Ecc/Enc-R	GGTCTCAGCAGACCACAAGTCCTCGTAATCATAGTTCCAGCCC
LsNAGK-pGEX4t1-F	GATCTGGTTCCGCGTGGATCCATGCTGGCAGCTAAAATTATTCC
LsNAGK-pGEX4t1-R	TCGAGTCGACCCGGGAATTCCCTCGTAATCATAGTTCCAGCCC
Primers used for RT-qPCR (5’ -> 3’)
AtPII-F	TCCAGCAAGTTTCATCGGCT
AtPII-R	CCGTGTCTCTCGGTAGAACC
SlPII-F	GGATGTTCGTGGTTTTGGCG
SlPII-R	CTCTGCCTTTTCTCCCCGTT
DcPII-F	AAGATCAGGTGGAAGCGGTG
DcPII-R	CATACGCTCAGCCTTTTCGC
18s-F	GCATGAGTGGTGTTTGGTTTGT
18s-R	GAGGTAAGAACGCATGGAAGTTG
LSA24714-F	CGAAACGGGAGAAAGATGCC
LSA24714-R	TTCACCCGCTAGGAGGCTAT
LSA36616-F	TGAGTTGGCTGCTGACGATG
LSA36616-R	TCCAATAGCAGAACCCCAGC
LSA5801-F	ACATAAACGCACATGCCACG
LSA5801-R	GTGTCCACCCCTTTCTCTGG
LSA8181-F	GCATTCAAGGTTTGTGTTGGG
LSA8181-R	ACCCAATGGCTTCAAGAGACC
LSA11751-F	CATCGTCCACTCTGCTCTCC
LSA11751-R	ACCAAGGTGAACACTCGACC
LSA12288-F	ATGGACTTTCAACGCTCGTC
LSA12288-R	AGAATGGTGGCTCAACTGGG
LSA34497-F	CAATTTTCACCGAGCGCGAG
LSA34497-R	CCCCCTGATCCAGTTCCATTC
