# Supplementary material for: Comparative genomics reveals a unique nitrogen-carbon balance system in Asteraceae
Source: Nat Commun. 2023 Jul 20;14:4334. doi: 10.1038/s41467-023-40002-9 (PMC10359422; doi:10.1038/s41467-023-40002-9)
Supplement: Supplementary file 20 — Source Data [file 41467_2023_40002_MOESM20_ESM.xlsx]

## Sheet: Figure 2b
Figure 2b. Density distribution of estimated synonymous substitution rate (Ks) of syntelog pairs for intragenomic comparisons (Sc. taccada, lettuce (La. sativa), sunflower (Helianthus annuus), artichoke (Cynara cardunculus), and coffee (C. arabica)) and for Sc. taccada versus coffee, lettuce, and artichoke.
La. sativa versus La. sativa	Sc. taccada versus Sc. taccada	Cynara cardunculus versus Cynara cardunculus	Helianthus annuus versus Helianthus annuus	C. arabica versus Sc. taccada	Cynara cardunculus versus Sc. taccada	La. sativa versus Sc. taccada	C. arabica versus Sc. taccada
2.22788	2.37042	0.547993	0.541059	2.31842	0.566597	0.939145	2.48968
2.07831	2.71355	2.35229	1.02003	2.4216	2.1726	2.21087	1.39632
2.83926	2.86165	1.99858	1.06886	2.36525	1.19223	2.78229	3.13127
1.80357	2.53455	1.18784	1.26245	3.20374	3.05678	2.03464	3.40028
0.973223	2.42115	0.907073	1.03451	1.87072	3.19681	1.88822	2.34953
2.24261	3.26697	2.32672	0.551345	2.50579	0.946358	1.7735	2.30948
0.770724	2.88602	2.78469	1.41116	1.8684	1.0638	1.67642	2.47758
0.701194	3.20817	1.08046	1.31114	2.97847	1.13826	3.12365	3.49925
0.900471	3.18041	0.944111	1.75289	2.29458	0.939511	2.06605	3.27503
0.641571	2.75818	0.752931	1.90448	0.573113	1.02578	2.13112	1.5657
0.833945	3.35979	0.750873	1.28107	0.539537	0.688136	2.24512	2.42849
1.53428	2.82336	0.854798	2.45448	0.235626	0.774296	2.30613	2.5816
0.752414	2.42619	0.846588	1.28889	0.177042	2.43422	2.12107	2.3312
1.04868	1.54589	0.989223	1.53882	0.150754	1.25824	1.87176	2.4151
2.19667	2.39325	0.726735	1.19943	0.137874	0.822085	1.60092	1.80609
1.19924	1.75128	0.589025	2.08994	0.505903	1.16908	3.23827	1.72075
1.08467	3.26317	1.36496	2.60876	0.133659	1.06	1.99503	2.06962
1.43654	2.55435	1.31985	2.12228	0.0347707	0.833944	2.32937	2.41783
1.18858	2.45117	0.538615	2.42472	0.524399	1.35936	2.18834	1.41381
0.550374	4.18422	0.94901	0.416623	0.530711	1.34951	0.718141	2.71853
1.08402	2.95795	0.598895	0.904837	0.51456	2.34182	0.925914	2.94002
1.04343	3.02679	0.977107	1.02305	0.863401	2.47312	0.668528	2.92611
0.711128	3.66041	0.829915	3.33831	0.553088	0.923924	0.7772	1.80642
2.13088	2.64859	0.842995	0.844861	0.0928442	1.1425	0.756788	2.9331
0.760185	2.49174	1.05635	1.28401	0.260609	2.13618	0.743172	2.34943
0.978456	3.25187	0.502114	0.54539	0.245891	1.05059	1.01676	1.41893
1.18664	3.30535	1.10087	0.77863	0.533454	1.01685	1.1711	4.65645
1.09505	3.58778	1.20026	0.445273	1.78186	1.53101	2.5294	1.66257
1.27364	1.87833	1.10576	0.538684	0.235416	2.87456	2.03803	3.3417
0.965856	3.4101	1.3249	0.604184	1.55458	2.14683	1.68014	2.00408
1.12547	2.27857	1.3133	1.20315	0.102479	1.89947	0.832011	2.43659
1.63293	2.84245	0.804768	0.672458	0.122087	1.89914	0.763675	1.35608
1.20999	3.4346	0.605598	0.932197	0.0700624	1.02318	0.819914	1.70915
1.58822	3.47046	0.789459	0.637902	0.187076	0.962149	1.13344	1.67806
1.43548	1.48211	0.73317	0.544353	0.417831	2.36747	2.97149	3.19913
0.896509	2.33613	0.622313	0.560158	0.103606	1.05558	0.959778	1.16375
1.28	2.51905	1.19326	0.33606	0.0895554	0.917075	1.60073	2.65828
1.5011	3.31604	0.993063	0.238051	3.07809	1.18444	1.473	3.3174
1.05742	1.94733	1.36677	0.532597	3.50025	2.19991	1.57474	2.37915
2.25706	2.40602	1.03382	0.285421	3.87669	1.67801	1.58087	2.49174
1.27927	3.19719	3.04711	0.307121	0.466807	1.83818	1.49776	2.52237
1.33386	2.16043	0.647675	0.258745	2.95022	1.28899	0.945827	1.60659
0.730201	3.65165	3.09028	0.271787	2.55022	1.39762	0.881127	2.20345
1.60901	2.82199	1.9584	0.405079	2.93438	0.538552	3.10159	2.9859
0.888823	2.05636	0.936553	0.355553	3.13226	0.837704	1.01228	2.54725
3.12619	2.91965	0.627276	0.28181	2.50004	1.60572	0.804867	3.34354
0.761875	3.22592	0.660168	0.496559	3.31949	0.676248	1.00546	1.46856
1.11913	3.31363	1.10424	0.340825	3.33204	0.877716	2.19421	1.16522
2.68352	2.3905	1.08796	0.499513	3.24878	0.819942	2.60029	1.80498
0.946258	2.17428	0.894832	0.413838	1.52685	0.725007	2.44881	1.3179
1.05346	3.06852	1.50989	0.447912	3.05149	1.17689	1.89239	3.12068
0.605451	3.2634	0.941776	0.506599	3.74809	0.900194	1.10628	2.76515
1.52755	1.74728	1.687	0.802602	2.00554	0.910043	0.889418	1.9553
0.774965	2.46986	1.20614	0.629592	3.41962	1.12314	0.897719	4.02133
1.32369	2.83677	1.20614	0.939144	3.65684	1.82808	2.31071	2.5011
2.43526	2.25946	2.63008	0.7076	3.25125	1.18733	1.98389	3.19452
1.12853	2.52953	1.52391	0.573827	3.91387	2.96771	1.85728	3.23404
0.837289	3.20927	1.59465	0.761677	1.94248	2.76067	2.07755	1.83521
0.885362	1.03135	0.69034	0.584379	2.83373	0.988394	2.47765	3.13213
1.95171	2.96443	1.56341	0.616534	3.30047	1.65885	2.35162	1.16435
1.00711	0.72543	1.76265	0.580976	2.69135	2.55174	2.59732	2.91901
1.2698	2.54269	0.689106	0.487534	2.43984	2.6496	2.72528	2.75562
1.45621	2.33275	3.36552	0.685339	3.79104	1.21289	2.28794	2.74568
0.761577	2.88096	1.13072	0.506377	3.2805	0.615273	2.14588	2.63133
0.958823	3.11773	0.70144	0.547189	3.22905	0.648236	2.53083	2.6086
0.619574	2.31275	1.04588	0.494259	3.67933	1.14322	1.03078	1.34263
1.55133	2.77612	0.650818	0.643097	1.61884	1.96198	1.76215	3.08618
1.02338	2.88658	0.781919	0.62204	3.90079	1.01421	1.34308	1.92797
0.742246	2.37206	1.10795	0.348052	3.38163	1.24433	2.51477	2.90796
1.14772	2.65023	0.914727	0.754756	2.80857	2.3949	2.13136	2.95746
0.849966	3.0589	1.18607	0.809275	2.70024	1.24182	1.86058	2.8056
1.50323	2.07244	1.09205	0.987385	2.5617	0.763385	2.27161	2.66347
0.977243	2.80798	0.625041	1.22035	3.2987	1.65981	2.13273	2.69589
1.31921	2.3309	1.72606	0.695769	3.20559	0.654438	2.0825	2.82388
1.26441	1.9154	0.805526	1.43943	4.32262	0.532152	1.02795	2.43533
0.970604	3.00784	1.54838	1.00509	2.76609	0.785862	1.24057	3.03146
1.64094	2.2406	1.017	1.12038	3.99504	0.72713	0.938538	2.31333
1.37278	3.24124	0.593204	1.36277	2.2894	2.74562	2.76019	1.90638
1.56794	2.45862	3.09502	0.744818	2.95629	2.70826	1.48521	2.64699
2.17141	2.79766	3.2004	0.672965	3.94446	2.70217	1.19954	3.95217
2.14515	2.31575	2.2149	0.60949	2.84658	2.70334	1.37587	1.95696
1.41922	3.06041	2.26841	0.610712	2.48991	3.01434	2.35317	2.29359
1.59824	3.10704	0.722595	0.537646	3.00939	3.08714	1.48893	2.9744
1.21491	3.10848	0.735168	0.571234	2.90318	1.10589	0.684574	1.95208
1.42236	2.62225	1.39348	0.67242	2.10688	2.79204	0.756918	1.75739
1.01138	2.87192	1.60645	0.615853	1.56545	2.71669	0.599087	2.35618
1.3463	2.50959	2.01661	0.545802	2.0695	1.44781	0.710494	1.90519
1.18112	3.26909	1.13383	2.47453	2.97479	2.88847	0.656811	2.85045
1.49735	4.35515	0.701908	2.3474	2.67518	2.63888	1.17088	1.35987
1.117	2.4661	0.996818	2.48043	3.19815	2.58358	1.24241	2.08062
1.38369	3.18281	1.5693	0.397519	2.9943	1.18789	0.845162	1.50988
1.47085	2.51393	1.54928	1.91457	2.0266	1.04484	0.774312	1.77962
1.03415	2.95601	0.721349	1.20003	2.74663	0.746728	1.79102	2.30855
1.19302	2.96398	0.948358	0.958096	3.00798	0.807324	2.30732	3.38138
1.22474	2.00878	0.854201	1.12436	3.97522	0.6724	1.51129	3.48968
1.22589	3.02701	1.13005	1.01915	2.63197	0.710851	0.763603	1.42028
1.31058	2.62669	0.456927	0.697242	2.29059	1.09387	1.87104	1.87736
1.03152	3.07102	1.79535	0.775065	1.99027	1.02278	1.54798	2.19947
1.55804	2.66954	0.785157	0.978747	2.26323	0.7784	2.10574	4.24281
0.875034	2.61976	0.609891	3.09276	1.64709	0.941965	1.55678	2.04875
0.951316	1.81577	0.85829	0.966619	2.80458	0.799906	0.451468	1.25398
0.526885	2.25186	0.797255	0.602984	3.34871	0.47555	0.845595	2.51693
0.643524	3.70545	0.661867	0.833574	3.09266	0.835879	0.926666	3.8563
0.692819	3.54551	0.809495	0.586871	2.81904	1.20507	0.943333	3.4138
1.62377	1.73978	1.80453	0.826536	3.76503	1.61409	1.02297	3.40112
1.11918	2.21184	0.240796	0.438393	3.9484	1.04313	0.913214	2.53651
1.26597	0.891451	1.34551	0.69746	2.4937	0.608101	0.925521	3.30115
0.890084	2.52976	0.563394	0.972708	2.33192	0.726065	0.643554	3.82537
0.839879	2.99005	0.786968	0.631866	1.48046	1.33126	1.54222	1.31231
1.35529	2.04113	0.574454	0.415033	1.81377	1.0714	1.25039	2.69164
1.81017	2.36919	0.796453	0.511966	2.75029	1.17349	0.864366	2.32123
1.10542	2.93671	2.67137	1.73367	4.97652	0.728649	3.33148	3.38366
1.08655	2.0613	0.79516	1.39649	2.43643	0.676121	1.38094	3.59948
0.816192	2.8117	0.873761	0.646445	1.93232	1.65703	0.741713	4.10885
0.831918	1.55492	1.05798	0.845583	3.18949	0.899958	2.26768	3.45551
0.988569	2.45534	0.910196	0.70801	3.11009	1.03473	1.47355	3.45514
1.28631	2.16369	1.2865	0.671709	3.06633	1.94607	0.897543	4.4346
1.225	3.08961	0.412327	0.409597	2.84496	2.25853	0.679774	1.35884
1.06685	2.4169	0.779568	0.609962	2.56711	0.532631	1.82573	2.43435
1.62265	2.34231	0.78519	0.56027	3.35402	0.885824	0.950031	1.42534
0.863725	0.173886	0.923046	0.502192	1.12491	0.787352	0.593808	2.31383
1.09692	0.291283	0.742811	0.601515	2.62634	0.845315	0.618373	2.52509
0.927651	1.75647	1.41155	0.661096	4.08682	0.868419	1.96588	2.37793
1.74599	2.07143	0.833346	0.831426	3.57836	0.971105	1.96588	2.70891
1.91328	1.86542	0.768619	1.23427	3.39355	1.22755	1.1656	2.91126
1.63878	2.338	1.8739	0.49315	3.04409	1.18652	1.17847	0.977719
1.37391	2.20424	1.79503	0.719063	1.94283	0.989542	1.34191	1.67577
1.61869	1.90194	1.12397	0.358224	2.46204	0.613499	1.6451	2.18543
1.53714	1.7504	1.28883	0.46183	3.5554	2.90503	2.96745	3.0732
1.22492	0.352266	1.13393	0.529241	2.56646	1.07913	1.02693	2.35052
1.52377	2.49353	0.615441	0.402823	3.17753	1.14856	1.634	3.31115
1.05631	3.14429	0.913145	0.751277	1.43295	1.27163	1.83696	1.67795
0.788674	0.0471394	0.621279	0.467243	2.60813	0.957931	1.1539	1.63737
0.821149	0.474029	0.506303	0.468765	2.51832	1.00768	1.36196	2.15292
1.62321	0.96525	0.648652	0.696856	2.53433	0.803499	1.26647	1.51597
3.99178	0.650953	0.717637	0.554076	2.58245	1.73085	1.04044	2.86592
0.989424	0.149191	0.938463	3.04894	2.77624	1.12203	1.08163	1.76162
1.64449	0.102224	0.479805	0.463908	2.6319	1.96957	1.69459	2.31398
2.76738	0.644969	1.66971	0.748086	1.99247	1.13526	1.46249	1.71809
1.25781	0.815969	1.11998	0.669817	3.44233	2.21772	0.617059	2.3586
0.961858	0.134265	1.59957	0.43275	2.9381	1.06286	1.21607	2.62127
1.59016	0.578681	0.737699	0.877757	3.32836	1.25027	1.08403	2.62228
1.25775	0.0286356	0.719551	2.03878	3.87551	0.399198	1.32169	2.30422
1.67913	0.875894	0.686929	3.21501	3.8279	0.92926	0.928892	2.58719
1.83228	0.369771	0.858889	1.49006	3.28366	1.12698	1.48292	2.17753
1.08366	0.420295	1.00099	0.544843	3.18509	1.11168	2.03341	2.7769
0.724619	0.699795	0.718504	1.12371	2.73516	0.754231	1.17753	3.48097
0.842897	0.585661	1.19984	1.99887	3.97897	1.28587	2.09239	3.61825
1.08435	0.0425744	0.859912	0.924373	1.72433	0.989092	0.917238	2.81652
1.18716	0.876403	0.879594	2.05273	2.6303	0.591994	0.79589	1.97335
1.10037	2.43228	0.809372	2.66746	3.82482	1.11156	1.13614	2.07972
1.03346	2.32474	1.0663	2.67477	1.9272	0.942274	1.00329	3.66253
0.834703	2.87309	1.96963	2.50213	3.72694	0.826907	0.724045	1.49592
0.630547	2.98816	1.13891	0.735745	2.72192	0.854652	0.677166	2.92768
1.08451	2.89099	0.919159	0.591286	2.92792	1.03003	0.908984	1.91599
0.777904	3.3	0.851976	0.584252	2.67466	1.19185	3.25692	2.3364
0.994081	2.59012	0.79521	3.83934	3.01961	0.650775	1.4817	1.70522
1.03698	2.74742	1.84485	1.08036	3.26152	0.84261	1.40976	1.73087
2.26476	2.582	1.04331	0.571872	3.61715	0.619547	1.44391	2.07355
1.00821	2.69237	0.951694	4.0165	2.65053	0.883585	1.31228	2.56401
1.71341	2.5354	1.09979	1.14275	2.74501	1.51285	0.79545	1.52543
1.24603	2.88966	0.915436	0.845829	2.07087	0.819433	0.751092	3.64711
1.4263	2.74929	1.0996	0.594612	2.26642	1.33843	0.854031	3.58186
0.912187	2.71335	1.02075	1.08731	2.79593	1.47267	1.5954	2.51228
3.07475	2.62222	0.799082	1.17418	3.23533	0.757734	2.59491	2.54461
0.855557	2.56569	1.52787	0.559656	2.26309	2.00459	2.80795	2.121
0.813315	3.41774	1.21629	0.641318	3.18028	1.56702	1.97837	2.6454
1.1537	2.50563	0.937829	0.69207	2.97989	2.18617	0.964919	2.72364
1.17435	2.20055	1.19296	0.67639	2.57907	0.937831	0.905593	2.88262
1.32901	2.38087	3.16338	0.544424	3.38178	1.58828	0.945597	2.82045
1.73479	3.22097	0.69424	1.12427	2.22649	2.15914	2.54404	3.23108
0.969683	1.55969	2.99841	0.309137	2.60856	1.13301	1.08417	3.17257
1.44855	0.175926	0.622846	2.28081	5.30931	1.5266	3.04948	2.69748
1.2979	0.0519826	0.535004	2.37115	2.02279	0.722974	3.00093	3.19496
1.788	0.209663	0.990408	0.460532	3.77037	1.85146	3.12543	3.72964
0.736033	0.0879649	0.645683	0.820513	1.63237	1.05114	3.04546	3.0167
1.58796	0.180934	1.19484	2.80869	5.45664	1.12644	1.68115	3.6433
0.698832	1.41937	1.66076	1.24036	2.69113	1.01269	2.14538	1.8829
1.30969	1.31979	0.65051	1.72275	2.61916	1.7715	2.40651	2.36803
1.38058	0.167545	0.944155	1.06996	4.03976	1.63951	1.81225	1.60464
0.819532	2.73051	0.692941	0.836343	3.5594	2.76834	0.737241	1.79658
1.32776	2.07732	0.889	0.524899	2.17819	1.75147	1.21997	1.98399
1.31782	3.25294	1.0256	0.740324	2.31788	1.59712	0.876333	1.80977
1.55483	1.46427	3.1363	0.547651	2.36432	0.800587	1.22211	2.55242
1.57451	1.09646	1.82404	0.407913	2.38208	0.82106	2.21921	2.08379
1.02884	3.55972	1.008	0.543281	4.08903	3.50796	4.16725	2.23797
0.973768	3.56627	0.903989	0.982844	3.86751	3.39057	0.839599	2.39389
2.97781	1.31673	1.21792	0.536423	3.81049	3.29563	0.882241	1.81959
2.03795	3.0308	1.10182	0.50518	5.052	3.58242	2.39555	2.85872
0.855023	2.09279	0.95434	1.58754	2.93269	3.21589	0.828817	2.42497
2.21339	3.14885	0.777459	1.71774	2.09973	3.71511	0.881565	2.82615
1.38578	1.54529	1.28747	1.10663	2.24769	1.0567	2.37261	3.14612
0.842818	2.46171	1.74698	0.866109	3.17707	2.33893	3.70646	2.76425
1.03342	2.43511	1.30613	1.4527	3.96306	1.00128	3.45919	2.33921
1.48564	2.21297	1.67706	1.49871	2.16136	1.14697	1.3955	3.72707
1.65018	1.39868	0.78749	2.51198	5.22048	0.817747	1.17839	3.22214
2.07285	2.31327	0.57872	1.88023	1.71438	2.02835	1.79674	2.54165
2.46536	2.99555	0.862282	0.859537	2.70776	1.89714	1.4325	1.27212
2.07235	3.80752	1.11235	0.874205	3.12832	2.2255	0.732236	1.5833
0.549966	2.3229	0.52693	1.07645	1.56254	0.853288	1.02814	2.01649
0.931238	3.10572	0.897973	1.61477	1.70645	1.58205	1.75462	1.66652
0.562754	2.6146	1.01317	2.04704	1.91685	1.81098	1.20178	1.82944
0.800698	0.0949833	1.05569	0.853227	3.51592	1.34787	0.859259	1.62956
1.38663	2.24233	0.939394	0.913554	3.22359	1.51116	0.691115	2.72045
1.39543	2.48671	1.13355	1.13368	3.75455	0.533479	1.61188	3.27998
1.18306	2.18988	1.44151	3.17599	2.88244	1.64102	3.4897	2.36224
0.690918	2.24026	1.20694	2.12479	2.67215	2.14475	1.45502	3.09922
0.808445	0.342138	1.93367	2.87814	2.86665	1.26875	1.51227	3.21221
1.75178	2.22718	1.16113	1.35322	2.14335	1.25123	0.742654	1.86825
1.15277	2.49391	3.68658	1.38291	2.9494	0.928659	1.6841	2.60255
0.803848	2.65438	2.07991	0.541398	1.82415	1.11906	1.31431	1.59216
1.64546	2.14913	2.74972	0.747928	3.24561	1.31929	1.44799	2.60855
0.920794	2.3715	2.24964	0.895316	1.93018	0.566766	1.5566	2.86744
1.2486	2.52378	1.15518	0.481038	3.83415	1.19756	1.48532	2.29578
1.05728	2.52195	3.11552	2.58255	2.82111	1.14893	0.465429	2.86395
1.01057	2.06972	1.38194	0.585921	3.42366	1.21835	1.17492	3.49539
0.91284	2.34254	1.06927	1.60287	2.90407	1.47216	0.887898	2.46761
0.809546	2.12095	1.02721	1.26916	3.62801	1.31754	1.50747	3.09831
0.925425	0.526924	3.18199	1.46149	3.24638	1.34926	1.47374	2.37592
0.719957	2.51096	2.55656	0.862653	2.90928	2.08835	1.64787	2.38038
1.12964	3.21712	0.946895	1.4378	2.95426	0.794258	0.79695	3.12651
0.843355	3.28237	0.775164	0.494471	2.92179	0.906485	1.17168	3.32241
0.881734	3.27662	1.45768	0.910349	3.58347	1.5067	1.7189	3.19506
1.29428	3.30184	0.752528	1.37514	3.39725	1.16077	1.45109	1.95544
1.93437	2.51207	1.12301	0.862054	3.48459	0.770122	0.513519	4.26535
0.822521	2.27571	0.941353	2.32983	3.38168	0.630864	0.969408	1.45815
1.3285	3.57963	1.00497	2.31933	3.5919	1.09927	1.43371	2.10835
2.869	3.80532	0.694425	2.26842	3.114	2.23483	0.901303	2.82991
2.27013	2.46934	1.11211	0.53643	2.55963	0.894751	1.31966	3.21005
1.67292	2.4531	3.62897	0.714121	2.5079	0.63515	2.99788	1.59929
1.65783	2.33676	2.57468	0.499793	2.52517	2.72592	0.797289	2.90665
1.91288	2.30909	1.02401	0.735698	3.08943	1.99274	2.54862	1.65562
1.00791	2.5451	1.23799	1.02917	3.10884	2.77668	0.90642	2.15931
1.34975	2.58067	1.29151	0.667567	2.37407	0.867644	0.847588	2.67901
1.30339	4.27438	3.49055	0.410478	2.60787	0.805672	1.39135	2.85643
0.792272	4.06528	0.974213	0.513196	1.88715	0.813426	1.31983	1.46851
1.39561	2.80487	1.3271	0.530085	2.60077	1.00388	2.63375	2.11873
1.67776	2.90324	3.31714	0.548336	2.27114	0.841317	1.02061	1.68735
2.26042	3.45219	3.48256	0.513196	1.93197	1.32216	1.57979	1.62842
0.939316	2.31577	1.3727	0.543495	2.4332	0.761908	0.756808	2.13305
1.99778	3.64202	0.561109	0.623639	2.71415	0.564652	1.87765	1.73592
1.01345	8.4835	0.541458	0.478492	2.29206	0.889254	1.58446	2.28564
1.41046	2.05454	1.03387	1.40319	2.5518	3.32032	1.32231	1.11687
0.949561	2.51296	2.61891	1.83921	1.45954	3.47875	1.45431	1.6033
1.56278	3.05439	2.30284	0.465937	2.01269	0.722392	1.68964	2.58656
1.25315	3.14353	0.872351	0.672706	3.796	1.19021	0.724923	2.41385
1.42793	2.3737	0.922366	0.459565	4.18423	0.921125	0.865453	1.89983
1.33499	2.82327	0.672938	0.558581	3.06184	0.815533	1.23072	3.22451
1.37745	2.66879	0.500928	0.555226	1.96432	0.803085	1.06824	3.62657
1.18779	3.75077	0.985962	0.597948	2.10688	0.89681	1.18759	1.47039
1.54136	3.16202	1.14083	0.605141	1.66867	1.18445	1.20144	2.73666
1.44456	2.95879	0.516138	0.492434	2.41768	0.71402	1.87331	1.5973
0.864574	2.06588	2.3276	0.131481	2.46706	1.06758	1.31917	2.21046
1.41025	3.61154	0.866749	0.818727	1.59704	1.2502	1.9565	4.42403
1.0847	1.90462	0.915603	0.748901	2.36823	1.29032	1.42903	1.48927
1.81892	3.10279	0.847039	0.472824	1.99177	1.2279	1.14509	2.84407
1.47241	3.23517	3.94691	0.706464	3.36952	2.8128	1.0962	3.55589
1.57285	2.86465	1.00068	1.44075	2.60584	2.8067	1.02113	2.19867
1.58685	3.00844	1.0163	1.14515	2.35968	1.11586	2.58555	1.83674
1.00092	2.2808	2.86161	0.491399	2.41081	0.937474	1.55107	1.91847
1.02305	2.28605	0.559179	0.694307	3.38539	1.08025	1.30114	2.65564
1.32721	2.31393	0.676035	0.766469	3.55765	0.869511	2.62054	3.30954
1.22126	2.97314	1.79581	1.04107	3.27308	0.946455	3.07521	3.16852
1.20388	1.99264	1.82096	0.771263	2.98289	1.04526	3.05124	2.42023
1.54985	1.62116	2.24365	0.507029	3.57969	0.780794	1.84123	2.20481
1.44404	3.5544	2.12103	0.278901	2.1531	1.12013	1.29641	1.89226
3.21847	2.15237	0.731624	0.266475	2.97915	0.982104	2.8444	1.90947
0.796834	3.10056	3.93439	0.351997	2.47943	1.09157	2.90283	1.56839
1.19887	2.42761	3.25705	0.420335	3.44484	0.9807	2.85203	2.47848
0.95497	2.00864	3.53893	1.42471	4.20846	0.820794	1.52528	1.76041
0.945716	2.13791	1.59781	0.261889	3.70002	0.889142	1.03939	2.66016
1.50893	2.41026	0.615814	0.26624	3.0387	2.35775	0.901312	1.62181
0.770048	2.18345	0.707641	0.262191	2.67409	0.923928	0.980102	1.56069
3.0124	3.06084	0.809743	0.305579	3.48467	0.698517	0.968831	1.88451
0.912171	2.32742	0.931769	0.25882	2.52217	1.6236	2.29692	2.2921
1.01019	3.55094	0.521515	0.228509	3.41268	0.558654	0.960749	3.20458
1.58844	1.49639	1.26274	0.0393003	2.78934	1.0825	1.4306	3.53476
1.43728	0.188904	2.41711	0.586006	2.45351	0.625792	1.32472	3.55665
1.88262	1.77636	2.28954	0.151279	2.5823	1.0989	1.79383	4.08337
1.28102	2.02375	0.955181	0.365301	3.59156	0.744171	1.21279	2.86803
1.86368	1.67988	0.80732	0.774814	2.87596	0.791217	2.4115	1.58547
1.78563	2.25665	0.551436	0.103001	2.52668	0.761986	1.82959	2.65301
1.2146	2.53545	0.5336	0.284378	2.35789	0.747099	1.14233	2.00087
0.876809	2.45721	2.02982	0.598938	3.15342	0.756479	0.771486	2.40086
1.34763	2.18153	0.61413	0.190017	3.27131	0.797608	2.11191	1.70588
1.0446	2.30313	0.629727	0.681147	3.38719	0.614257	0.907346	3.61109
1.16836	2.60227	0.505824	2.24474	1.85585	0.86379	1.546	3.22769
1.22502	2.27019	1.11569	0.387048	3.46661	1.93478	3.45198	1.65148
0.0326237	1.96469	0.833966	0.276057	3.59645	1.98591	1.51879	2.54528
0.680419	6.04405	0.947246	0.818985	3.21682	1.93698	3.41103	1.90748
1.24521	2.02304	0.478332	0.940076	3.45252	2.04613	0.793172	2.35627
0.74812	3.62768	0.67319	2.14244	3.00242	1.41237	2.72091	2.39655
1.20085	3.07089	1.05671	1.00343	3.03605	1.06145	1.01591	0.963137
1.55129	2.53169	0.823041	0.147735	3.61497	0.940969	1.08208	1.65766
3.87339	3.42777	3.307	0.170551	3.05136	0.922771	1.61008	1.39807
1.54164	2.89963	1.26179	1.57975	1.78856	0.763106	1.36041	2.72119
0.86579	2.26799	1.37536	0.490239	2.5313	0.862355	1.54932	2.13321
0.904376	3.474	1.5717	0.769923	3.15109	1.17274	1.01514	2.13901
2.35423	3.39151	0.778587	0.104424	2.77472	0.692414	2.47008	1.74214
0.90635	2.15118	0.678065	0.0648853	2.89352	1.04298	1.28866	1.68705
0.828136	2.36979	3.07556	0.0893858	3.69332	0.696839	1.20163	2.24112
1.40877	1.51746	3.55432	0.0924695	2.26487	0.854229	1.46642	2.39549
1.67666	2.17543	0.820676	0.061462	2.54392	0.81561	1.08514	2.73643
1.03475	3.59513	0.714586	0.131108	2.39871	0.682164	1.72922	3.44547
0.822552	2.61784	0.844423	0.106438	2.98244	0.533185	0.629358	1.14323
1.71399	2.25758	0.78107	0.693996	1.7304	0.778936	1.6377	1.75255
1.08679	2.60687	1.2971	2.02281	2.62808	1.53197	3.5833	3.29492
0.82476	2.84178	1.28964	0.476694	1.57083	0.77595	1.36185	2.48108
0.834473	3.00132	1.30481	1.58924	2.19947	0.541897	1.38262	2.97594
1.2386	3.09299	1.44136	0.527503	2.99546	0.71247	0.702884	1.9983
0.704218	3.117	0.779171	0.623741	2.71181	0.601573	1.06407	1.87576
1.06306	2.61386	2.29524	0.533758	3.0171	0.716024	1.14697	2.83044
0.981783	3.27922	0.986232	0.485424	2.33962	1.16055	2.29387	2.45626
2.37415	3.06348	1.00346	1.58795	2.92996	0.698658	0.634749	1.67613
0.875804	3.13064	0.931019	0.464747	2.86485	2.17062	2.97665	2.01394
1.52178	3.10657	0.995568	0.567004	3.46131	0.671357	1.69411	2.07843
1.45669	2.94855	3.0017	0.453136	3.87283	0.721106	1.02674	1.8962
1.10279	2.56776	2.74883	0.62793	2.78204	0.829829	0.716309	1.7216
0.996924	2.82083	2.36734	1.60852	2.46428	0.981902	1.40068	2.71254
1.63469	3.21916	2.54332	0.506349	2.99718	0.851958	3.08096	3.04139
1.12709	3.06198	2.37513	0.480473	2.77499	0.991893	1.30819	2.81849
0.105103	2.09104	1.15816	0.571593	2.36409	1.61025	2.17164	1.49018
1.18873	2.67775	0.909218	0.78382	3.12728	0.782424	1.28781	1.61865
0.908621	1.63527	0.773911	1.5331	3.46429	1.03367	2.41376	1.9763
1.189	3.90232	0.671752	0.605019	1.91615	0.542525	2.00983	3.84519
2.66141	3.00014	1.63794	1.39517	2.43331	3.50921	1.89204	3.63718
1.44776	3.17535	0.99091	1.10472	2.23369	0.591385	0.75981	3.08076
0.79098	0.196593	0.99091	0.775708	2.14149	0.590831	2.0875	3.48679
1.78257	2.43012	3.21276	0.893094	2.47607	1.19163	0.752883	3.12663
0.846617	2.42309	0.0964184	0.868209	1.82938	1.12332	1.57386	3.46785
1.27253	2.36076	0.547192	0.469377	3.76875	1.63659	1.89537	1.43777
0.68895	3.17257	0.67939	0.614119	3.13486	0.837546	1.48735	2.65775
0.846459	2.79103	0.68405	0.538368	2.2013	1.21499	1.04852	2.43915
1.50511	3.03651	1.29877	0.601953	3.34653	2.61815	0.882185	2.68909
0.755868	2.45147	1.34213	0.576674	2.94561	0.916419	4.30297	2.77991
1.31069	1.91179	1.71558	1.29594	2.53833	0.638124	1.58262	1.78419
1.24671	1.11614	1.0718	3.05057	2.954	0.745486	1.11186	2.13324
1.22985	3.85743	1.62883	0.570458	3.33994	3.93415	1.92192	2.67225
1.64512	1.06074	0.542919	0.705487	2.92164	0.59408	0.921909	3.19339
2.27865	3.5951	1.01619	0.775708	3.50015	0.715177	2.87398	2.90204
2.18005	0.27287	0.623354	0.289678	2.1455	0.695302	2.07627	1.53035
1.43239	3.62573	2.52395	0.619004	3.03656	0.526299	1.44637	2.49561
2.09645	3.0637	2.19537	0.550091	2.25861	0.577433	0.84916	1.87623
0.867134	3.42579	2.00434	2.12723	3.07996	0.664414	2.03383	2.72236
1.65958	2.25203	0.777135	0.0865027	2.80693	1.97813	1.13094	1.52458
1.3729	3.52512	0.76377	0.555548	2.30645	0.688311	2.08933	2.73742
0.992481	3.78405	0.995424	0.51685	2.38097	1.37326	1.60199	1.31328
1.00854	2.54131	0.778471	0.6043	3.32268	1.1186	1.8193	2.3524
1.2639	2.27164	1.59916	0.0667008	2.76938	1.13232	0.634398	2.6905
0.924979	2.52551	1.04302	0.549758	3.62229	2.7357	2.14813	1.43575
1.20213	1.89958	0.84366	0.284951	2.76142	0.776963	1.0527	2.43187
0.663788	2.85943	0.552552	0.368287	1.76191	0.556611	1.60852	1.53059
1.58229	2.34397	1.27985	0.689163	1.80832	0.699059	1.6937	2.2003
0.986895	3.48416	1.24506	0.25854	2.80479	0.836875	0.523627	2.44146
1.36327	3.81341	0.869463	0.567641	2.53748	0.591737	2.45378	2.00001
0.947729	2.91733	0.500047	0.581979	3.13543	0.981786	0.816514	1.37539
0.789078	3.44553	0.794529	0.57408	3.53931	2.264	1.02894	1.84809
1.10266	2.03888	0.655076	0.599221	3.51721	1.16851	1.55776	3.06253
1.29014	2.72942	2.07714	0.236047	3.26537	0.617732	0.770262	3.94841
0.835774	3.61143	2.50447	0.655195	3.27841	0.779575	0.757857	1.93564
1.18071	2.95325	1.77306	0.553132	1.0721	1.1264	2.46273	3.31298
1.56579	2.99906	2.38853	0.562641	1.54399	0.734302	1.41668	1.38702
0.907742	2.98114	2.04788	0.467936	2.14974	0.727686	2.82597	2.58439
0.972818	1.41216	1.38818	0.424189	1.68644	1.47778	1.13838	3.36941
2.17318	3.24873	0.619959	0.121381	2.47201	0.668508	2.94205	2.54115
1.71713	2.91132	0.902402	0.39971	2.47082	0.905224	1.78064	2.99872
1.07452	2.58719	1.34472	0.079386	2.97152	0.885953	1.4338	2.22312
1.09439	2.74937	3.0661	0.44565	3.03948	1.39958	1.19668	3.49473
0.919418	3.16674	1.49829	0.155362	2.80034	3.64819	1.01038	3.30135
1.13633	2.83291	1.36366	1.54164	2.00491	3.68747	1.25163	3.01575
1.51091	2.83853	0.625696	1.95903	3.03259	3.438	1.21183	2.922
1.75701	2.60426	3.04093	1.1529	2.52518	1.62776	0.817552	2.88454
3.75012	3.14624	1.08736	0.448687	2.87732	3.65608	0.862324	2.34959
3.50743	3.38723	2.28466	1.32811	2.91695	3.69387	1.48632	3.09328
2.00258	2.64848	1.08655	0.478509	3.65302	3.58895	0.872958	2.74314
1.99312	2.15854	0.634654	1.16826	4.17929	0.615672	1.29191	1.71472
0.965523	2.86437	0.967629	1.63161	3.38456	0.568398	2.57562	2.79787
1.52299	2.36925	0.878573	0.729178	2.97994	0.82516	1.30394	2.64445
1.39681	1.5338	1.41302	0.666377	2.54905	0.779577	1.16526	2.2034
1.18553	2.22356	1.1224	0.639064	3.19086	0.992607	2.81699	2.35656
2.29066	1.58756	1.2753	0.556673	2.46288	0.647641	1.32943	2.00771
0.870386	2.24281	1.28303	0.470306	2.32659	1.0791	0.674482	2.03555
0.955296	3.01229	1.01282	0.605039	3.14901	1.02757	0.706379	1.71999
1.04892	1.16306	0.807704	0.59582	3.33942	1.00009	1.54054	3.04679
0.726818	3.08069	3.53565	0.652365	3.53937	1.58887	1.71194	1.34084
1.09587	2.61968	1.42884	0.670286	3.94481	0.942292	0.969409	2.34403
1.11219	2.7681	1.53702	0.431292	2.81059	0.629255	1.6085	2.30735
0.921654	3.08443	1.4369	0.611482	1.99562	0.667873	2.01336	2.51492
0.79812	2.56446	0.796409	0.61612	1.91914	0.644677	1.99542	2.62931
0.593055	2.48948	1.00715	0.679275	2.37731	0.715497	1.47588	2.3367
1.09288	2.5051	1.15336	0.664187	2.24653	0.752037	1.01079	1.65818
1.43093	1.95917	1.12261	0.683206	2.73667	0.998391	1.08384	2.22702
2.65048	1.21424	1.11611	0.686568	3.10232	1.75527	1.52387	2.07419
1.30178	3.88424	0.795399	0.639069	2.93505	0.697076	2.33703	3.21716
0.995498	2.85069	1.93938	2.50701	3.56363	0.93719	2.29639	4.41753
1.57847	2.13289	1.04205	0.485234	2.12562	0.804252	2.34147	2.30991
1.76527	2.37287	0.558628	0.647444	3.81217	0.548185	1.43032	1.91152
1.30431	3.00717	0.704617	1.25673	1.34519	0.699045	1.33248	2.07374
1.75426	3.1862	0.809602	1.81058	2.14533	0.643613	1.74543	2.94518
1.96972	1.90494	0.47484	1.65372	3.45414	0.669677	2.04016	1.44827
1.59106	0.108697	1.04521	2.18155	2.38603	0.347172	1.16607	2.52809
3.36206	2.7697	0.848554	1.20732	2.63427	0.697022	1.2346	1.95593
0.520331	2.9117	0.638846	0.762712	2.3983	0.516392	1.28239	3.4149
2.09886	2.38018	0.628703	0.581757	3.38062	0.450323	3.33966	1.67089
2.52365	2.99731	0.49622	0.840165	2.66662	0.679951	2.63538	1.27353
1.18029	2.40067	1.19714	3.06199	2.28004	1.3901	1.31452	1.36555
0.778247	2.74752	0.649772	2.92903	2.50218	1.19587	1.45421	1.28106
0.843062	2.6212	0.978562	3.31362	2.73814	0.727972	1.06419	1.37525
0.899937	2.67028	0.870222	2.49383	2.66801	0.577885	1.91957	1.68796
1.96174	1.39203	1.3652	1.93058	2.67617	0.989611	0.816601	3.01702
1.02236	2.42606	1.31883	2.70362	2.31129	1.06314	1.11855	3.16912
1.33585	1.37444	1.24656	0.665261	3.10425	1.18228	1.04534	2.88161
1.22861	1.59606	0.691796	0.857205	2.24977	1.10072	1.61037	2.1488
0.960194	1.74179	1.35903	0.586393	3.00496	1.08629	0.892446	2.28647
1.64693	3.68584	1.55433	0.471634	1.99785	1.44305	0.941769	2.57516
1.14205	3.32018	1.21474	0.837706	2.23607	0.819618	1.35936	2.21278
1.17868	2.08003	1.03703	0.821261	4.18183	1.13431	1.47482	1.6671
2.01578	3.15968	0.789611	0.784166	2.60643	0.948615	0.642254	1.71759
1.0066	2.93917	2.66512	0.763608	2.893	0.941838	1.35946	2.96266
0.996675	1.97665	2.49898	0.612339	3.62597	1.32814	0.592024	2.58926
1.14547	3.19401	1.11422	0.866878	2.41016	0.622367	1.26126	3.55353
2.83898	2.18154	2.339	0.819827	2.68354	1.322	1.08631	3.59035
0.9584	3.74665	2.73099	0.39795	3.05451	0.702669	0.982199	3.00864
1.54939	2.31494	0.968614	0.387501	3.02302	0.57247	1.0898	1.59892
1.40426	3.28315	1.45526	0.814715	3.35542	0.619316	1.0528	1.77161
0.836547	0.0751599	0.851392	0.697068	2.38833	0.665014	1.18135	2.61739
1.35496	0.0514111	1.94449	0.942831	3.3678	0.631194	1.83087	2.89418
1.25499	3.09494	0.47712	0.580685	2.44787	0.466432	1.88341	3.65239
1.28461	2.4611	0.78357	0.601241	3.07148	0.667483	1.43555	1.94947
1.58256	3.47339	0.432607	0.606566	4.51301	0.790357	1.23853	2.12425
0.867142	0.237696	0.731226	0.648883	3.48622	0.597938	1.05373	2.64003
0.972173	0.153031	0.685757	0.62412	3.51994	0.722054	1.09029	1.5829
1.25955	0.0683016	1.4177	0.596572	2.70332	1.38006	0.991773	1.95396
1.26214	3.77245	0.788589	0.62127	3.28035	1.80119	1.08528	4.1216
2.59068	3.04391	0.89185	0.619791	2.53092	3.27244	3.38146	2.60316
0.992152	2.40956	0.612627	1.48712	3.06666	3.30991	1.57751	2.80398
1.96972	2.89219	0.842262	0.709698	2.22756	1.54838	1.31953	3.23845
1.27941	2.36447	0.827737	0.577724	2.49154	1.31151	1.15147	2.2106
1.07026	2.05555	0.733456	0.860748	2.17792	2.29856	0.871235	2.68505
1.74427	1.61719	0.790895	2.93146	1.50849	1.11567	1.57845	2.48481
0.830739	3.41252	0.913202	0.925078	3.04108	0.630505	1.75672	3.06142
2.77618	2.50821	1.04	0.988673	2.59321	0.609344	1.74482	1.43617
1.26813	2.04847	0.931547	0.695352	3.44552	0.548777	0.709921	2.79507
1.63909	2.7514	0.790081	1.09831	2.29578	0.830483	1.29984	1.95992
0.699382	2.73174	0.798825	0.358172	3.01832	0.515639	0.825954	1.90737
1.22924	3.19058	1.75531	0.52613	3.20416	0.777387	1.31552	1.42729
1.36898	2.35576	0.711758	0.614414	2.56288	0.832311	1.68233	3.97142
2.00812	2.11816	1.32481	1.61105	2.69326	1.07098	0.973456	3.69342
1.91301	3.46516	0.564925	0.453944	3.24522	0.758361	1.47461	1.69434
1.09665	2.58849	0.695889	0.67894	2.31103	0.724231	1.06439	2.09437
1.02458	3.30572	0.733132	0.707304	3.28518	0.919992	0.940413	1.77488
1.44509	3.86148	1.01603	0.901218	2.77918	2.44647	0.925581	3.10596
2.85786	3.40107	0.880048	0.512927	2.49397	0.588129	1.27504	2.47061
0.694632	3.36735	0.541945	0.609776	3.58092	0.70838	2.22563	3.1203
1.08878	1.88762	0.644449	0.590157	2.45341	2.73398	1.13517	2.58464
1.29746	1.67709	0.744073	0.735194	3.54591	1.41047	0.800229	2.79104
1.14466	1.47469	0.486342	0.467018	2.86678	0.729332	1.65703	3.47274
1.08444	2.04251	1.10799	0.53789	2.97183	1.02575	2.13715	1.70591
0.241653	2.28346	0.546696	0.703661	2.03986	0.823436	0.920041	3.78647
0.0249183	1.43498	0.75337	0.70262	1.92169	1.30499	1.96877	2.06054
0.779102	1.3015	0.516764	1.8052	2.26279	0.745828	1.42908	3.2967
0.932464	2.07844	0.952214	1.02288	1.73024	0.623607	1.56845	1.43402
1.19029	3.78279	3.46551	1.12025	3.12464	0.990821	1.59541	1.59035
3.17694	1.68987	0.826247	0.781913	1.41806	0.507904	0.908283	3.92902
0.812894	3.0859	1.08957	0.760601	2.95216	0.961853	1.72927	2.82682
2.05751	1.18849	0.559765	0.727981	1.73025	0.598891	1.82268	3.33593
1.48906	2.83778	1.07587	0.635244	1.9972	1.4359	0.944208	2.82136
0.719206	1.41411	0.622488	0.719364	4.64063	1.32224	1.52848	2.51091
0.0534888	2.83551	0.824996	0.855439	2.83881	1.22176	1.36656	1.90377
1.57948	2.18689	3.16202	0.794767	1.33066	1.68939	1.69407	1.91766
0.837597	3.02454	1.05942	0.605888	3.12577	0.867471	0.937021	3.63191
0.159613	2.75855	0.677861	0.601906	1.55605	0.685415	0.948009	3.56165
1.97421	2.76887	0.764666	0.586748	3.56021	0.728566	1.0227	3.21752
0.548998	3.8244	0.744458	0.832813	3.45405	1.22163	4.09984	1.94113
0.907629	1.98076	0.76512	0.402237	2.93853	1.25404	1.27084	3.6142
0.685047	3.62192	0.723409	0.502444	3.54149	0.929759	1.40669	1.4245
0.717028	3.16453	0.774825	0.961756	3.67972	0.856596	1.02644	2.50143
1.86463	3.31686	0.80601	0.538063	3.08522	1.07277	0.836726	1.98247
1.00637	3.51249	1.08765	0.376338	2.38185	0.541755	0.788342	1.36044
1.45764	1.76881	1.71874	0.714743	2.53169	0.590524	0.804749	4.41423
3.80965	2.74727	1.23753	0.523703	3.71174	2.0818	3.19859	2.28171
1.35051	2.63145	0.908303	0.76001	3.25746	1.91157	0.973699	3.64277
1.41513	2.45125	1.01806	0.403954	3.75432	0.805359	0.83769	3.7033
2.47176	3.83069	0.775387	0.841567	2.56268	2.12923	1.40147	1.56684
0.141498	1.98436	0.662093	0.782194	2.85313	1.34104	0.823825	1.82996
2.24206	2.98729	1.03055	0.612363	2.0471	0.607418	1.15069	0.948812
1.17474	2.75968	1.18732	0.761466	2.46439	0.913018	2.23428	1.33527
1.05238	2.66521	1.33473	0.528835	2.71874	0.841353	1.04927	1.3825
3.91415	2.6607	1.48251	0.393353	2.91256	1.24257	0.804486	2.19625
1.26381	2.44853	1.58357	0.970899	2.89909	0.568814	1.5168	1.81643
1.11636	2.22877	0.76961	1.52733	2.96805	0.613272	1.08239	2.16606
1.49687	2.01311	0.512909	1.07726	3.12933	1.04111	1.06016	2.23531
1.59961	2.19846	1.05022	0.919139	2.86123	1.38415	1.14524	1.94892
1.08311	2.45371	1.16747	0.996336	3.24465	1.13937	0.888025	2.22837
0.62604	2.94059	1.05718	2.92033	2.27816	1.90898	1.35427	2.11568
1.22817	1.50339	0.992804	2.68433	2.84454	1.75302	1.50537	2.70098
1.17463	3.24994	0.962351	2.95258	1.93406	1.37486	1.90911	3.94053
0.633568	2.72571	2.43317	2.65334	3.15819	0.703761	0.879165	1.74777
0.977229	2.48832	1.24609	2.9728	4.13415	1.13356	1.46843	3.25604
0.160419	1.41486	2.48269	0.619158	3.05234	1.28488	1.31685	3.56012
1.30777	3.51453	2.86951	0.470298	3.26659	0.719075	1.80146	3.71534
1.24379	2.38928	1.39303	0.755469	2.13361	0.846533	2.60299	1.65
1.12753	3.25764	1.38083	0.836278	2.82658	0.960477	2.10841	3.01066
1.54025	3.15239	1.0569	0.885172	2.39428	0.625793	0.730838	2.4316
1.23788	2.94756	1.08995	1.40268	2.13278	0.751498	1.02572	3.03803
0.485622	3.25111	0.991298	0.856595	1.36927	1.08107	0.770401	3.0665
1.72762	1.4416	0.771888	0.620805	2.59544	0.746162	1.70645	3.0801
0.205997	1.57792	0.874653	0.655144	3.64378	1.1427	1.18118	2.85307
0.134418	2.74898	1.09665	0.38157	4.01379	1.53918	1.11993	2.95661
1.22264	2.84285	1.14393	0.915757	3.27732	1.48913	1.1274	3.09036
1.55285	3.71565	1.32433	0.837319	3.38464	1.06638	1.84432	1.89136
2.29943	3.46709	1.11265	0.633096	3.17105	0.510307	1.17928	3.58359
1.84094	3.67989	1.90182	0.995702	3.43757	0.98481	2.70744	3.05733
1.15563	3.35169	2.21356	1.56152	3.12113	0.55715	1.24825	1.27741
1.0394	3.33396	0.89236	1.31201	3.46066	1.11558	0.809142	2.16923
1.03381	2.79446	0.731499	0.520011	2.78373	0.825012	1.26312	1.2838
1.7012	3.60971	0.764739	0.407519	3.49184	0.756402	1.49444	1.85289
1.19893	3.68208	0.950951	0.525811	3.14953	1.26744	1.10678	2.32726
2.80393	4.19848	0.887181	3.27041	3.30828	1.02797	1.94649	1.65002
3.02052	2.25	0.923608	0.805276	2.94239	2.46276	1.80437	2.34575
0.775696	2.25841	1.28467	0.452454	3.17897	0.681472	2.98503	1.53913
1.77834	3.24348	0.734737	0.602398	2.28136	1.05077	1.10004	1.61854
2.71336	3.42052	0.887944	1.44347	3.1069	3.49947	1.41877	3.30028
1.66551	2.31641	1.10448	0.747578	3.02341	0.61321	2.02035	2.71001
0.916165	3.00671	0.635162	0.561122	2.78406	1.51328	2.63442	2.72918
0.930451	1.43778	0.924912	0.628876	2.40257	0.912315	1.04159	2.92333
1.02635	3.13325	0.87493	0.454569	2.04862	0.591884	1.77638	2.80891
1.13856	2.71332	0.63388	0.539874	2.76964	3.61558	1.1138	2.85664
1.76482	2.59846	3.29377	0.494448	3.24591	0.530551	0.873808	2.52554
1.03483	2.95155	0.886175	1.00083	3.22451	3.56717	2.17387	1.93097
0.687512	3.53513	0.924342	1.03264	3.12028	0.6044	1.46786	1.5266
0.862192	3.28131	1.22047	0.90828	2.73358	0.543205	1.34369	1.55274
1.02429	3.38781	0.75022	0.542356	2.94975	0.653427	1.82643	1.49709
1.33124	3.4944	0.684762	0.432959	3.5427	0.543583	1.14295	1.79672
0.97079	4.18405	0.821306	0.688373	3.12237	0.782349	1.56631	2.21465
0.617408	3.8496	2.92469	1.42093	2.41141	1.93216	1.36628	1.04476
1.65689	2.21793	1.72285	2.17719	3.21835	1.0365	2.933	1.21609
1.50978	4.05801	4.46938	0.607689	3.43286	1.27411	1.63738	1.20361
1.01483	2.23544	0.888647	0.831576	2.14896	0.547983	0.86756	1.62463
0.851358	1.61897	2.34157	0.777807	1.80873	0.744548	1.16846	1.32225
0.705481	3.74396	0.982661	1.04492	2.64186	1.72769	1.0679	0.9297
1.18259	3.25525	1.15418	0.800634	3.03903	1.28841	1.51813	2.00217
1.67458	4.22038	0.80729	0.562966	3.46717	0.695333	0.789035	1.58326
1.22057	3.06875	1.07992	0.965131	2.82468	0.751892	1.07596	1.52707
1.17397	3.06815	0.739135	0.458036	3.12565	1.70616	2.34322	1.52988
1.44318	2.60863	0.807863	1.99177	2.58046	1.72588	1.1337	1.69954
1.14354	2.56932	1.73036	0.698367	2.81225	1.72884	1.00864	1.16154
1.92478	1.79329	3.03152	0.588791	2.63486	1.37396	1.1703	1.82221
0.949973	2.73031	1.71869	0.755382	2.47255	1.58176	0.73893	1.50765
0.898921	1.67403	0.763749	0.675451	2.42203	1.91868	1.28664	1.4537
0.855148	3.33768	0.745266	0.759147	4.0184	0.783843	2.52587	1.4398
0.924652	2.86316	0.921484	0.64932	2.29097	2.11959	1.69096	1.63763
0.928061	2.60118	0.847574	0.504687	2.99235	0.967058	1.50455	2.06975
0.735189	2.87586	2.10332	0.58457	1.49765	0.696019	3.11907	1.72127
1.25158	1.47388	1.03407	1.45441	2.7569	0.993505	1.67638	1.54573
0.791024	3.35287	0.555552	0.562582	3.81365	0.766902	1.27681	1.54125
0.786548	3.49921	0.593196	0.593577	3.13477	2.85014	1.69978	1.49483
0.89152	3.37558	0.755834	2.27011	2.57199	2.95527	1.79498	1.88665
1.22167	2.63049	1.05098	0.451781	2.32227	1.95766	1.58918	1.85732
1.81195	1.95645	4.14346	0.556233	2.25232	1.51269	1.719	2.00958
1.52498	2.41119	3.99753	0.610987	2.23985	1.09031	1.50137	2.23791
0.900941	2.6373	4.06258	0.515214	3.59245	3.05579	0.549905	2.12828
0.920894	2.93853	4.01685	1.34454	3.214	2.4668	2.64402	2.00646
1.36521	2.02449	1.26571	0.307121	2.87097	0.982581	2.36172	2.59434
1.13099	3.48932	0.79399	0.356671	2.43003	0.477183	1.03884	1.93492
1.2365	1.16277	1.91874	0.534637	2.27981	2.41015	1.03562	2.43759
0.859937	1.45132	2.70087	0.919303	2.91784	1.076	2.79074	2.72973
1.02879	3.13526	1.24218	0.874358	2.84633	1.64197	1.04326	2.399
1.14428	2.34388	1.07217	1.29171	1.6999	0.698309	2.56295	2.56418
0.231976	3.72804	2.44702	0.92337	2.80046	0.881897	1.00357	2.60748
0.108064	3.75999	0.80407	0.878036	3.23528	2.77492	0.678801	3.14991
0.150016	3.28105	0.778001	0.483228	4.71118	1.87276	1.59436	2.83299
2.02235	3.29754	1.1096	0.393964	3.18241	3.46949	1.25424	3.08322
0.069578	3.40691	0.70887	0.6587	2.41534	0.828459	1.11535	3.37852
1.39824	3.5477	0.794794	0.730883	2.91271	1.17038	3.04811	2.87216
2.10508	3.55581	0.851898	0.794653	2.6614	0.645548	2.55077	3.01199
1.38414	1.47087	0.895369	0.679971	2.71172	0.67932	2.50534	2.84014
1.50621	1.46417	0.712567	0.473319	3.37993	1.07829	2.57326	3.17724
0.906102	1.3926	1.78353	0.726987	3.06149	2.01289	2.63481	2.00691
0.749129	1.34546	1.35161	0.393464	3.01799	0.647301	0.902545	2.55098
0.838154	1.08774	0.966677	0.607256	3.02277	0.59308	2.32551	1.76192
2.00176	3.76937	0.782129	0.813697	3.4011	3.08822	1.24833	2.58779
1.55901	2.50655	0.667079	1.35653	2.60553	1.47135	1.18618	3.34046
1.5164	3.05209	0.679998	0.435122	3.73733	0.798011	2.49881	1.60466
0.583302	2.06579	0.746762	0.790591	3.38259	1.11233	1.56592	1.79332
0.644659	3.79196	0.879233	0.529242	2.6744	0.845595	1.10862	2.55628
1.12117	1.67817	0.879233	1.0029	3.39285	0.996747	1.10079	1.57126
4.31841	2.27969	0.555886	0.298577	2.94073	2.14224	1.47285	2.96267
1.13712	2.01834	1.00645	0.450647	3.18355	1.31804	1.79194	3.68212
3.00323	1.80842	0.819214	1.05841	3.36192	1.77287	2.3366	2.12437
1.68817	2.77409	0.588991	1.60165	1.96302	0.918874	1.82723	1.45997
1.40364	1.61868	0.801426	2.12304	1.91998	1.54911	2.44897	1.59733
0.0236972	3.28766	2.51776	1.33391	4.11252	2.7346	2.44123	2.78029
0.0354333	2.44706	1.24269	1.72433	3.85694	0.970856	2.41427	1.60834
0.03866	2.00116	3.42183	0.972183	2.8011	0.987761	1.04504	1.19172
0.551539	2.24685	0.595967	1.22112	3.96073	2.20721	1.14775	2.61881
0.0417744	4.24579	0.6765	1.11295	2.97912	0.795013	1.97435	2.48849
1.33961	3.18534	0.667609	0.75275	3.88758	0.709626	2.20076	2.60203
1.49124	2.8513	0.894819	0.551385	2.83663	0.998024	1.12198	2.43254
1.16783	3.72032	3.18593	1.1084	2.60289	0.843377	2.33967	2.03576
1.37229	3.45884	3.37291	0.596366	2.8204	1.48771	1.02699	2.30649
2.86208	2.18975	1.05519	1.09148	3.1081	1.38621	1.76287	2.02892
1.25058	3.95373	0.391811	1.17085	3.24563	2.75356	0.313552	2.42613
1.4378	3.08878	0.761022	2.56588	2.82345	0.753781	1.29974	2.09652
1.43543	3.89082	0.775219	2.18424	2.13929	0.939997	1.30988	2.59999
1.29801	2.56655	1.11454	0.992176	3.07683	0.866554	0.867089	2.40478
1.27544	2.35076	2.73026	1.24347	1.95997	2.2938	1.63013	1.72958
0.746847	2.59367	2.33035	1.49482	3.16456	2.13379	2.32034	2.8782
0.752935	2.4828	1.28205	1.342	3.0538	1.34145	3.0128	1.70855
0.76344	2.95931	2.357	2.23001	3.28119	0.823883	2.50256	2.02152
1.31255	3.55279	0.695257	2.2868	2.82696	1.02034	2.64239	2.44725
1.14532	1.57277	0.804641	0.921755	1.96852	2.03916	1.19764	2.05206
1.50167	2.7766	1.43863	0.620066	1.71732	1.29343	1.07374	2.85817
1.88821	4.22666	0.628971	0.594173	3.03819	3.18278	0.768935	4.24771
1.00143	2.07194	0.821737	0.780989	2.15383	0.562463	1.95364	2.62568
0.826095	2.6627	1.40207	0.589639	2.86081	3.4173	1.74982	3.04385
1.25877	3.19251	0.930616	0.782995	4.1578	1.48259	1.43979	1.55237
1.52319	3.32626	1.90803	0.77104	3.52147	1.43856	0.841449	1.77847
1.00521	2.49454	1.05062	0.638134	3.02476	2.57329	1.48049	2.7983
0.741815	2.11564	1.84255	0.372704	2.49297	0.648798	0.885807	2.25293
2.0675	3.13124	0.976386	1.29746	3.22397	0.788843	1.25783	2.56965
0.915412	1.4509	1.0773	0.727524	1.72031	1.54434	0.778689	1.93447
0.989682	2.50068	0.688291	0.678458	2.39301	0.923925	1.41744	2.86822
1.76962	2.68873	0.578582	1.3152	2.3025	3.1105	0.837447	2.92566
1.40023	2.81624	2.6875	0.609053	3.68057	1.59371	0.812792	1.95435
1.79869	3.6222	0.666653	0.528839	2.80796	2.21603	1.61929	2.11435
0.800909	1.59798	0.677039	1.3109	3.15617	2.51388	1.92331	2.64901
1.50238	2.45025	1.12363	0.762851	3.43867	1.04911	1.37538	2.57456
0.116505	3.32544	0.902334	0.750583	2.00584	1.61437	1.18554	2.34551
2.28027	2.18654	0.828128	1.42941	2.3432	1.41616	1.36226	2.66994
1.50438	1.37227	0.670386	0.645541	3.12493	1.52773	0.551344	2.30481
2.50955	3.42651	0.819816	2.99891	2.31199	0.765527	1.14164	2.51176
1.38852	1.54953	0.704706	2.56587	4.17865	1.47352	1.34922	2.87598
1.77446	3.7371	2.93247	3.47768	4.54339	2.55312	1.44126	2.61107
1.44935	2.60749	1.13305	2.39491	3.33222	1.7689	1.68989	2.76477
0.927493	2.08336	1.05265	3.5847	1.30092	0.679235	1.43096	2.00461
2.38638	2.12641	1.02807	0.469656	2.3975	2.45348	1.06044	1.80484
3.9071	2.42443	1.46182	1.49064	2.66936	1.28878	1.1941	1.60985
1.94304	3.36798	1.32928	1.4747	3.30331	0.986105	1.0097	2.80439
3.19526	3.25206	2.78726	1.09066	2.69961	0.997609	2.08639	2.17399
1.0653	2.7274	1.17953	0.930682	2.44147	1.11756	1.4239	2.08518
1.65409	2.43594	0.417005	1.03976	3.50371	0.841019	0.898402	1.98597
1.0668	2.74559	0.47107	0.47299	2.44065	1.63922	1.19295	2.6396
1.0442	3.69203	1.09832	0.70318	2.91068	1.70225	1.62834	1.78499
0.769602	2.9093	0.933977	0.653058	2.92173	1.03031	0.764131	1.40124
1.05183	3.24997	0.715316	0.555732	3.11823	1.93178	1.66829	3.00086
1.79405	2.29692	0.709737	0.638233	2.00452	1.20947	1.27391	1.59068
1.67873	3.26253	0.507487	0.586058	2.60345	1.33042	1.24794	1.44275
1.17152	3.3855	1.0214	0.584037	2.59233	1.57376	1.12275	1.7352
2.11528	2.83958	0.642347	2.77263	3.76548	2.59077	0.806734	2.34708
1.2264	2.65208	1.9478	0.64063	2.02335	0.733088	0.831184	3.49418
0.0325696	3.26011	2.36089	0.174968	2.48541	0.607812	2.31963	1.67062
1.64016	3.11234	1.30666	0.175874	3.85308	0.628712	1.13165	1.54309
1.45296	2.85899	0.669219	0.508215	1.76403	0.722248	1.02453	2.99575
0.972127	3.46559	0.870067	0.427906	1.97746	0.932681	2.81416	3.32856
0.800859	2.94165	0.76246	1.54699	3.28633	1.76899	2.82713	2.15323
0.967825	1.58943	3.39617	0.66116	3.18588	1.44355	2.54894	1.16812
1.80915	1.54367	0.896814	0.536837	3.59101	1.08855	1.74673	1.69479
0.898649	1.64084	3.514	0.576349	3.57824	1.69248	2.24767	2.06632
1.0102	1.58487	1.02059	0.594399	3.23587	1.15788	2.68321	2.16146
1.21696	3.06736	0.450132	0.576349	1.40208	1.069	1.24212	4.64709
0.939734	3.34123	1.61778	0.594399	1.8146	0.766848	1.62328	4.66132
1.67689	2.88492	0.882638	2.31621	3.04441	1.58662	2.51651	1.82207
1.44356	1.47203	0.7317	0.539931	2.75742	1.1674	2.24056	1.5073
1.24394	2.9453	0.816293	0.923264	3.14606	1.01459	1.72015	1.62281
0.978403	2.33099	0.491242	0.538645	3.46456	0.584471	1.44162	1.82657
1.37021	2.66341	0.700835	0.875338	3.25743	1.25382	1.97006	1.34756
1.03052	2.29067	0.902839	0.326233	2.71302	1.11021	1.64243	1.76595
1.61911	2.90895	0.999247	0.596313	3.84222	1.01511	1.40606	2.28458
1.58462	3.20441	0.796602	0.44815	2.85247	0.495153	1.29129	2.81424
1.45056	3.1061	3.1398	0.895396	2.67996	1.86255	1.08835	3.0614
1.49392	2.83219	1.0715	0.584688	3.37175	1.59224	1.04781	2.29155
1.06303	3.01279	0.746868	0.895396	3.40502	1.14975	2.23444	2.20231
0.762718	2.96693	0.563263	0.584688	3.44468	1.60609	1.28789	2.46405
1.52055	2.92486	0.595024	2.25754	3.48187	1.28303	1.67304	3.17075
0.768094	3.38092	0.950835	0.605521	4.12832	0.728353	1.18917	2.80007
1.58677	3.03607	0.857743	2.02674	1.66348	0.831947	1.18535	2.67299
2.1271	2.1243	0.581032	0.56599	2.31269	0.781404	2.60563	1.36734
1.38095	2.74087	1.06241	0.44815	3.61215	1.11348	1.59612	2.84062
1.3148	2.37106	2.58137	0.832902	2.61102	0.713691	1.47296	2.74738
1.39441	3.13799	3.55617	0.584688	3.92042	2.60991	1.06406	1.95585
1.31453	3.21665	3.58379	0.832902	3.28987	3.27546	0.963985	1.83131
1.75685	1.7281	3.38068	0.584688	2.2271	2.25608	2.91648	3.24483
1.7127	2.0886	3.1117	2.64882	1.70077	2.74075	1.29038	1.83565
1.39039	2.32515	3.26981	0.602461	2.05451	3.5724	1.59386	2.55872
1.17813	2.85296	3.20384	2.0208	3.40472	3.01385	0.927074	3.17616
1.14536	1.76075	3.22426	0.563735	3.15763	2.18551	1.08022	3.11076
0.854221	3.60561	3.00045	0.589135	2.19571	3.06735	1.47062	2.21336
1.04052	3.13232	0.853567	0.491491	3.53739	2.99567	1.45848	1.58537
3.21448	2.71133	1.47754	0.773904	2.84087	2.96506	1.54864	1.70977
1.23361	3.24059	1.52145	2.15447	3.08779	2.91482	1.34366	2.96268
0.79318	3.19561	0.844719	2.79693	2.35224	2.97993	1.32241	2.41752
1.29834	2.77535	0.524898	0.653015	2.33799	1.77202	2.5583	3.51039
1.21645	1.58772	0.993705	1.90242	2.54465	3.28566	1.90903	2.90293
2.37577	3.52454	0.87943	0.658812	2.43347	2.71606	0.740357	2.66423
1.44814	1.70902	0.546185	0.589205	2.90784	2.88982	0.923784	3.63916
0.80441	3.42756	1.12511	2.6163	3.84609	2.42486	1.9703	2.94426
1.01403	2.63938	0.946774	2.62652	2.36758	3.01017	3.6954	2.6407
1.90421	2.08473	0.585687	2.86355	3.01161	1.91708	0.673521	3.86613
1.26377	1.76776	0.580868	0.519859	2.46886	3.31531	1.88727	3.95351
1.16479	3.83	0.988844	0.789554	2.55302	2.97787	1.24814	2.2099
1.08008	2.81047	0.846606	0.574291	2.60854	2.82308	1.16065	2.05479
1.97317	2.55716	0.584639	0.426725	2.71579	2.25315	0.977165	3.55993
0.913843	1.79779	1.78558	0.583905	3.39431	3.30367	0.716728	3.36718
1.20023	1.64772	0.182757	0.659457	2.91817	0.624133	0.753397	4.276
1.60265	0.287181	1.52109	0.641627	2.72948	2.32285	1.03524	2.89537
0.970556	0.97286	1.24867	0.583908	2.51624	0.911671	0.9174	1.69003
1.11286	0.10175	1.52505	0.314949	2.90754	0.512912	0.61958	3.44361
1.11191	0.162005	1.9217	0.411642	3.06215	0.986841	1.34014	1.80314
1.12365	1.5219	1.49806	0.540818	3.30529	2.05868	0.99416	2.47499
1.10902	0.48996	1.62334	0.683667	2.35589	1.07276	1.43992	2.72344
1.41185	0.530606	1.16114	0.393353	2.21812	1.80793	1.51595	2.01193
1.64594	0.469755	2.24608	1.00038	2.58466	1.00643	1.41369	2.80221
1.2629	0.7885	1.26901	0.457071	2.20416	0.570743	1.40853	2.75478
0.776672	0.171073	0.754696	1.29943	2.05596	1.33626	0.921505	2.11886
0.927707	0.141345	3.77012	0.909355	3.30944	0.871265	0.884328	3.19474
0.808784	0.0769004	1.40937	0.35533	3.01938	1.07265	1.55106	1.9494
0.870642	0.0453236	0.761594	0.399397	3.2327	1.16612	1.12537	1.89152
1.37436	0.223397	4.7351	1.44674	3.45194	0.896009	0.747016	3.43919
1.62345	0.195493	2.43246	1.45086	2.34937	2.12197	2.45665	1.26364
1.65669	0.197403	0.846765	0.674543	2.5434	0.871988	1.21806	2.96027
0.571664	0.100353	0.846765	3.68789	2.0058	1.26472	0.842405	1.54333
3.57574	1.49913	0.897776	0.321427	3.75619	1.14897	1.33553	3.45109
1.27293	0.0660863	0.868686	0.848941	3.61009	0.851515	1.89485	3.65355
1.67643	0.590053	0.617857	2.56309	2.13679	0.959587	0.80084	3.18373
0.964183	1.80016	0.863332	0.363614	2.52786	0.882207	1.25741	3.0445
0.730778	0.482451	0.845407	3.17143	2.16306	1.03216	1.45633	2.47523
0.88508	0.327322	0.604886	3.11725	3.30353	0.76342	1.25946	1.99285
1.13264	0.321281	0.952988	1.06698	2.30493	1.09771	1.18436	2.91118
0.520143	1.82537	0.865258	0.495065	2.09496	0.968218	0.785257	1.21404
1.70143	2.49356	2.10625	0.717487	3.02775	1.10551	1.35074	2.76314
1.58733	2.32581	1.9363	0.471965	3.27281	2.26014	1.50518	2.85723
1.3305	2.68886	0.298531	0.500278	2.2695	1.48125	0.885137	2.62495
1.0507	2.11391	1.25405	0.708365	2.65917	0.745934	0.975007	1.68658
1.35387	2.59388	2.35294	0.532542	2.35568	1.07966	2.00267	3.03516
0.959371	0.636335	1.50839	0.559835	3.79977	1.74875	1.37146	2.64169
4.48105	0.541141	0.973274	1.02064	3.89719	2.5003	0.670498	2.10024
0.886291	0.872164	0.666755	0.45741	2.53146	2.53556	0.952031	2.51918
0.725446	0.0727366	0.951084	0.410928	2.29781	2.49456	0.976877	2.58186
1.4509	0.458793	0.904711	0.891947	0.0420709	1.31178	2.41648	3.4403
1.47798	3.25347	1.87158	1.042	0.231542	2.56726	2.37728	2.07729
0.638303	3.53951	1.09222	0.762287	2.00262	2.56082	1.001	1.88588
1.06372	2.35249	1.20647	0.312526	1.61014	1.19732	1.20205	0.935441
1.11747	3.3991	0.590603	0.813209	0.115688	1.55392	1.51346	2.99144
3.18508	3.66627	0.91773	0.638456	2.57372	0.708206	1.49147	1.45861
1.14023	1.87931	0.979121	1.55032	1.92621	2.68605	2.74908	1.81424
1.28192	2.81085	1.20624	0.574957	2.1835	2.74941	2.0212	3.35627
1.5478	3.01017	0.816562	0.538881	2.55768	1.17213	1.62554	1.56424
5.51714	2.34855	1.83932	0.993661	2.61373	1.86216	0.797811	3.32365
1.45591	2.64579	0.83958	0.701811	0.106133	1.004	0.900792	1.90011
1.82489	2.73587	1.71851	0.757472	2.47659	0.866247	1.93088	2.67722
1.26134	4.36851	1.1009	0.664245	0.62559	2.48878	1.18218	1.62158
0.848258	2.19467	1.00057	0.564647	1.41129	2.35251	1.50279	1.23665
1.09611	0.570515	0.627408	0.483587	1.66305	1.34913	0.99836	2.62362
1.52837	3.0791	1.01527	0.751763	1.87291	1.38328	0.909774	1.9028
1.56391	2.1978	0.561691	0.725426	2.60688	2.35126	0.799452	1.72522
1.04276	3.47232	0.745412	0.725426	1.34941	2.1414	1.59847	3.92623
0.900622	2.3606	1.47535	0.612298	0.427339	1.503	1.59522	1.41265
1.7311	2.8453	1.18727	0.841826	1.07939	1.40176	1.18672	1.9142
2.22872	2.5739	0.631691	0.762485	1.60104	2.19928	1.59448	1.29337
3.13616	1.53767	0.764431	0.69386	2.09024	2.29728	2.51346	2.59957
1.5693	2.98017	2.45042	0.69386	1.33169	1.0749	1.9669	2.0057
1.1445	3.04474	2.55462	0.668848	0.408243	1.10527	2.4777	2.06246
1.29051	1.89003	2.40488	0.49028	0.785303	1.89591	1.81229	2.7651
1.67272	2.47432	0.778687	5.17126	2.07006	2.25619	1.92289	1.6822
1.43957	3.10391	1.56813	0.669797	2.50764	0.981462	1.99653	2.79228
1.70112	1.31531	0.945491	0.54135	0.418482	1.25656	1.25248	2.74586
1.5342	3.33074	2.57706	0.580238	1.10524	3.59826	1.61823	2.27361
0.597461	3.77858	1.04968	2.91541	1.37495	0.887727	2.80655	2.42489
0.762217	1.62157	1.07561	0.743864	2.3812	0.589815	2.769	2.58049
3.10895	2.29951	1.76261	3.50057	0.46665	0.606231	1.77518	4.64709
1.51227	3.23192	2.16093	1.55968	0.796783	2.20107	2.18687	1.49842
1.2251	2.68057	1.09804	0.488528	1.41206	0.633252	1.54438	3.01802
0.841053	3.24549	0.695934	0.379372	1.85124	1.43909	1.27564	1.78924
3.10072	2.56403	1.01535	0.750912	1.37541	0.661598	1.15688	1.93726
1.12516	2.86774	2.9714	0.792456	0.0510637	0.994624	0.80575	4.72243
0.990627	3.11943	0.930267	0.559308	0.22536	1.07203	1.8644	2.4941
1.36966	3.02894	1.0355	1.01162	2.69566	0.765531	1.10712	1.05377
1.18254	3.10624	0.41151	1.40279	0.176369	0.902009	1.51811	1.74213
1.15977	3.12962	1.02011	4.68182	2.55136	1.00235	0.840709	3.70817
1.19846	0.239694	0.718775	0.618659	2.28958	2.69663	0.659028	2.78337
1.19153	0.107242	0.834643	0.567381	0.396625	1.10947	0.760844	1.74011
0.550082	0.034023	1.47817	0.729336	2.85657	0.946245	1.20501	1.94529
0.654449	1.46952	1.3553	0.712504	0.270145	0.937467	1.24028	1.32217
1.583	3.11723	0.772486	3.94969	0.715835	1.81888	1.19707	1.81453
1.08339	0.105901	0.907426	0.8435	2.23139	0.609425	1.04825	2.85597
2.43432	0.0525277	0.918025	0.61469	2.62228	0.949952	0.883345	1.2067
3.15202	0.186686	1.50324	0.452535	0.223825	1.67611	2.03724	1.4336
0.932791	0.0921832	0.919191	1.47628	2.63167	1.21332	2.05729	2.1397
1.59246	1.49902	0.631897	0.633607	0.691276	0.898733	0.953699	3.15636
1.09059	0.0814721	0.671626	0.777252	2.07707	0.884432	1.24316	2.54792
0.877761	2.09821	0.566409	0.56579	1.92547	1.36302	0.879406	3.50064
0.897249	3.09208	0.772082	1.79802	1.60813	0.556761	0.855847	2.73212
1.34185	2.51328	0.701104	0.514559	1.86203	2.14529	1.14111	1.85692
1.74122	2.60132	2.829	0.454786	2.04694	0.927542	3.05004	1.99757
1.88472	2.31511	1.41187	0.719235	2.53354	0.955152	3.38717	2.64446
1.79407	2.94564	0.779222	1.18338	2.41944	3.05348	2.26209	2.45997
1.33224	3.52776	0.76835	2.97227	2.00134	0.918765	2.8386	3.44793
1.03611	3.47341	0.574046	2.97227	2.15459	2.48216	3.19101	3.47477
1.55393	1.36739	2.61121	0.638763	2.47321	1.26129	1.80044	2.99539
2.60889	3.34505	0.93335	0.516749	1.73293	2.60512	2.77732	2.88035
1.10004	2.38526	0.973531	0.760106	2.57123	0.670183	1.07764	3.52026
0.724311	3.06258	1.21688	0.49985	1.66588	0.765246	2.57432	3.5436
1.03566	3.42505	2.40775	1.48631	4.44661	1.05052	2.89619	1.81221
0.974299	2.39431	3.06389	0.46097	3.21943	0.839071	1.18897	2.41104
2.74463	1.94129	2.66898	0.494275	2.00887	0.910125	1.13083	3.36615
2.7475	2.62223	1.0903	0.772592	1.72456	0.98781	2.72603	1.42673
1.01949	2.65017	0.96344	0.543353	1.53303	0.744186	2.05181	3.13906
0.917318	2.8554	0.704408	0.636326	2.11335	1.91575	1.12827	1.6748
0.929714	1.57476	0.745641	1.17732	1.57437	1.4059	3.13386	3.56306
1.3976	0.189259	2.51741	1.17732	2.53176	0.725677	1.59981	1.95967
1.43226	2.71937	1.58826	0.55211	1.83655	0.80788	1.79942	2.4588
1.81514	2.32021	1.10125	0.406518	2.17061	0.600417	1.14661	2.9966
0.959357	3.03807	1.37781	1.20523	1.88844	0.663039	2.32024	2.27081
0.863206	1.4205	1.17585	0.618833	3.36477	0.769925	1.43012	1.95929
0.886761	2.93976	2.3945	3.09328	3.27925	0.92294	1.65618	2.28867
1.04738	3.59947	2.52432	0.583189	3.3387	0.786031	1.56563	2.63738
1.3405	2.80155	2.38347	0.570706	3.25355	0.531671	2.39334	3.19102
3.81307	3.74285	0.588494	0.5521	3.31413	1.82731	1.3581	1.96822
1.22431	3.03381	0.773837	0.592603	3.23364	1.06096	0.898444	3.68108
0.960486	3.1234	0.851118	0.480498	2.52737	0.874875	1.64068	2.58674
0.995366	3.10778	0.860683	0.377443	1.80022	1.34375	0.747863	1.89587
0.885566	3.69568	1.81223	0.695147	3.2714	1.16102	1.10648	3.48251
1.30499	2.0475	0.594283	2.05752	3.02342	0.539999	2.09571	1.24663
1.07662	0.319191	2.47572	0.484239	3.15594	0.974687	1.73798	1.59474
1.45795	2.16806	2.36156	0.426754	3.156	0.619599	1.44144	2.90904
0.819155	3.10601	1.17723	0.523486	3.01382	1.56304	1.2376	2.29236
1.42689	2.19414	2.84642	1.11903	2.95768	2.45108	0.929493	3.69992
1.82455	3.33326	1.56581	1.25861	2.68824	0.766933	1.124	4.19555
1.19862	2.62289	0.59426	0.715713	2.77348	0.578649	1.23938	1.35622
1.52395	2.65161	4.10409	1.32877	2.60985	0.719486	0.731351	1.92536
1.89996	2.55387	0.689828	0.779521	2.86231	1.05435	0.912351	1.05447
1.01897	4.63095	0.941483	2.84712	2.72749	1.31882	0.94251	2.1112
1.72542	2.6821	0.808705	3.12224	2.75979	1.29307	0.986191	3.05345
1.63496	2.62163	2.11515	3.59398	2.54436	0.807175	1.65716	2.05925
1.24627	0.093766	1.70228	0.950238	2.29386	1.08344	1.33565	2.29397
0.669378	3.3897	0.954804	2.0811	2.91451	0.936528	0.852223	2.03009
0.922643	2.9652	0.760424	0.503087	2.838	0.89145	2.81534	1.85606
1.42723	3.36812	0.759399	2.91641	2.9837	0.854916	2.07654	2.60241
1.77967	1.89245	1.25261	2.07508	2.95017	0.512104	3.36701	1.76642
1.12588	1.68928	0.822361	1.6175	2.90093	0.694872	1.04924	2.01196
2.19254	2.66254	0.832779	0.500657	2.70772	0.994326	0.750256	2.10408
0.533326	0.502849	1.00892	2.7784	2.7343	0.872723	1.40185	1.44905
1.49654	0.0388916	0.826499	1.5609	2.79088	1.1086	2.232	4.22045
0.939018	0.447636	0.176158	1.58389	2.81871	1.03313	1.26965	1.28001
0.614338	0.18311	0.618344	1.09473	2.82599	0.582015	0.769408	2.94942
0.777925	0.274319	1.18052	0.489916	2.56112	1.53832	1.29038	3.2637
0.822754	0.282438	1.38336	0.553712	2.37049	0.951164	3.21859	2.66675
1.64189	0.0499358	0.972151	1.10014	2.62341	1.22337	0.808166	3.39197
0.816346	1.35208	0.842072	1.54727	2.58572	1.19758	3.08399	2.92966
1.39909	1.66584	0.885979	0.805414	2.54781	0.58714	1.8185	1.44646
1.29813	0.232854	0.797759	1.75556	2.55394	0.802317	3.33319	3.91506
1.82936	0.0608708	0.621855	0.666555	2.43066	2.0531	1.04704	3.47715
1.43524	1.9369	0.938504	1.5048	2.1042	0.682641	1.12305	3.66691
0.875309	2.61664	1.42724	0.979554	1.87945	1.20075	2.26398	3.18051
0.86247	2.76577	0.703281	1.06899	2.23172	1.4499	0.870518	2.2026
1.958	2.3353	1.19809	0.88263	3.32079	0.559575	1.81876	3.97368
1.73063	1.50513	1.19472	0.465357	2.46613	0.754184	3.55088	1.63782
1.04341	2.91996	1.11396	0.95245	2.87327	0.683511	1.24313	2.35071
0.815382	3.22934	1.29947	0.474453	3.00295	1.26689	0.905622	2.77984
1.70954	2.47035	1.06242	0.490131	2.7392	0.67773	0.936861	1.59177
0.976429	0.180046	1.27492	1.04285	2.02987	0.801662	0.884101	2.12375
0.771618	1.77261	1.43965	0.616459	1.66686	2.48271	1.1928	2.5673
1.55793	3.15692	1.0118	0.544144	1.67062	1.13334	1.04483	2.76928
0.990963	2.66862	1.89314	0.471667	3.47061	1.52616	0.729334	3.02304
1.46572	0.125646	1.53577	0.502029	2.55208	1.72559	1.69524	3.11688
0.794283	0.0882951	1.26103	0.512712	2.71487	3.0248	0.868874	3.02201
0.754124	0.11692	1.08776	0.698795	2.44258	2.62576	1.53657	2.83737
1.19168	0.755361	2.78699	1.21149	2.92421	1.19291	1.03669	2.23527
0.724041	3.22897	2.17329	0.51681	3.03291	2.27305	1.62173	3.33369
0.832603	2.4561	1.94992	0.720113	3.71482	2.05389	1.10771	2.91135
1.06514	2.02623	0.835407	0.711514	2.72988	2.07886	1.09403	3.24608
1.49401	2.55438	1.6276	0.583207	2.77586	2.21042	1.34903	2.92741
1.28102	0.118884	0.985051	0.799448	1.61185	2.15866	1.04399	2.83637
1.22266	0.17763	0.922065	0.639927	2.26879	1.95274	0.963644	3.28392
2.30332	0.75177	0.967813	0.932705	1.30025	0.826975	0.98343	2.36699
2.07649	0.335511	0.907743	1.23602	1.97682	0.782711	1.22279	2.39391
0.900489	2.82372	0.817115	1.04738	3.38173	0.685955	2.44207	3.00288
1.01573	2.77421	0.637377	0.639121	2.27255	0.731953	0.985572	2.27136
1.21786	2.95632	0.761338	0.738822	2.91418	0.473526	1.98093	3.25815
1.35066	3.19263	0.71028	0.539128	1.97483	0.975787	1.55221	2.64099
1.2885	3.18572	0.902226	0.448139	2.76677	1.92796	0.65826	1.94578
1.18824	2.7063	0.651396	1.67412	1.85226	3.54223	1.19228	2.96689
0.685022	1.47816	0.828571	1.15471	2.72464	2.13114	1.30019	1.92212
0.782573	1.77054	0.472903	2.56935	1.98379	0.966996	0.587975	1.58632
0.912438	1.97322	1.09935	4.75869	3.73746	1.18268	3.52507	1.90054
0.781324	4.13723	1.05947	1.03757	2.6114	0.935893	0.618024	2.72676
1.0573	2.65203	0.898788	1.19558	2.72671	1.4084	1.36646	2.70009
1.57156	2.87296	0.855153	0.404783	2.94482	0.807439	2.30523	2.1761
1.04555	2.6542	0.821361	1.13868	3.98352	1.19016	1.23891	1.86985
0.868737	3.35032	0.912703	0.486505	3.17748	1.06296	1.10298	1.17799
0.605112	2.42015	2.84457	0.55227	3.08	1.78021	1.63009	3.48354
0.707228	2.63155	0.672604	0.537873	2.43688	0.661903	1.20083	3.14094
0.805991	3.2991	1.51381	1.51092	2.86447	2.12679	1.63882	3.58996
1.35614	2.65919	0.69343	1.07323	2.83589	0.721672	1.25539	3.08677
1.97818	1.99586	0.866181	0.732491	2.65442	0.700168	1.18598	2.3825
1.92329	3.22648	2.21662	1.38099	2.59165	1.37186	1.62512	2.02137
1.58271	3.27921	0.406045	0.596999	2.34143	1.15424	1.37034	1.30162
1.16899	2.73146	1.15375	0.829171	2.55286	1.10616	1.36098	1.99083
1.15378	2.28947	1.2498	0.471816	2.89417	2.21166	1.18626	2.25675
0.698308	2.88576	0.824714	0.33114	2.41538	0.970599	1.30104	1.37593
1.52456	3.22244	1.51182	0.621031	3.27115	1.67347	1.40626	2.91885
0.947757	2.43529	1.59624	0.710997	2.32023	0.969453	1.48617	1.74758
1.14797	2.7889	1.10374	0.93481	3.15698	1.38328	0.91295	3.32697
1.20426	3.56289	0.790166	0.414881	2.58925	1.30976	1.00749	1.57422
1.08052	2.64242	1.53421	0.520059	4.2376	1.17408	2.99624	2.71183
1.04505	3.22576	1.6114	0.584104	1.41727	1.76993	1.23703	1.53766
0.890127	2.14456	1.65785	3.53285	3.09616	1.51391	1.15558	3.17621
1.04878	2.47856	1.46203	0.680593	1.50452	1.37058	0.875166	2.61754
1.65076	2.61872	0.64317	0.538522	3.1099	0.958412	1.14587	2.81165
1.73995	3.25909	0.729092	0.458998	3.25311	0.530667	0.60487	2.8341
1.58476	3.53151	0.613516	0.47076	3.50272	2.16383	1.43415	2.93826
1.27685	2.04732	1.81854	0.671953	3.65539	0.413555	1.15627	2.48215
0.976785	2.61876	2.54147	0.64425	2.0421	1.31213	1.53088	2.49783
1.24821	2.47345	0.775733	0.686466	3.46226	1.09235	2.65707	2.50318
1.27096	2.15026	0.779366	3.56557	3.23631	1.16113	1.11343	2.20411
1.89265	3.35726	0.738609	0.674832	2.66016	1.52598	2.20917	2.86541
1.09787	2.78746	0.784266	0.451003	2.60001	0.602209	1.57812	2.03788
0.983986	3.04312	1.24377	0.558471	2.73978	0.652558	1.36835	2.21976
2.21918	2.93838	0.953965	0.654761	3.18716	1.04072	0.765574	2.30513
1.19687	3.02002	0.694814	0.34512	3.11416	3.02697	0.516776	3.21762
1.09662	3.58852	1.38266	0.702616	2.26664	2.26641	1.44169	3.20461
1.14229	3.05823	0.923141	1.22408	1.85863	0.750939	1.46952	2.8189
1.16888	3.85132	0.91064	1.63579	2.74821	1.4358	1.49173	1.81705
1.05798	2.54159	0.841538	1.43026	2.28995	0.959519	1.02986	2.14424
2.15543	3.40943	2.62771	3.63024	4.62007	0.72597	2.15875	2.06283
0.473772	3.21573	0.761091	1.481	2.93831	0.882586	1.25177	2.11692
1.27122	2.79076	1.29369	1.31988	2.72716	0.628516	3.5946	2.0378
1.09657	1.6082	0.867741	0.839088	3.42874	0.82325	0.840144	3.14912
3.7848	2.27164	0.778232	0.981092	3.92513	0.760094	1.16819	3.0032
2.171	2.86902	1.2713	1.49557	3.84342	0.8768	1.24848	2.39271
1.25094	2.99815	0.708335	1.73043	2.6199	0.711882	1.10864	3.27654
1.1818	3.34998	1.47132	3.56655	1.94829	1.0547	0.775679	1.96575
0.700965	3.36953	2.01375	1.35987	2.60448	0.840741	0.695185	2.11363
1.00321	3.3417	1.35738	0.774271	2.65461	3.43895	0.920145	2.53361
0.874372	2.87642	2.33333	2.13216	2.35093	0.76541	1.45315	2.53361
0.911518	3.77199	3.74158	1.51515	3.49079	1.88606	0.832316	3.28295
1.16654	2.77797	1.09995	0.498748	3.43423	2.51567	2.63729	2.24872
1.40333	2.85299	0.929766	0.723929	3.75125	0.7612	0.863869	2.04348
1.59859	1.38538	0.950443	0.410267	2.24305	1.01118	0.834302	3.02481
0.189371	1.84559	3.01634	0.875507	3.29634	0.872486	1.42611	2.06869
1.07504	2.76256	3.26625	1.03435	2.50197	1.28423	0.761104	1.825
1.85172	3.76385	2.65403	0.499446	2.16027	0.788942	1.6806	3.16599
1.87006	3.10144	1.90255	1.30895	2.88602	0.91359	1.15743	2.75544
0.774725	2.00976	2.73086	0.655165	4.16878	1.27038	2.08588	2.74447
0.865258	3.6718	0.652895	0.79963	1.98978	1.09435	0.743116	2.67711
1.05459	3.3587	0.618721	0.660532	2.29582	1.95201	2.24081	1.44754
0.856944	3.63664	0.744849	0.595691	3.16894	1.43761	0.910486	1.4252
0.946657	2.49999	0.72508	0.645637	1.91934	0.875371	1.33796	2.97624
1.006	3.75454	0.872261	0.644416	2.74972	1.02772	1.27285	2.42395
1.03243	3.36235	0.64805	0.531231	2.42738	0.581108	1.38394	1.53633
1.74249	3.36854	1.25123	0.752238	2.3445	1.06485	1.17366	1.57495
0.995591	2.71536	0.985369	0.732251	2.3456	0.765636	0.804711	3.21697
1.41189	2.69409	1.11286	0.712837	3.26724	0.744543	1.37417	3.09831
1.23127	2.03548	0.824035	0.733869	2.55896	0.770748	1.22088	2.73199
0.810476	2.81675	1.25727	0.884237	3.41852	0.604764	3.15346	2.75559
0.798717	2.72899	1.37399	0.410204	2.81139	1.12329	4.29737	3.07011
4.22116	2.14049	0.824906	0.876496	2.18731	0.848543	1.18241	3.10869
2.53667	3.93018	0.703011	0.722753	2.83654	0.968736	1.33947	2.56454
1.46702	2.70636	0.983563	0.43411	2.9702	1.75168	1.29788	1.6961
0.78085	2.63487	0.788153	0.56784	3.77078	1.06879	1.17432	1.5961
1.15081	3.98259	1.61966	1.89113	3.49199	2.84562	1.14168	1.93165
1.28313	3.52573	0.959493	0.903753	1.62572	2.66873	1.10986	3.03628
1.0115	2.42239	0.986942	0.505976	2.97258	1.95974	2.21266	1.69711
1.07161	3.5102	0.749268	0.879647	3.24425	2.16871	1.54161	1.71277
1.69226	3.68361	0.528755	0.721641	4.1732	2.76167	0.867848	2.58076
1.13668	3.72148	0.734076	0.629271	3.13041	3.91515	0.707972	2.26835
0.810931	1.41087	0.78762	1.80012	2.45297	1.00492	1.47905	2.34238
0.903868	1.26235	0.884626	0.654499	1.30249	1.19767	1.74891	2.07998
0.924723	1.65703	0.872353	1.34771	2.86288	1.00827	0.738513	2.36161
1.37376	3.21908	0.756567	0.463834	3.87067	1.06323	1.14192	3.55687
0.995265	2.95936	0.920002	1.02156	3.41052	3.70007	1.3971	1.63326
2.50969	1.86562	0.704434	0.551868	3.56878	0.755652	1.93229	1.97396
0.945223	3.26205	1.24319	1.03652	3.49737	0.621412	1.90263	3.64088
1.1137	4.17681	0.770215	0.590045	2.21278	1.66478	0.86191	2.13358
1.12396	2.63694	0.999262	1.02201	3.34447	0.522679	1.67618	3.12244
1.29387	3.20568	0.934912	0.544892	2.87932	0.925017	0.431733	2.33378
0.983875	4.34985	1.02432	0.667038	1.78485	0.653321	1.36446	2.0128
1.14457	1.74848	3.09292	0.725632	2.21742	1.32563	2.75962	1.7099
3.54196	3.23311	2.33787	0.737332	2.25489	1.31348	1.32808	2.27418
1.66388	3.03935	2.32235	1.1586	2.77705	1.1235	1.15162	4.0519
1.29744	2.47546	1.63975	1.98553	1.40766	0.63143	2.0622	3.12551
1.20769	3.06885	2.83804	0.714045	2.09699	1.2396	1.47439	1.70645
1.85751	2.94562	2.5158	0.581017	1.72253	0.87989	1.07967	2.97656
0.463544	3.70049	1.69207	0.400557	3.16428	0.605487	1.43774	1.53644
1.4208	2.66421	0.643441	0.412341	2.37273	2.68137	1.00825	2.24216
2.05739	2.08323	0.576632	0.940102	2.31641	2.16611	1.83592	2.41394
1.64362	2.81224	3.01165	0.75989	2.81961	1.6508	0.736724	2.42754
1.4847	3.03594	0.768638	0.759038	1.93704	1.47212	0.879014	3.35205
1.01298	2.49301	0.72656	0.693548	2.65013	1.09535	1.06456	3.4796
2.7817	2.73156	1.01824	2.79657	2.85266	3.0888	0.883516	3.73707
1.69268	3.22141	3.31653	0.401708	3.15077	2.88604	0.828335	4.17856
0.970183	2.7847	0.951121	0.772845	2.83602	0.578632	1.64548	4.17625
0.942028	2.18601	0.924545	2.54317	3.63501	0.883754	0.895949	3.43395
1.59271	2.18181	0.756353	0.782727	3.47278	0.998022	0.842144	3.14275
2.18554	1.47275	2.2895	0.624188	2.43468	1.37523	3.4375	2.8612
0.996984	3.08519	1.38746	0.599286	3.27121	0.493441	1.09122	1.59376
1.25564	2.37943	0.892553	2.34909	3.7406	1.40593	2.66195	2.93561
3.43016	2.82491	1.04989	2.63168	3.54259	0.788594	0.924366	2.41052
1.3992	2.03176	0.299806	0.425556	1.72583	0.892213	0.973451	2.4024
0.659574	2.43731	0.585925	0.447742	2.75028	0.753129	0.909028	2.10529
0.794233	2.30855	3.05634	0.666714	1.62945	1.47077	1.44738	1.78324
1.46285	3.20394	1.02049	0.67768	2.81826	1.01913	0.796813	2.25707
0.847473	2.06685	0.976847	0.704411	4.02603	0.934478	2.11865	2.64539
1.62566	1.91932	1.28712	0.512149	3.00911	4.19893	1.13599	3.2872
0.999295	2.26881	0.722499	1.41515	3.32457	1.04116	1.37897	3.27842
2.2467	1.67986	2.65604	1.04916	1.86709	1.37016	1.52582	3.3155
1.08654	2.24401	1.47028	0.952017	2.84304	1.02358	1.29361	2.02284
0.943115	2.89972	1.37723	0.648391	2.71354	0.795799	1.62643	2.88681
0.979516	2.8452	0.991641	0.50609	4.4302	0.605401	0.852398	2.86424
0.918804	2.86175	2.54052	0.436148	4.75353	2.54683	1.50804	3.0856
1.33369	3.26559	1.96424	0.785083	2.62006	0.725924	0.890033	1.55559
1.00206	2.98935	2.75272	0.681172	2.62016	0.654173	0.498647	1.5541
1.10227	3.46525	0.947897	0.559587	3.252	1.20958	1.45596	2.79335
1.25603	1.89545	0.710775	0.436024	2.81687	0.839367	1.67721	2.06778
1.83828	1.95495	1.14093	0.82276	2.52258	1.0031	0.890178	1.61205
2.40798	1.4861	0.844725	0.920417	2.48342	2.28266	2.45899	3.45351
0.779128	2.53205	0.684389	1.06598	2.6375	1.49743	1.58568	1.28315
1.21121	3.51141	0.755048	0.818797	2.47317	0.998467	1.04155	2.21612
1.24177	2.60493	1.20712	0.986329	2.93459	0.893583	1.36839	1.9749
1.67886	2.66968	1.43376	0.739932	2.89706	0.553669	1.39499	1.30879
1.52009	2.46713	0.982479	1.68482	1.76131	0.979042	1.93234	3.29147
1.70059	1.34305	0.853131	0.798495	2.20807	1.06911	1.35188	2.35969
0.944403	4.35604	0.918038	0.603847	3.79075	0.949706	1.02179	2.20932
0.686971	2.76821	1.66339	0.489821	4.65991	0.320646	2.67234	1.85848
0.988336	2.66531	0.815137	0.526137	2.19882	1.58481	1.93147	2.6991
1.24221	2.09392	0.809471	0.655718	2.5327	0.726918	1.09385	1.82607
1.04322	2.67901	0.738106	0.278911	3.12753	0.819864	1.43292	3.09377
1.13947	1.3531	0.675974	0.691084	2.23116	2.37843	0.997499	3.45694
0.546053	2.53611	0.676947	0.477007	3.3726	0.908356	1.55283	3.19834
1.22522	2.29643	1.66208	0.395563	2.23376	1.53103	1.11805	2.85793
0.713335	1.88397	1.83423	0.923693	2.03311	1.11159	2.05119	3.00199
2.35098	3.1597	3.40491	0.418471	2.22264	1.56873	1.25113	3.05732
0.953587	2.7924	0.930838	1.15826	3.84535	1.03186	1.45194	3.59331
1.52563	3.29039	2.61943	0.371144	3.36737	0.948937	1.19914	2.6137
1.38934	1.72701	0.915788	0.764502	3.30915	1.00255	2.35379	2.43068
1.0378	1.71195	0.705995	1.78976	3.32505	0.360209	1.38479	2.35518
2.33754	3.63657	1.145	0.743258	3.71832	1.03811	3.01904	3.77703
0.0542225	2.25755	0.938988	0.566931	3.4988	0.842584	0.753007	3.43612
1.01888	1.19868	0.865442	0.653861	3.33961	0.83479	0.974676	3.41348
1.24962	1.61088	0.695645	1.65584	3.20191	0.657699	1.14747	3.17428
1.44495	1.42051	1.07778	0.705887	2.93926	0.628062	1.14465	1.33226
1.99021	0.954116	1.36299	0.683248	3.5447	0.611547	1.49977	2.87616
1.1485	0.123716	1.28555	0.708275	3.7924	0.795263	1.18346	2.76672
0.936885	1.54821	2.85809	0.576845	3.56423	0.763421	0.80627	2.76519
1.3349	1.4309	1.46233	0.947969	2.51526	0.809942	1.68116	3.04335
0.904405	0.802382	0.568406	1.12079	3.09811	0.750417	1.94953	1.56167
1.06749	0.07316	0.798364	1.19125	3.95805	0.753035	0.990511	2.66523
1.90242	0.05472	1.25329	1.29221	3.30932	0.712468	0.92846	2.46966
1.03914	1.66305	0.855627	0.445933	2.18088	1.75659	1.01005	2.70659
0.683326	1.24031	2.52761	0.436292	1.90631	0.60022	2.09659	3.18849
1.50887	0.937654	2.47009	0.95789	2.59061	0.729131	1.1787	3.14718
2.05907	1.63589	1.01438	0.465708	1.629	2.67985	1.39612	2.73011
0.831994	2.28948	1.2315	0.484885	2.79667	2.73986	0.99839	2.48909
1.34091	1.32623	0.992205	0.665914	2.00559	1.36008	1.32203	3.26911
0.802269	0.771524	1.19499	0.848716	2.36439	1.54253	1.97856	2.94514
1.12499	1.3299	0.687046	0.851178	3.618	1.79277	0.77035	2.74957
0.976313	2.0445	2.04894	0.950454	2.802	0.844072	0.96921	2.87862
1.41724	0.124332	1.52577	0.440384	2.59257	0.636781	1.19111	2.11169
1.04404	3.01774	1.68436	0.713679	2.75945	1.50496	0.871453	2.9692
2.07292	1.56075	0.557139	0.642591	2.7504	2.32985	0.917759	2.70484
2.26811	1.67376	1.06685	0.559873	2.67227	1.23537	1.1076	1.71422
1.38023	0.622878	1.22768	3.62247	2.95934	2.76717	0.967093	4.10071
1.99554	1.24266	2.09865	0.516196	3.97585	3.02695	1.25514	1.69668
0.764659	1.57915	1.20477	1.87881	2.62807	1.26432	1.04872	0.846502
0.89175	1.31283	1.29736	0.664048	2.50827	1.17563	1.10143	1.21592
2.1493	1.97753	0.718791	1.1732	1.97958	1.34081	1.09748	2.84192
3.28921	0.136221	0.497295	0.855362	2.13176	0.797388	0.896688	1.55852
2.14771	0.659666	1.26947	0.81388	2.46502	1.00513	1.97478	1.81682
0.883332	1.58794	2.49406	0.478061	2.61339	1.33751	1.5314	2.25188
2.04335	4.24092	2.86548	0.953412	3.32306	1.03641	2.20071	3.90067
0.973631	1.87296	1.1008	0.401687	2.27912	0.765981	0.97767	2.99223
0.850621	2.19925	1.02468	0.429859	3.12345	0.581984	2.99065	1.62819
0.816828	3.11438	1.10915	0.350114	2.48831	1.15889	1.02472	1.91984
1.30189	2.33193	0.750468	0.350114	1.81897	0.962579	1.07044	1.58069
1.26831	2.36933	1.20351	0.694943	2.1153	1.96106	1.32343	2.32041
1.62277	0.603697	1.16759	0.483477	1.99186	0.983449	1.0542	2.37735
1.07767	3.36033	2.30657	0.535892	2.99033	1.29518	1.02749	2.19674
0.710498	2.93219	0.681073	2.33293	2.26017	1.38582	1.9271	3.23639
1.80481	3.03998	1.33057	2.54354	3.48552	0.989194	1.84255	3.44689
1.41317	3.03053	2.50595	2.68845	2.12284	0.803657	1.09685	2.63571
1.17891	3.08585	1.202	0.491601	2.14297	0.584249	0.743359	2.20138
0.58714	3.97912	0.683145	0.50409	2.80645	1.01284	0.86637	2.00716
1.58606	3.49566	1.44688	2.14646	2.19928	1.9338	0.852062	2.05725
0.633174	3.57752	0.562079	2.49996	2.08048	0.599105	2.04475	3.074
1.23772	2.89433	0.642273	2.67486	2.25171	0.711916	0.981423	2.75765
0.751925	2.74958	0.841641	0.489741	3.57435	0.890504	1.74471	2.57663
1.1987	2.68804	2.25395	0.534887	2.88955	0.651738	2.94215	2.1003
1.50356	2.62174	0.706718	2.50152	3.61576	2.39689	0.824699	3.22936
1.50281	2.30932	1.12736	2.50467	3.25966	1.52075	1.53923	3.07971
0.661916	2.94877	2.53118	2.51091	3.03617	1.57203	1.08241	2.36549
0.77316	2.20626	1.99401	0.405941	3.79841	1.64012	1.27414	3.29786
0.57107	1.6562	1.33154	0.411825	3.88166	1.19795	1.08263	1.39409
1.02919	3.82506	0.604432	2.32307	3.25008	1.15104	1.19242	3.12599
1.16498	1.47762	2.4375	2.30593	3.86851	1.02785	3.53865	3.02722
1.22489	4.14087	1.9992	2.16059	2.24005	1.00959	3.21483	1.52023
0.902156	3.42233	0.991293	0.450711	2.36838	1.0232	0.929123	1.68049
1.10264	4.04493	1.0744	0.403176	3.65831	0.960678	1.13459	1.67051
1.16085	3.92045	1.03891	2.45751	2.33875	1.2358	2.35576	1.1616
1.15524	3.29602	0.865409	3.32027	2.44098	1.02829	1.12508	3.19111
1.21136	1.6241	0.866185	3.20566	3.029	1.58525	1.31709	1.49465
1.58317	1.7974	0.694289	2.09273	2.7713	0.712756	3.60709	2.13518
2.8554	3.16721	0.961409	2.14968	2.4847	1.07703	3.50229	2.67222
1.11328	3.39032	0.698457	1.10807	2.26342	1.15429	2.09233	2.409
1.23849	3.94859	1.22154	3.53402	3.62966	0.935532	3.62013	3.74961
0.826531	3.34287	0.708641	3.809	2.4654	2.11897	3.25751	2.53275
1.84985	3.89208	0.679153	0.565952	4.06059	0.828072	2.63287	4.30676
1.02723	2.32138	0.727965	0.672492	2.65419	2.51339	3.33484	2.92286
2.6906	1.76213	1.12196	0.495728	1.1633	0.587489	1.32278	2.54545
1.91398	1.52709	1.14821	0.552108	2.49057	1.26413	1.04349	2.35669
1.14309	3.48025	1.32345	1.41344	1.68188	3.51674	3.51927	2.68861
1.22197	1.30028	1.30749	1.33778	2.23159	2.35734	2.23019	1.5797
0.767868	1.8698	1.0989	0.899885	2.14766	1.01587	0.936768	1.75157
1.40207	3.99754	0.502811	2.35651	4.01481	0.432094	0.583528	1.93409
1.39244	3.83556	3.03601	0.522271	2.65555	1.91687	2.1182	3.43833
1.16001	2.43735	0.751063	1.84239	2.3099	1.05098	1.91244	3.0008
3.08042	3.5313	2.0629	0.73703	2.29383	0.650093	1.56864	1.25701
1.31943	3.75405	1.46519	2.60011	2.14881	0.908759	1.7459	1.50748
0.953244	2.59787	0.72614	0.656309	0.205669	0.618767	1.12473	2.50172
1.51765	2.44649	3.2016	2.82711	2.35982	0.529815	1.08997	2.58459
3.43654	3.08479	3.63516	0.715569	2.54721	1.07857	1.28763	2.62115
1.66079	2.5893	3.22481	2.55507	1.83925	1.84942	1.20065	3.88722
1.19784	3.07076	0.542297	0.723036	0.227764	0.989575	3.19145	1.81134
1.15166	2.09031	0.661322	1.92188	0.225311	1.94992	1.65769	2.19797
0.929928	2.58862	3.13526	0.901686	0.121484	2.33646	0.849693	2.42791
1.126	1.55541	2.27618	0.788207	0.156277	1.39918	0.99805	2.25692
1.36591	3.29819	3.25877	0.814213	0.190625	1.13617	2.59115	2.77615
0.950749	3.74691	2.89606	0.320252	0.286446	0.562668	0.887517	2.68
1.57674	2.29371	3.23035	1.50598	0.60217	0.787384	0.930048	3.41172
0.964926	3.37439	3.35639	0.283919	0.19784	1.12559	1.65301	1.32573
1.01471	1.9082	2.71288	0.537549	0.196723	1.07386	1.01863	2.4456
1.08357	3.11226	2.15034	0.923145	0.198762	0.63589	1.22333	1.85053
2.11859	3.49909	2.91248	1.01047	0.177388	1.16243	0.947245	2.75958
1.28312	3.05351	0.81917	0.923145	0.252714	0.872698	1.56524	1.83853
1.10138	1.59456	2.3754	1.01047	0.338046	0.840486	1.30265	2.55913
0.888731	2.31417	2.76995	0.951381	0.0888244	0.763064	2.1384	2.64201
0.852594	3.9146	2.68311	1.02353	0.0297387	0.783055	1.2776	1.93872
1.08183	2.92872	2.0751	1.03317	0.0717594	0.613279	1.53406	3.08965
1.57626	2.34662	1.63656	1.00425	0.154175	1.12491	1.61879	1.43769
1.26001	2.35887	2.58727	1.04681	0.0306347	0.55729	2.18371	2.4724
1.33966	3.22214	1.96054	1.11081	0.118962	0.73408	1.4449	1.05495
1.23928	2.18288	1.38322	0.912142	4.21595	0.684294	1.95903	2.49658
1.1747	1.63523	1.02862	0.8754	1.14713	0.958762	1.67185	1.757
1.02867	5.28495	1.47193	0.548994	2.79367	1.65013	1.09695	1.67252
1.14913	2.91624	1.37718	0.614336	2.3445	1.57269	1.61604	2.64746
0.684471	3.30487	1.73042	0.698939	1.69506	0.663793	3.62177	1.62102
1.19752	2.64999	2.00787	1.11758	2.06353	0.998607	1.42549	1.78701
1.03529	2.90382	1.22157	0.907291	2.14815	0.924974	1.69448	4.06663
0.14687	3.52236	2.25843	0.820678	2.13078	1.17253	1.85747	2.54906
0.696077	2.5436	0.764654	1.06912	2.31362	1.022	0.816116	2.62114
1.95037	2.12768	1.12684	1.03431	2.13968	1.01035	1.26166	2.1331
1.88845	2.75791	2.81689	0.847169	2.16521	1.96601	3.04169	1.45274
1.76817	1.88232	1.17645	0.989524	2.28687	1.1768	1.55957	2.98578
0.929674	1.53616	0.713337	0.948986	3.09902	0.528039	0.977006	2.43341
1.23302	1.65738	0.806873	0.734951	3.68451	0.557816	1.1468	2.3194
0.405045	1.77543	1.08886	0.737437	2.82943	0.597586	1.48473	3.37182
1.77628	1.65088	1.101	3.26902	2.90379	1.65247	1.61262	3.57837
1.76252	3.39665	1.22831	0.95411	4.11007	3.12558	1.41659	3.68101
1.38014	2.04066	1.0339	0.5026	3.29733	3.15134	1.67746	1.69508
1.09294	1.53675	1.03266	0.758342	2.4002	3.01917	0.860627	2.41147
0.778725	3.00917	0.75047	0.788286	3.8089	0.64028	1.59823	2.52264
1.39873	3.05734	0.911817	2.19316	2.10622	0.645665	0.494139	1.76419
0.893646	3.09222	0.483543	2.28056	3.27061	0.938581	0.627853	3.48071
3.85532	2.86623	4.20505	1.0969	2.84975	1.16533	0.957164	2.26923
1.6577	3.51832	0.762527	1.16799	3.19767	1.03095	0.76462	3.38567
2.99782	2.89293	2.96101	0.64724	3.22162	1.0674	0.825575	3.32972
0.920886	3.80147	0.476362	0.523774	2.49652	1.3508	0.824114	3.61322
2.02868	3.34894	0.653774	0.351925	2.43994	0.790592	0.707307	1.57166
1.29774	2.21279	0.648672	0.351925	3.19659	0.781144	1.21364	1.88991
1.69424	2.4777	3.05114	0.462209	3.27915	2.92212	2.50153	1.90888
1.28913	2.32396	2.45553	0.420357	2.27617	0.70422	1.02412	1.27215
1.5883	2.28576	1.19261	0.275296	3.1243	3.61114	1.19785	2.11051
0.818382	3.11579	1.18505	0.508001	1.48208	2.59117	3.01465	2.40257
0.605932	2.40178	0.575147	0.389999	2.22977	1.59398	1.27984	2.07488
0.990466	3.55183	0.645208	0.46001	2.73697	1.08742	1.16025	4.14431
3.31685	4.1008	0.528129	0.4182	2.87717	0.50152	1.63268	2.80725
2.23975	2.79638	3.62659	0.4182	2.84796	0.635468	1.72085	1.13455
0.939413	3.54447	0.746103	0.475831	2.91847	1.22051	3.05174	1.33708
0.978923	3.57647	0.654223	0.442157	1.87374	1.73022	2.61656	2.9291
0.74122	2.72523	1.59526	0.344725	2.95414	2.43566	3.44888	3.5114
1.44783	3.21416	0.920979	0.529436	1.91923	0.966828	1.18052	3.6826
1.80976	2.0718	1.32141	0.371861	3.63411	1.11077	1.47784	1.25372
1.06883	2.30158	1.16908	0.625267	2.70239	1.36863	2.01112	2.78068
0.847533	3.47444	0.956545	0.499417	1.61046	1.64366	1.37334	1.98656
0.869289	1.92641	1.65676	0.354111	2.5255	0.833224	2.09172	1.54136
1.91672	3.5101	1.30443	0.90555	1.54603	1.45197	3.52221	2.41774
0.957466	2.86084	0.682397	0.968261	2.24609	1.30934	3.41603	3.27505
0.817444	2.3302	0.782776	0.429515	3.37099	0.760663	1.0752	1.20635
0.966564	2.65401	0.910924	0.867418	2.76721	0.836586	1.31647	2.08998
1.25948	2.51877	2.89634	0.593166	3.03454	0.742352	1.66969	1.89259
1.67659	3.41674	2.82829	2.59652	2.02375	0.92443	1.41835	2.307
0.704164	4.22507	0.821249	0.46902	3.27954	2.15862	1.97196	2.00347
1.13491	2.56703	1.38751	0.62428	4.00592	0.928061	3.08979	1.75616
1.77423	2.33203	0.928353	0.719836	2.40818	3.31541	3.49226	1.9598
1.1186	3.05283	0.920964	0.762329	2.55157	1.51716	1.21236	2.18288
2.88832	1.63239	1.37002	1.22736	2.24316	1.38711	1.61055	2.98348
1.96773	3.7493	0.763524	0.415924	3.10429	2.59657	1.90527	2.49926
2.16917	1.45756	1.15098	0.708196	3.0159	1.39371	1.4716	2.35787
1.19202	1.43073	0.809336	0.955079	3.30623	3.18092	1.87563	3.03877
0.920992	1.3668	0.571179	0.465486	2.8255	0.725414	2.92636	2.92153
0.879442	0.0900077	3.87895	1.00674	4.0141	0.972034	3.48291	2.10146
3.07086	2.72032	2.29233	0.375484	2.46854	1.01162	1.11937	1.86032
1.82356	0.485116	1.8194	0.375484	1.44352	2.01507	1.39491	2.52478
0.886815	1.91846	0.821577	0.4847	3.57865	0.694042	1.85008	2.75142
0.889401	2.95404	0.97352	0.478309	2.49931	2.72739	1.05411	2.44262
2.09262	2.10332	0.994907	0.747635	2.20605	3.23331	1.17833	3.48863
1.50011	3.15146	2.93893	0.442658	3.57161	2.89335	3.43864	3.69651
2.35834	2.84962	2.12173	0.690002	3.19626	0.914285	0.887447	1.94504
0.983387	3.16496	3.49706	0.474924	1.69828	1.42301	1.71507	3.46906
1.12984	2.15459	2.99906	0.417343	2.5262	0.986964	3.49136	1.68564
1.24997	3.59344	1.33296	2.86828	3.61845	0.606529	1.04712	1.06058
0.773477	4.6208	0.669853	0.62375	2.91681	0.728141	1.00109	2.47861
0.940132	3.92273	2.04183	0.715919	2.83354	1.19385	2.76909	2.49688
1.54566	3.61698	1.15794	0.669244	2.62202	0.81197	2.2606	3.36913
3.10685	3.2206	1.85404	2.22775	3.68102	2.19184	2.6072	2.61229
1.48053	1.91773	0.633971	1.90585	2.27495	1.76737	1.74869	3.20581
1.08064	1.86101	2.67757	0.950232	2.5194	4.03611	1.53888	3.04497
0.929918	3.19472	1.57443	0.45707	3.65025	2.5752	0.834732	2.5756
1.12461	2.31501	2.99449	0.424504	3.0469	1.60365	1.03995	1.62367
0.784757	1.36734	3.02973	0.463998	3.6922	0.824202	1.19929	3.04845
1.42771	2.68485	0.604963	0.543799	1.84297	0.957613	1.41826	2.56332
1.20317	3.06289	1.22455	0.945324	1.20624	0.754199	0.933054	3.56721
0.986597	3.69952	3.1084	1.06343	3.20173	0.615406	1.305	3.30762
1.04912	3.7944	2.89689	0.723006	3.27491	2.3976	2.33725	3.7914
0.976349	2.65124	2.12563	0.769671	1.50058	1.44962	1.66189	2.06026
1.38837	3.07115	3.11049	0.485218	2.64325	1.80504	2.81333	2.35411
1.19969	1.9467	2.9386	0.729976	3.43207	1.22088	1.27699	3.24954
2.05552	2.94107	1.60967	0.764924	3.06411	1.52547	1.62798	2.53809
3.8046	2.8857	0.936704	1.15803	0.143921	1.83393	2.59229	2.53499
1.02732	2.61925	2.83297	1.15536	0.160871	3.05027	0.809024	2.32288
1.60212	0.0889659	2.83186	0.766766	0.113376	0.60074	1.28092	2.64942
1.71991	3.72435	0.828331	0.687395	1.70225	2.58703	0.66705	2.50225
0.887622	2.70834	1.45556	0.670212	0.0810585	1.41605	0.731603	3.33784
0.837453	2.97491	1.02122	0.684839	3.33106	2.39474	0.736495	2.23316
0.80016	3.89338	2.17366	0.537262	4.0355	1.12286	2.07308	2.99607
0.648858	3.75442	0.707137	0.818143	2.04947	1.27811	1.54462	3.02276
1.0938	1.78762	2.756	0.621691	3.73486	1.45155	1.02791	2.20898
1.96361	0.180825	1.25167	0.742476	2.87606	3.44156	1.5025	2.24794
1.03437	0.9381	1.38925	0.680051	1.24014	2.10845	1.09851	2.13527
1.50759	3.76618	0.871274	0.726404	2.92479	1.03579	1.0894	2.28682
1.47964	2.73685	1.21008	0.611191	3.97773	0.735295	0.877245	2.46101
1.56857	2.13753	1.85799	0.623349	3.95205	2.3399	1.34202	2.87632
0.876603	4.0339	1.95033	0.599594	2.07192	0.885259	1.55445	3.05949
0.814097	3.23316	1.06792	0.738409	3.00929	1.28168	1.39029	2.92523
1.30166	2.22814	1.34249	0.647125	3.25385	0.787139	2.73221	2.91932
0.80586	2.79464	1.38893	0.731242	2.01768	1.00592	1.70868	2.36669
1.24348	2.32346	0.865249	0.562366	3.119	1.51525	1.78257	3.09668
1.08173	3.32183	1.38252	1.82138	3.33344	1.29911	0.991743	2.91015
3.5528	3.25857	0.985499	0.566687	1.90392	2.76414	1.47603	2.86353
2.53491	1.92922	1.33445	0.620762	2.14595	1.03414	1.27158	2.88825
0.613588	3.10156	0.815984	0.610365	3.46518	1.33566	1.25129	2.88325
1.40376	2.32318	1.28577	0.702148	2.53268	2.12241	1.19199	2.97907
0.957063	3.48226	2.54744	0.689608	3.0157	3.27328	1.28935	3.14298
1.04899	2.40957	1.51036	0.762077	3.20787	2.29852	1.76293	3.35942
1.19794	3.22044	0.672234	0.69069	4.03167	2.88583	0.965465	2.91755
2.51346	3.43547	1.23402	2.15405	3.43927	1.78322	1.06545	2.70634
0.688247	2.95822	2.16689	0.606586	2.98282	0.669135	1.87386	2.99056
0.905998	3.14151	1.14758	0.652504	1.90719	0.722414	1.64053	3.09332
1.19915	2.96556	0.696923	0.64171	2.04352	1.3115	1.70613	2.44895
0.817898	3.40851	0.585002	0.842534	3.16679	2.41162	3.24467	1.86971
1.02374	3.27024	0.90755	0.740186	3.18367	2.683	1.77337	1.87346
0.81977	2.76216	1.465	0.683412	2.4783	0.795324	0.942081	3.03861
0.692916	2.29238	0.632134	0.610994	3.14277	0.499421	1.59179	2.58781
1.31909	3.64075	0.683615	2.18728	3.13105	2.01813	0.467731	2.89864
3.23197	2.85318	0.564331	0.601767	1.80602	1.33561	1.2773	1.51957
1.4242	3.52499	0.614201	0.630176	3.341	1.08515	0.704149	1.44141
1.16326	3.89692	0.590629	0.576797	4.87397	0.955762	0.846568	2.59638
1.36188	2.34499	0.668397	0.759677	1.72895	0.866791	0.984524	1.78344
1.40185	2.79305	0.827249	0.627402	2.74651	1.63523	0.773135	3.0363
1.1521	2.72914	1.12395	0.755592	3.41338	0.925628	0.758837	3.03333
1.35853	3.3392	1.60694	0.546802	1.59195	1.10888	0.95641	3.19667
1.11033	2.66627	0.94291	1.64097	2.05093	1.21641	1.7629	1.78079
1.75444	3.6076	0.896146	0.715738	2.99955	0.982932	0.95641	3.78381
1.32536	2.84697	1.19469	0.524878	4.18233	1.22175	2.2684	2.14087
1.8581	3.34686	0.899268	0.586355	3.24621	0.519463	0.876462	3.05225
0.854221	3.14752	0.726434	0.611224	3.27728	1.01478	1.01366	2.34598
1.30685	3.10402	1.05102	0.576736	3.24053	1.21719	0.69477	2.94849
1.35285	2.65481	1.12829	0.575812	2.19754	0.609718	1.27371	2.50037
1.04675	2.65034	0.617151	0.825971	2.87868	0.652142	0.825326	2.48748
1.12637	1.59859	0.790833	1.11272	3.22186	0.84353	1.35618	3.14147
1.13024	3.18299	0.918965	1.04866	3.85945	0.658473	1.37428	2.3234
1.11512	2.58402	0.834229	1.52447	2.14323	1.53284	1.52866	2.27209
0.945462	2.62984	0.980374	0.994193	1.53089	1.3341	0.859736	2.66148
1.40937	1.26134	0.773228	1.31833	3.67226	0.638913	1.62332	2.42892
0.858707	1.72517	1.37554	0.525396	2.71869	0.707153	1.2668	2.44482
0.739407	2.18823	0.820575	0.338577	2.81672	1.12403	1.44886	2.26695
1.17654	2.24007	1.13548	0.607515	3.15197	1.269	1.10584	2.96103
1.0023	2.82092	1.06906	0.61914	2.1117	0.632598	1.88964	3.0071
0.799786	3.55015	0.746103	1.29696	2.5753	0.965021	0.830198	4.31778
1.0003	3.26903	0.629627	0.829626	3.10998	1.47413	1.44087	2.38698
0.796972	0.573949	1.16512	0.808675	2.99715	0.851595	2.16251	3.26997
3.47803	0.541933	2.58693	0.808675	3.39862	0.83099	2.04291	3.25962
4.01592	0.119429	0.988587	0.689764	1.99049	0.650625	1.00019	2.04484
1.19659	2.06296	0.748258	0.787403	2.10979	0.601843	0.99584	1.9119
1.19874	3.30518	0.853575	0.765033	1.52414	1.29526	1.54351	1.98917
1.38088	3.21911	0.783769	0.816178	4.04662	1.4176	1.53972	1.85184
1.20803	2.53028	1.09652	0.806148	2.12123	1.31321	0.897281	1.93674
1.16925	2.52521	2.53749	0.861988	2.62478	0.971218	1.03954	3.40489
0.841733	2.9917	1.67634	0.75648	3.46649	0.753263	1.15087	3.00373
0.902699	3.939	1.2023	1.17987	2.94739	1.29961	0.710306	3.82457
0.565977	3.48897	1.1314	1.04399	2.92782	0.590548	1.5267	1.72854
1.35968	3.06461	1.35674	1.03885	2.99172	1.25183	1.01346	2.38335
1.59324	2.67404	1.13323	1.30773	2.57898	0.586279	4.20669	2.40826
1.13496	2.27701	1.36437	0.851537	2.58515	3.36859	2.12761	1.54651
1.14316	2.61741	1.26949	1.16181	2.32429	2.62985	1.17644	2.08573
0.944547	3.35702	2.54008	1.00506	3.53033	1.93039	1.6634	2.51572
2.35088	2.22762	1.21457	0.480567	1.9698	0.832074	2.03267	1.6412
1.33599	1.47563	0.804889	0.74341	1.48486	0.875157	1.03492	2.04509
1.49516	3.80912	0.642649	1.7883	2.93143	0.897982	1.45678	1.95533
0.820082	3.73923	1.38707	0.544531	2.89811	0.749365	1.39016	1.57355
1.68492	1.47002	0.657055	0.597653	1.86461	2.15775	0.949004	1.55763
1.44311	4.3242	1.48866	0.597561	3.20848	1.44953	0.967211	3.3142
1.46154	1.65277	0.563189	0.705168	1.51836	0.984853	2.62477	3.14039
0.590829	3.34758	4.20766	0.750543	3.14353	1.12826	1.06559	3.08921
1.43583	3.19752	3.85888	0.630799	1.42112	0.748801	0.712885	3.00115
1.63601	2.33715	3.77931	0.653402	3.06708	1.10784	4.09612	1.31961
1.34435	0.793179	2.66228	0.666531	2.44075	0.985945	2.06534	1.44466
3.26057	1.07639	1.06074	0.891042	2.01311	0.66985	0.975456	2.65634
0.779996	1.05776	1.16512	0.718758	3.75975	1.77015	3.19103	2.30231
0.787625	0.283275	0.902868	0.736375	1.89107	0.644628	1.72807	1.52172
0.789033	0.144043	1.88329	0.583385	2.49452	0.928451	1.38039	2.48844
0.854448	0.935789	0.680417	0.613262	2.88689	1.35311	1.10763	2.42942
1.01295	0.301924	0.959785	0.725413	3.57248	1.29659	0.603536	0.998561
1.14637	0.121688	0.426899	0.653159	2.62381	1.0498	0.945066	2.80059
1.33966	1.17386	0.851883	0.675739	1.79729	1.39659	1.02993	2.05467
1.11345	0.285081	0.932545	3.67557	2.85516	0.637345	1.74929	1.56118
2.65166	1.73759	1.07152	3.6801	4.16479	1.07775	1.47251	1.80143
0.936457	3.12325	0.447536	0.674737	2.34659	0.940331	3.93065	2.36004
1.28341	3.50426	1.26143	0.363248	3.23614	0.947647	1.69703	1.70919
1.46012	3.41233	0.679453	0.484512	1.96298	0.931603	0.750681	2.12427
1.67317	2.74765	1.16827	0.441875	2.57983	0.885163	0.960735	3.17753
1.33466	2.53664	0.722801	0.454583	2.61073	0.931492	0.883092	3.49583
0.891945	2.82842	1.03399	0.944531	2.55202	0.8804	3.47338	3.06629
1.08633	1.5826	0.915097	0.427185	2.69371	0.737122	1.86675	2.53416
1.17183	2.95557	1.58707	0.682651	2.77029	0.692276	0.995868	1.90499
0.952017	2.38685	1.17912	1.17859	2.80972	0.82896	0.988421	2.54625
0.863719	3.85309	1.01395	2.38546	2.74246	0.662825	3.66715	3.84271
1.14006	4.01419	0.758011	0.477478	4.54339	1.6955	0.843223	1.45081
0.712741	2.68786	0.947895	0.431717	3.03371	1.02039	1.35211	2.41609
1.17495	2.51339	1.2149	0.977384	2.81757	0.965558	3.24315	2.28227
1.10306	2.76182	0.87459	2.41529	2.63358	0.925666	4.25711	2.57181
3.1029	2.94404	1.25283	2.41529	2.4391	0.845099	2.35097	2.14845
1.32651	2.97379	2.70245	0.45374	3.35879	0.817649	4.22988	2.92639
0.746353	3.33331	0.560107	0.417413	2.16067	0.954073	0.64198	1.77337
1.90739	3.18684	0.651223	0.418673	1.87454	0.853207	1.21145	2.16136
1.83741	3.05788	0.470838	0.975172	2.74116	0.967378	0.762605	2.28344
1.78169	2.2905	0.0844408	2.79637	2.89744	1.928	1.32965	2.45613
1.20024	2.7935	0.12583	1.65239	3.1878	1.24566	2.22705	1.78553
0.78818	2.50968	0.312788	1.49223	3.24545	1.06898	1.77264	2.81653
1.38262	3.73709	0.0954951	1.1161	4.66371	1.4626	1.5825	3.29448
1.00032	4.32426	2.66559	1.17037	2.54317	0.736015	1.45114	2.80625
0.916733	2.77203	2.68196	1.14877	1.78849	1.32131	1.51903	2.43201
1.01381	2.89785	0.721567	1.74588	2.7928	0.686048	0.882685	2.90931
0.763267	2.45814	0.186965	2.00755	2.16996	0.635235	1.55509	3.71061
1.24033	1.30536	0.846374	1.74096	2.8337	1.34198	1.68244	2.91579
1.68671	1.60449	1.34328	1.72902	2.67793	0.811728	0.746049	1.67651
1.61847	3.71382	2.49025	1.19097	2.50742	1.68407	0.78141	3.50266
0.925134	2.73154	0.754333	1.92376	2.96976	3.15877	2.94347	3.34088
1.94209	3.07521	0.605089	2.02032	2.09242	2.99237	1.7355	2.67429
0.787559	1.31993	0.622329	1.14346	2.16193	1.95418	0.759024	3.56401
0.987112	3.30537	2.51013	0.870394	2.46882	3.87972	0.792665	1.53467
3.3818	1.6304	1.17569	0.677103	2.04827	2.23132	2.90444	0.995875
0.895878	2.91343	2.55431	0.765935	1.81134	1.4291	1.71805	2.35555
1.21837	3.18389	0.911117	0.924884	2.52308	1.21384	0.978383	2.30045
0.737519	3.16635	1.04061	0.742288	3.30452	0.680916	0.967827	2.002
0.789684	3.20782	0.972292	0.709742	3.83813	0.751702	3.032	2.49956
1.47608	2.62495	1.03309	0.716542	1.52669	0.857096	1.63464	1.94184
0.925233	3.73515	0.92076	0.785415	3.4497	0.77713	0.942348	1.09067
0.907041	3.65196	1.04519	0.68047	3.42816	1.85577	0.963346	2.35195
0.828304	4.4296	1.43014	0.757373	3.21448	1.02732	2.83296	2.20253
1.60132	2.96503	0.893191	0.909875	2.97103	1.49906	2.31566	1.98785
1.08156	1.50304	3.25639	0.836852	3.68387	0.807159	2.54091	2.13306
0.66508	3.74156	0.99653	1.65355	4.9804	2.2659	2.25774	3.43823
0.829901	2.25382	3.92404	1.34406	2.90415	2.65642	1.51299	1.44285
1.2132	2.13308	0.873248	1.52582	3.11965	0.645457	3.29329	2.46195
1.97306	2.33075	1.22493	1.4754	3.59826	0.934706	3.23548	2.04954
1.09517	1.76139	2.85743	0.666493	3.41638	0.559989	3.4873	3.41742
1.74027	3.1507	2.81216	0.530379	3.06064	1.97248	3.03981	3.44214
0.926722	1.80366	2.82513	0.540538	3.07054	0.942783	1.61236	2.26294
1.46137	1.86572	2.06363	0.466497	2.40792	2.11316	1.26912	2.33563
1.852	1.79856	0.0691012	0.590386	3.14547	1.10973	2.20816	3.639
0.927272	3.27652	1.55432	0.553183	2.97904	1.29654	2.42644	3.24344
2.28145	3.17329	0.084087	1.35813	2.69564	2.0742	1.88007	3.15971
1.53485	0.613178	1.86772	3.11973	3.19257	2.73673	3.45927	3.58457
1.32252	0.66472	1.30279	3.00788	3.00257	2.57707	3.70109	3.2482
0.880892	3.3867	1.1467	2.84094	2.1006	2.7372	2.4171	1.9185
0.784197	1.80324	0.867701	2.94168	2.43738	2.12463	2.28055	1.59745
1.77254	2.72651	0.854934	3.19106	3.18165	2.49125	1.78926	1.17061
1.2382	2.72745	0.617978	2.69032	2.31503	2.53596	0.889677	1.4732
0.858455	3.95809	1.64771	3.19106	2.45242	2.99529	1.08683	1.80611
2.05181	3.19169	1.92405	3.26289	2.93274	3.22294	1.3673	2.57598
3.25153	3.04489	2.14354	3.19985	4.12245	0.833402	0.746014	3.02819
3.68957	0.0500133	1.50809	3.18919	2.8551	1.07389	1.05064	1.46402
1.22644	3.02017	0.57787	3.05845	2.80338	0.699726	0.696858	2.39267
2.60629	2.48497	0.680134	3.25756	2.92723	1.63634	1.31775	1.95036
3.29418	3.14499	0.540114	2.7328	2.8118	1.41823	0.835037	1.66976
0.579993	3.35233	0.739058	3.25756	2.95426	1.15586	1.5962	3.08453
0.891659	3.14285	1.29955	3.14078	2.98016	0.679491	0.857786	2.85739
2.83123	1.41794	3.47473	3.19943	2.7578	0.895285	0.83868	2.69202
1.39193	2.61021	1.95565	3.08002	2.92683	2.21851	1.27292	1.77982
1.56324	3.22944	1.19235	3.22591	2.90101	3.07706	1.16697	2.78278
1.87698	3.29051	0.657912	2.81683	3.78955	0.866771	0.884961	2.80612
1.08485	2.64292	2.49677	3.18356	3.14607	0.654635	0.844182	1.69557
0.902517	3.13368	2.827	3.25197	3.84712	0.844016	0.971965	2.39905
1.1019	2.69714	2.90651	0.720474	3.64468	1.1816	0.679936	1.90986
0.99721	1.35767	2.37947	0.887686	3.40584	2.63649	0.609187	2.49179
1.28639	0.590143	2.50739	0.677836	2.77743	0.897694	1.12358	2.49122
0.65112	1.36523	2.82685	0.371528	2.66569	1.06251	1.71965	2.81204
0.686379	1.25269	2.8956	0.996883	2.68026	0.763184	3.61836	2.05561
1.50525	0.252991	2.63363	1.26219	2.12369	1.08219	2.91592	1.93947
1.30527	1.28593	2.93614	0.54094	2.44474	1.42205	2.4011	2.65196
1.17897	2.93449	2.82385	0.953618	2.20379	0.511245	1.00699	2.5789
0.801347	1.42532	3.04075	0.686362	2.05117	0.690139	3.26281	1.58857
0.889319	2.89411	3.00221	0.516104	3.54435	2.70461	3.03824	2.09226
1.32932	1.84888	2.14814	0.566103	3.56839	1.08194	0.994369	2.59308
0.98986	2.70621	1.0892	0.566703	2.22397	1.42863	1.63844	2.48626
1.40452	2.99973	1.32605	0.630357	2.0777	1.98567	1.77412	2.16573
1.1894	3.55836	1.26782	0.526403	2.22612	0.86106	2.16691	2.54198
1.51199	3.24766	2.61344	2.06005	3.19142	0.99038	1.90441	3.43413
0.877072	2.85009	1.23735	0.578784	2.2494	0.829887	1.2886	2.20339
1.39161	2.95879	1.1119	0.412232	3.60311	0.598553	1.2335	2.87836
0.709084	3.1903	0.6601	0.548141	3.63986	0.616956	1.12904	1.69358
2.09626	3.79678	1.12746	0.84255	2.21338	0.934777	0.882597	2.14911
1.13889	2.26084	1.14694	0.686732	2.30202	1.02972	0.74407	2.37713
2.4385	3.58781	0.907691	0.87679	2.41836	0.730778	2.98782	2.95848
0.944328	0.102668	2.75011	0.411958	3.84202	0.527212	1.56077	2.17686
1.0335	0.123948	2.19846	0.838461	3.56654	1.065	1.43889	2.75937
0.973397	0.0488445	1.25856	0.562902	3.15725	0.811035	0.931878	1.76743
0.970385	0.237422	1.03409	1.07503	3.41061	1.0269	0.812259	3.40024
0.800118	0.587136	0.678336	0.972432	3.80383	0.86047	1.25397	2.56901
0.840019	0.660376	1.35706	0.56637	3.62017	0.597309	1.49493	2.87753
0.888919	0.522807	1.64091	0.515408	2.9895	0.613387	1.525	2.99585
1.00271	0.472686	1.05323	0.630053	2.58735	1.95507	1.02753	2.4212
1.51657	0.0512006	1.63544	0.411092	1.60241	1.39278	2.37971	3.41905
1.44377	3.04008	2.55992	0.464006	2.00031	1.05451	1.3167	3.87512
2.78997	3.35198	1.83875	1.99397	4.94047	1.2237	1.56733	3.96418
1.71888	1.47837	1.59705	0.420397	2.92	0.987797	0.768538	3.1117
0.762073	1.41464	0.582239	0.486406	3.4172	2.58612	0.631575	2.28921
1.8943		0.919376	0.616223	2.67927	0.794962	1.05349	3.07456
1.42024		1.21514	0.481283	2.87025	1.65415	0.966487	2.37548
1.1415		1.17201	0.507063	2.5614	1.00717	1.14103	1.57224
1.56996		1.42512	0.405102	2.78144	1.23775	0.970883	2.61016
1.57732		2.11806	0.555229	2.9196	3.16354	0.785262	3.22817
0.794331		0.700274	0.489126	2.84728	3.11183	1.27995	2.3478
1.04965		3.27168	0.85101	4.25483	3.13876	1.1244	3.35227
3.43085		3.30374	0.494794	2.778	0.843528	0.748796	2.49559
1.4059		1.69768	0.493952	2.90497	0.853862	1.48181	1.09195
2.39231		3.3642	0.598215	3.5393	0.566116	1.04664	1.71069
0.955614		3.34836	2.59224	3.55686	0.81632	0.420327	3.01354
1.3924		1.32323	1.43103	3.64779	0.768932	0.579635	2.09617
0.771552		1.2483	0.499116	3.1943	0.965208	1.05112	2.32892
1.86741		1.8449	0.881208	4.27138	0.984052	1.30675	1.90941
1.62402		1.15852	0.671511	3.18046	0.899738	0.912282	2.20285
0.690823		0.849573	0.683968	3.19229	3.15565	1.16626	3.15217
0.831631		0.781401	0.691301	2.67035	1.8162	0.879007	2.27126
2.09806		1.2599	0.590229	2.63508	1.11626	1.01128	2.34629
1.45111		1.09534	0.560291	2.73771	0.96281	1.33732	1.97626
3.37204		0.764957	1.22888	2.70977	1.18193	1.7043	1.79613
1.08727		1.32589	1.26893	2.6262	1.21176	0.81819	3.27294
0.956638		1.27728	0.530457	2.86337	0.876144	0.848769	1.95541
1.95174		1.00223	0.466227	2.75164	0.728775	0.772416	2.59497
1.24848		1.02021	1.48927	2.15841	0.899332	1.52795	3.50402
1.89525		1.15544	0.537724	0.151591	0.95702	1.26349	2.93468
0.379385		2.21277	0.552727	0.18649	2.65039	1.12938	3.97616
0.720912		2.52939	0.606062	1.67317	1.53394	0.713625	2.40725
1.61497		1.5934	0.463186	0.373155	0.772388	2.39114	1.95319
2.40669		1.03547	0.730653	0.0920596	0.920236	1.2112	1.20087
1.25593		0.691021	1.24642	0.0946936	0.773086	2.54078	1.08342
1.11753		0.686832	0.824038	0.0566759	3.02268	2.65967	1.43652
1.04278		1.05126	0.942318	3.794	0.910044	2.76879	1.59978
1.41284		0.816539	2.96064	3.15482	0.548424	2.63426	3.02838
2.8457		1.35517	3.16474	2.32127	0.617476	1.2412	2.66812
1.89222		0.629966	0.941522	2.2149	2.68397	0.977524	3.40463
1.06124		0.873244	1.08486	3.28241	1.62142	0.856103	2.68192
1.15218		0.939544	0.373244	3.02512	2.17175	1.03816	2.8337
1.22312		1.08297	0.59157	2.49245	1.95286	1.09158	1.32741
1.54013		0.673761	0.912974	2.54114	2.66299	0.852426	3.71968
1.39967		0.940164	0.376125	3.28322	2.9904	1.23964	3.21358
1.25638		0.884477	0.538627	3.438	1.42139	1.37525	2.40801
0.757632		0.582116	1.57474	2.51083	3.21583	1.1503	2.22384
1.34721		2.87508	1.71289	4.20904	2.97368	0.715758	3.21284
1.16019		1.00781	1.01029	2.81268	3.01127	0.696716	3.1826
0.813216		2.20856	1.32029	2.49854	0.821764	1.23227	3.16178
0.715843		0.75618	0.919936	2.63116	1.08298	1.25651	2.90838
3.69137		0.956463	1.90772	2.44158	1.56703	1.22429	1.31725
2.10164		0.832329	2.61591	4.15717	0.614104	1.13021	1.7872
2.04609		1.84745	1.5644	1.78584	1.30301	1.29878	1.79794
1.23883		1.31134	0.776021	2.97365	0.772716	1.45454	2.06361
1.37333		1.67182	1.66429	2.10414	1.10374	1.22852	1.68617
1.96828		1.41404	1.24542	3.37402	0.644177	1.21253	2.14354
1.67056		1.29353	1.09785	2.88648	1.17643	1.35903	2.33291
1.15228		0.780163	1.07983	2.96251	2.64053	1.17978	1.91906
1.22585		0.883564	1.02354	3.60653	0.797368	0.659586	3.53683
1.44423		0.677019	1.15001	2.84326	2.4644	2.46522	2.27819
0.912092		2.65134	1.49005	3.6168	1.23689	1.46863	1.23317
0.631988		1.1118	1.68266	3.87805	2.56184	2.50659	2.26764
1.48152		0.96771	1.25517	2.3249	1.09806	0.959274	1.76491
0.896806		0.970779	1.22621	1.55088	0.968803	1.11603	2.36004
1.55599		0.882259	0.942696	1.59417	1.73342	1.42577	2.00808
1.45397		0.839671	1.55814	2.38803	1.76329	0.67515	1.93052
1.03374		2.60961	1.11013	1.95957	1.16628	2.15378	1.92486
0.992647		1.2054	1.72514	2.64235	0.580462	1.54563	2.07456
1		2.45986	1.23137	2.88134	1.67864	0.644528	2.81429
1.72776		1.06488	1.00832	3.95423	0.692509	1.35505	2.75937
1.60345		0.482055	2.7557e-05	2.20748	2.78252	1.07968	3.80877
0.9846		0.700039	0.914965	3.21693	0.68336	1.01432	2.51777
2.1261		0.861675	0.914965	3.28571	0.641009	1.49901	3.11639
2.00979		1.81523	0.182541	3.5473	1.05099	1.82088	1.5404
2.58862		0.911504	1.47269	2.49903	1.10982	2.19404	3.03139
0.78034		0.969469	0.296558	3.70841	0.874692	1.81816	3.3297
1.13657		0.680668	0.296558	1.83453	1.85706	1.84271	1.37485
0.935607		0.547382	0.199628	2.35602	2.08477	2.06394	2.08745
1.49782		1.07759	0.213919	1.96068	1.10981	1.16512	1.9436
1.34006		0.0708419	0.559303	2.50047	0.624979	1.22316	2.55919
2.94034		0.307553	0.678285	3.60934	0.670426	2.48354	2.31527
1.26759		1.4207	0.247644	2.01906	0.947376	1.06517	1.89281
1.75387		0.54858	0.247644	1.91929	1.52686	0.993485	2.93541
1.1762		0.534834	0.563925	1.85901	1.1486	1.37573	2.6092
0.684853		2.51927	0.365728	1.95943	1.88717	3.3471	1.77323
1.92012		2.72916	0.357529	2.05926	2.63151	0.9027	1.7815
1.16501		2.61679	0.0550948	1.9287	1.37154	0.741576	1.90887
1.02484		3.27973	0.0460546	2.94099	1.09	0.951377	2.26823
2.21463		1.10634	0.0801819	2.83978	2.6542	0.856368	4.22336
1.23467		2.6867	0.0701257	3.09384	0.619315	0.911607	2.99913
1.50515		0.889986	2.10153	2.9514	1.89324	0.947103	1.59817
1.47546		0.713985	2.37369	1.5552	0.655484	1.09864	2.78293
1.24103		0.63568	0.0961659	2.73472	1.83048	1.41526	3.00233
1.38292		1.41992	0.0826982	2.63507	1.01251	1.2105	2.46152
1.42458		1.30527	0.644826	2.54209	1.25097	1.47944	1.6732
1.28362		1.18499	0.326086	2.25075	1.41279	1.19695	1.50924
2.42857		1.23329	0.326086	3.20113	2.14537	1.89493	1.66999
1.74276		0.899134	0.194233	3.63775	0.976214	2.21405	1.88338
1.71412		0.487926	0.203921	3.42639	1.47077	2.17161	1.79953
1.51802		1.20106	0.436297	3.48401	1.62025	1.33297	2.65808
1.76079		1.24855	0.944784	3.25702	1.12357	1.24511	3.0915
1.133		1.40093	0.683783	2.78999	1.26302	3.24702	3.41971
1.42842		0.585745	0.683783	2.7924	0.847497	2.04325	2.26103
0.612099		0.487456	0.41587	4.42651	1.06592	2.93859	2.63297
1.37455		0.716846	0.819191	3.73521	1.5109	1.45228	2.58925
1.07751		0.794661	1.04757	2.34164	1.26824	1.1578	2.39215
0.741907		0.765854	0.310403	2.37621	1.18424	1.11936	3.24663
1.45261		0.893898	1.00836	2.18665	1.13302	1.33695	2.77235
1.13411		0.704147	1.00836	3.07633	0.862435	1.30263	1.87925
1.90152		1.92651	1.06321	1.61377	1.47683	0.883451	3.75454
1.02204		0.64737	0.762273	3.24261	1.68057	0.841858	2.27154
2.51818		0.941603	0.630146	3.48913	1.69219	1.49605	2.84999
0.395047		2.86531	0.68236	2.46531	1.02697	1.21476	1.74975
2.47936		2.94243	0.211655	1.51038	0.480359	0.743703	2.72123
0.856204		2.94659	0.843407	2.55155	0.934821	3.437	2.73466
0.82122		1.34151	0.208045	3.07207	2.49884	1.65074	2.80919
1.94272		0.7449	0.208045	2.40512	1.36193	2.44323	2.00709
0.995632		1.40645	0.200926	1.5112	0.647087	1.1338	1.34028
0.82642		1.19943	0.444297	2.54645	0.645391	2.14644	2.14021
1.12446		1.25335	1.84694	3.62865	1.399	0.984908	3.68133
0.571928		3.00575	0.700094	2.01324	1.10271	1.33339	3.60598
1.37777		1.74278	0.454948	2.66714	0.63075	1.44394	3.25983
0.994062		1.75942	0.0994043	2.85721	0.642343	0.793985	2.76572
1.02843		1.43521	0.176696	2.76437	0.815195	1.55808	2.42591
1.78111		1.55599	0.14575	2.91171	1.03593	1.02847	2.32027
0.957519		0.8842	0.100189	1.85752	0.980531	1.24287	3.17754
1.44799		1.12944	0.174587	2.5332	0.633236	0.727679	2.84007
1.21315		0.729804	0.375113	2.25339	0.718674	1.6964	3.9045
1.05277		0.714404	0.191469	2.13526	1.56265	0.652206	2.21689
0.961437		1.1288	0.168529	3.90665	0.92746	0.972607	2.90925
1.01518		1.21976	0.0995723	2.21481	2.99027	2.91518	2.74058
1.61236		4.01793	0.0391768	3.23819	1.05863	0.776223	2.22007
0.505015		1.52876	0.147053	3.65131	0.923324	1.40968	1.19514
1.04408		0.715331	0.104345	3.08765	0.740072	1.09989	1.38097
2.17987		1.94029	0.106321	3.69042	1.15352	1.27176	1.33411
1.1683		1.70629	0.694446	2.36934	0.857714	1.26038	3.78021
1.62718		2.25438	0.748479	2.41007	0.874625	0.803922	2.46361
0.772872		2.14823	0.731406	1.86644	0.889614	0.912527	2.52653
0.684808		2.03948	0.503944	3.74319	1.02177	2.88532	3.40099
1.39815		1.90816	0.489419	1.76866	0.803597	1.06749	4.08833
1.2078		2.38249	0.510954	1.80251	0.657107	1.43435	2.85413
1.2644		1.97897	0.51218	2.45227	0.936235	1.2628	2.55945
1.03029		1.30191	0.125358	3.74906	3.00489	2.09629	1.45762
1.29569		0.630772	0.161532	2.26602	0.962471	0.807264	3.1559
0.720141		0.635539	0.141795	3.78813	1.02958	1.01832	4.16983
2.30033		0.624763	0.163634	4.12859	0.63532	0.992494	1.35827
1.69777		0.723811	0.147793	2.47833	0.552659	0.888052	3.81471
0.904295		2.55035	0.132408	2.9207	0.973917	0.886881	2.4681
1.03128		1.14703	0.0413299	2.27463	1.09728	0.928112	1.23646
2.27704		0.967788	0.0668376	3.80105	0.702293	1.2471	2.67376
1.01272		1.37497	0.110725	2.75457	1.98577	1.5113	2.49471
1.3718		1.16085	0.177477	2.86651	1.24249	1.09473	1.97635
1.56954		1.23563	0.156617	3.6536	1.39389	0.965067	2.99796
0.939117		0.562586	2.28193	3.32455	0.54255	1.50328	1.85835
1.3727		1.33298	0.201114	2.40196	0.891948	1.59025	2.87842
1.46928		0.925569	1.96887	2.82453	0.65631	3.13956	3.41545
1.85769		0.929057	0.158369	3.74457	0.878307	2.74673	1.61515
0.923694		0.942082	0.161552	2.73777	0.626285	2.97009	2.70086
0.706083		0.986166	0.161552	3.25262	0.727535	1.00217	2.97959
1.26682		2.77694	0.124458	1.39867	0.622312	1.87167	1.69944
1.35026		0.859035	0.159015	1.72559	1.50112	4.64201	2.53255
0.884809		0.730035	0.151873	2.83676	0.66014	1.0596	1.93461
1.57848		0.995358	0.237185	3.87687	0.909577	1.02235	3.021
0.574231		0.983365	0.279179	3.8997	1.7189	0.950775	3.22322
1.28054		0.573991	0.149707	2.42826	0.837639	0.82569	2.89118
1.02279		1.11131	0.123928	2.09447	1.72831	3.75108	3.23385
1.73842		2.30368	0.138688	2.89792	0.623734	0.713169	2.99045
1.28194		1.97066	0.262546	4.01169	0.844737	1.0324	2.99554
1.14857		0.750166	0.185898	1.82479	1.60359	1.15626	3.41589
1.17021		1.51033	0.553185	3.41616	0.781579	1.06116	2.62305
1.41377		2.34548	0.253789	1.67694	0.906821	0.90991	2.79838
1.09323		2.10562	0.167791	2.64567	0.752317	1.57106	2.90328
0.756354		1.24271	0.162723	3.08023	1.44037	0.733178	2.76906
1.15688		1.09263	0.158879	2.38724	1.19156	0.998639	2.677
1.0707		0.988874	0.122645	2.53099	2.00379	0.848451	2.95349
1.18137		1.19152	0.140113	2.03702	0.538557	1.07775	1.74612
3.62574		0.505104	0.372765	2.71338	0.84524	0.96963	2.05289
2.61209		0.981063	0.132499	1.75517	0.584037	1.99154	2.5694
0.968667		1.11215	0.156556	2.49946	0.834573	2.94121	1.49902
0.969232		0.704541	0.14209	3.40636	0.760846	2.9454	1.56447
0.858489		3.09385	0.128598	2.55007	0.869362	0.779321	3.24342
1.22585		1.31356	2.63822	3.25931	0.662818	2.46944	1.55798
0.786826		1.70247	2.98114	2.45599	1.11073	0.866133	2.20963
0.99181		1.61744	1.72562	1.55413	0.775702	1.61818	2.30572
1.21734		1.36547	1.54281	2.64168	2.43506	1.71561	1.72661
2.80384		1.10773	1.79657	2.94592	2.39119	1.69385	3.75277
1.48693		0.245657	1.50237	2.62664	2.34642	2.07974	3.0179
1.22899		1.70596	2.66385	2.68027	2.63365	2.34211	2.84301
1.17475		0.867006	1.19927	2.68916	1.67547	1.54483	1.68555
0.304777		0.799803	1.88667	2.92576	1.3465	2.26641	1.66815
0.0566571		1.04209	1.57045	2.83562	2.35868	2.48376	2.01912
1.10466		0.736865	1.66158	2.97214	2.39689	0.725891	2.11946
0.102953		0.863858	1.14811	3.23772	1.46742	2.91132	1.8917
0.0452387		0.742934	1.09999	2.65336	1.12944	1.0509	2.72144
0.947836		0.559346	2.03455	2.4374	1.28114	3.17594	3.07947
0.872925		0.524512	0.379959	3.53714	0.929398	2.75517	2.03342
2.35664		0.966761	0.59063	3.42034	1.55651	3.18143	1.90236
0.667086		0.707673	0.512238	2.65775	2.79652	1.07218	2.74484
1.19926		0.543114	0.797913	3.18849	2.19365	0.742176	1.98536
2.60339		0.686076	0.675584	3.48878	2.80404	1.86007	2.92743
0.831631		1.45184	0.566021	2.6222	2.83395	0.769493	1.14517
1.11516		0.755359	0.830593	2.62225	1.91687	1.27793	1.57029
1.68328		2.77442	0.654773	2.06461	1.43516	0.543496	3.23974
0.992346		2.91884	0.418204	2.91125	1.82277	1.29703	2.21986
1.09418		2.88787	0.939671	3.05037	1.05467	0.820857	3.69802
1.17148		0.539626	0.620008	2.9441	2.17861	1.55615	2.40109
0.945323		0.425266	0.491624	3.02572	1.10545	3.27794	1.5985
1.81891		1.22598	0.580936	1.51862	1.1573	1.94392	2.37388
1.49807		0.467744	0.438155	2.51446	2.11129	0.98306	1.95817
1.02073		0.716697	0.53473	2.59012	2.60872	0.771596	2.9285
2.60972		0.711524	0.680756	1.5363	2.26871	2.23461	2.52006
2.93127		1.17852	1.19321	3.39193	1.39154	0.66765	1.72226
0.966743		1.61037	1.11278	1.85425	2.38311	1.97638	2.45023
1.28376		1.8231	0.504248	3.04334	2.50032	1.29713	2.11797
1.5704		2.0819	0.60999	3.08402	2.28158	1.41917	1.56813
0.911422		0.843006	0.80225	2.27523	1.60148	2.75491	1.8585
1.93567		0.697997	0.502932	2.48378	0.681809	0.960529	2.41584
1.15844		2.36608	0.673498	2.69494	0.690149	0.845181	2.75
1.05243		2.73057	0.675201	1.46325	0.892753	0.818416	2.85155
2.10955		2.65708	0.475058	2.40667	0.896997	1.00616	1.63783
4.27223		0.681369	0.429314	2.29074	1.03141	1.44958	1.44389
3.58632		0.804926	0.513291	1.37194	2.31583	0.853374	1.76803
3.54219		0.823763	1.72235	1.64964	1.03281	0.846123	2.2989
2.53873		1.1812	0.617564	1.64628	0.67087	2.07673	2.22701
1.16864		0.554446	0.571244	2.39653	2.53807	1.80815	3.07583
0.967454		1.05981	0.582295	2.50878	0.845431	0.834799	1.14103
1.18602		0.864065	0.667349	3.295	1.41792	0.737551	2.9621
1.51409		1.07528	0.264492	2.62677	2.22264	1.33214	2.18248
3.03529		0.741538	0.626091	4.29033	0.592589	0.899511	2.24751
1.43065		0.726908	0.555292	2.29727	0.829314	1.17332	1.66453
1.39409		0.616412	0.426282	4.03597	0.809092	0.952955	2.74037
1.93538		0.757156	0.992575	2.66292	1.16576	1.68922	1.51289
1.39357		0.875778	0.661897	3.01508	1.13165	0.776247	1.8756
1.00687		2.58784	0.415039	2.82764	3.05122	0.656223	2.93205
1.40231		3.00467	0.423589	2.90778	0.783603	1.06539	3.14843
0.917547		2.54176	0.38445	3.32689	0.804565	1.17944	2.03099
1.48809		2.84327	0.567708	3.03512	1.54572	1.20166	2.43487
3.05241		2.89058	0.385319	1.48641	0.53991	0.774984	1.32985
1.62398		0.950616	1.51694	2.58408	1.95049	1.04564	2.34596
1.46828		1.07287	0.629494	2.59734	1.38787	1.34236	2.50086
0.978084		1.34228	0.604388	3.87198	0.735134	0.611918	2.78817
1.13667		1.3698	1.59924	2.27273	0.727417	3.3273	2.30178
1.10586		2.77741	0.577062	2.51816	1.05426	2.59471	3.41608
0.829167		1.51838	0.540633	2.94923	0.989574	1.01325	3.7787
1.07871		1.28679	0.539442	2.72161	0.867649	1.21003	2.57666
1.51356		1.23613	0.531202	3.91742	0.656544	1.10672	3.12264
1.56833		0.79105	0.562242	3.77978	0.839906	0.968569	2.92655
3.42211		1.12382	0.827177	2.57874	1.17831	1.6603	3.49493
0.784829		0.514226	0.519932	1.80554	0.645246	1.53259	2.72453
1.26022		0.825438	0.638326	3.63858	0.842341	0.677895	3.72961
1.58597		0.847707	0.538202	3.32878	1.40591	0.965958	1.45441
0.831663		0.899913	0.541932	3.06495	1.14135	1.48908	2.58338
1.52919		0.872073	0.606382	3.82564	0.687812	0.917728	3.14465
1.43316		0.908889	2.70401	4.00633	0.726667	0.976839	2.22284
2.19081		0.732078	1.6765	2.32481	0.715913	0.997983	1.6273
1.07268		1.40149	1.10538	3.37684	0.978234	1.65025	3.11179
2.30127		3.14853	1.21483	3.48806	1.28633	1.18949	2.189
0.650761		1.9509	0.69299	3.63279	0.800347	1.33522	2.35252
0.95976		0.758861	0.565152	2.63102	0.734888	0.893373	1.38672
0.921812		0.71477	0.550786	2.85672	0.992684	0.755269	2.61829
1.51106		1.01052	0.538339	3.05342	1.4176	1.05268	4.03726
0.66072		0.999506	1.10643	5.06148	1.36194	3.28038	3.2433
2.84045		0.704414	1.14294	2.43277	0.765307	2.94761	2.95439
1.72624		1.08893	0.76136	2.66403	1.12847	1.92858	3.40016
2.27143		0.932575	0.419621	3.00039	1.58379	2.70311	3.17571
1.17683		0.720581	1.15152	2.10424	0.820345	4.05272	2.56927
1.42921		1.04587	1.79464	3.352	1.2423	3.80589	3.09505
1.96436		0.959219	1.73345	2.10847	0.531872	2.36609	1.97572
1.30428		1.62044	1.00171	2.85552	1.63907	1.8765	3.25925
1.36951		0.919819	1.08106	3.368	1.16565	3.92619	1.18467
1.20065		0.937489	0.382394	2.9551	0.561895	2.75875	2.18542
0.929251		2.77969	0.430135	2.77219	0.790142	2.08943	2.85738
1.43351		0.843291	0.530619	2.08795	1.40399	0.955678	2.9284
1.20301		0.655839	0.613519	3.36845	0.763096	1.40386	3.08985
1.16451		0.874653	0.654944	4.04899	1.38524	1.09801	1.93681
1.468		3.8625	0.562619	1.9554	2.71558	2.51367	2.32192
1.06639		2.27774	0.436115	3.62391	1.13091	0.983865	2.66875
0.897966		1.48937	1.40637	3.66105	1.42325	1.05217	4.04864
1.55401		3.4923	0.509325	2.88646	1.77795	1.5474	2.82524
1.99647		3.78944	0.947643	3.56527	0.653734	1.07347	2.84059
1.51367		3.24099	0.980217	3.01715	0.546656	1.53487	3.46497
0.959016		0.76499	0.646896	3.17193	1.15749	1.77367	3.43431
2.69018		0.67765	0.789254	2.24768	0.597165	0.697495	3.10582
0.745626		1.80031	0.624448	3.38685	0.572754	0.872024	2.08515
1.20519		1.39174	0.462461	3.84639	0.883815	1.2098	3.33658
1.09703		2.89372	0.459972	2.12834	0.586104	1.60007	1.69254
1.64032		2.64171	0.46031	2.79331	1.3851	2.58382	1.60673
0.871751		0.828254	0.306334	3.10554	1.00844	0.85389	1.69043
1.22335		0.675419	0.568568	2.33662	0.568809	0.887312	3.46404
1.00384		1.11674	2.65907	2.80213	1.33049	1.23896	2.81057
0.655001		0.870907	1.76315	4.0734	0.869817	0.924957	2.69656
1.41523		2.35439	0.37099	1.83789	0.776771	0.825682	4.55251
1.17121		0.86697	0.591447	1.73263	0.900272	1.35776	2.29126
0.992711		0.762324	0.846766	3.75488	2.47596	1.63556	3.06668
0.953123		0.841157	0.619394	3.00286	2.56328	1.48688	1.82239
1.74926		0.699239	0.554711	2.73128	0.76703	0.850037	4.10972
1.68229		0.765933	0.676495	3.31569	3.08364	0.961707	1.68539
1.67026		1.97193	0.630041	2.40993	1.04663	1.27325	2.51089
1.6515		1.9177	0.5614	1.86345	0.779126	1.38547	3.10219
1.78926		1.70744	0.46249	1.98228	1.14462	1.03974	2.52171
1.51534		2.18301	0.661687	3.21425	2.33598	1.87706	1.4426
1.39729		2.49283	0.548998	2.86703	1.42803	0.995407	1.22987
1.22099		1.81497	0.639301	1.29429	0.684557	0.940303	1.66246
1.83719		2.00935	0.831811	2.62868	0.825717	1.03297	1.93505
0.63706		0.789831	0.433268	1.37612	0.834461	0.783917	3.2328
1.31171		2.51297	0.616133	2.16484	0.671226	1.36143	3.2697
0.82385		2.40103	0.276778	2.48808	0.77927	0.789579	3.20237
1.16951		0.557909	0.839319	2.52727	1.31155	1.45705	1.49784
0.873788		0.534887	0.914913	2.03153	1.79135	0.958862	4.17108
1.08764		1.1025	0.81289	1.53757	1.20844	2.98478	2.43649
1.35402		1.3847	0.771529	3.73335	0.613379	0.722245	1.27309
0.922779		0.864307	0.494084	2.71252	1.17459	0.398433	3.01765
0.920388		0.68193	0.813006	2.47546	0.89167	0.589345	3.59265
2.17657		1.02845	0.639809	2.44575	2.31378	0.854329	3.53709
1.73114		1.0096	0.510173	3.33303	0.841853	0.878937	3.28341
1.67684		1.20347	0.486829	2.93193	1.70052	1.51901	3.28557
2.78756		1.02628	0.547733	3.79354	1.24735	1.23931	3.72864
0.796587		2.90064	0.624641	2.40872	1.01242	0.891823	2.86932
1.13435		1.85709	0.531176	3.4622	0.749511	0.85523	1.74378
1.68726		1.77281	0.526193	3.57099	0.870034	0.924492	3.37246
1.36379		1.86142	0.630128	2.84308	1.12114	1.66775	3.25947
1.4046		2.75322	0.413122	2.94756	0.59295	0.771844	2.16754
1.38349		2.90153	0.743716	2.02602	0.824794	0.492271	1.91727
1.17431		0.760018	0.694602	2.92266	0.628912	0.710488	2.88288
2.64048		0.944053	0.587545	4.81077	0.833495	0.982413	2.52002
1.9004		0.916074	0.751046	2.03507	1.13725	0.944385	2.51248
1.97918		0.998729	0.474852	3.40004	2.70829	0.858016	2.89212
1.23562		2.25735	0.527267	2.72561	1.63311	1.51187	3.71239
1.2837		1.0298	0.480605	3.0418	1.1472	0.971213	3.76734
0.607286		2.43912	0.362537	2.51556	3.30191	1.8527	2.64869
1.55521		2.38055	0.433164	2.02778	0.959151	0.75924	2.83671
1.45672		1.45991	0.96814	3.12356	1.13764	1.30347	3.34244
1.81789		2.35018	0.588976	2.5263	0.928179	0.54908	2.03059
1.47473		0.918617	0.574667	2.76521	2.59287	0.961041	2.71622
1.69359		0.738441	1.30404	2.26944	0.850126	1.19518	1.32673
0.905534		1.19538	0.520999	2.45771	1.37243	0.714558	2.41638
1.1329		0.913792	0.384628	4.05482	1.39635	1.43161	4.415
1.11112		1.09435	0.707503	2.42687	2.65378	1.61803	2.98606
1.39477		2.5948	2.80778	2.95417	0.875123	2.21248	3.13328
0.776111		1.21732	2.33317	2.37424	2.08046	1.42534	2.39053
1.13388		1.53923	3.26715	1.90098	2.13763	1.75972	3.28653
1.36788		1.0298	3.39136	3.73244	1.47872	1.11184	1.55784
0.952133		2.57893	0.397313	0.477962	1.00174	0.826861	4.18085
2.1062		2.82647	0.388064	1.63999	0.62857	0.709892	4.68188
1.10619		2.78452	0.621687	3.2793	0.760499	3.08569	3.31089
1.46089		2.85571	0.516011	3.67264	0.608032	2.4655	1.51625
2.10013		0.7582	0.968338	3.19622	0.572921	2.91507	1.29184
1.22923		0.822381	0.669254	2.27795	0.475496	2.79513	2.65167
1.68475		0.525517	0.69807	2.30251	0.483342	2.8374	3.11229
4.45047		1.02069	0.969563	3.30877	0.540108	3.14979	3.51506
1.12823		0.76958	0.802393	3.22723	0.92757	2.83838	1.64345
3.03026		1.03001	2.93655	3.70757	1.74487	1.27812	3.23584
1.41814		1.03389	1.08659	2.83447	0.639929	1.24075	2.19272
1.23895		0.705779	1.3469	1.82021	0.825717	2.75821	1.4598
1.06647		1.80914	1.03664	2.12336	0.525704	1.44997	3.88569
1.50718		0.781162	0.9224	3.5346	2.57696	2.4664	1.25924
0.901731		0.838101	3.18429	2.90248	0.626217	1.79355	2.69804
1.01625		0.711223	0.723051	2.84738	0.77692	1.8229	4.13211
3.65444		1.72507	0.291569	2.98399	0.775797	3.05099	1.17966
2.97367		0.733312	1.13821	2.2519	1.27238	3.27455	1.71451
1.59428		0.955848	1.32884	2.56666	0.601859	1.21154	2.49028
1.33311		0.784334	1.40314	3.18595	0.63669	1.48442	1.7696
0.826983		1.05601	1.80257	1.48499	0.90843	0.959784	1.52825
1.76706		1.41027	1.81814	3.1936	1.14066	1.33566	1.44457
1.67148		2.52477	0.16518	2.56104	1.99299	2.05469	1.48262
0.901268		2.64854	0.850525	2.69786	2.41096	1.79544	2.36084
1.39901		0.946271	1.94648	3.35309	0.697727	0.971394	1.15292
1.57919		1.06848	1.49546	3.30668	0.867036	1.10131	1.44984
1.30732		1.45707	0.670882	3.47795	0.689836	1.45087	1.49513
2.1871		1.01383	0.596495	3.22773	1.97781	0.930172	1.12568
1.52691		0.621417	0.509939	2.64261	1.58294	1.41557	3.56879
1.45833		0.684342	0.443327	1.82369	0.66563	2.05245	1.41761
1.01982		0.751063	0.723087	2.88117	0.768706	3.57003	2.39075
1.10014		0.805303	0.910163	2.73351	0.76122	2.93088	1.71192
1.53771		0.719543	0.759456	3.29217	0.804479	3.86563	3.68295
1.34951		1.70725	0.839113	2.32779	0.729513	1.54668	1.19346
1.49518		0.741185	2.68218	3.1291	0.838128	1.97026	2.95308
1.14715		0.669132	2.70934	1.54291	0.538916	2.77717	1.83427
0.973287		1.05842	0.568602	2.91558	0.942654	2.17407	1.54846
1.55502		1.45543	0.50237	2.36191	0.475331	1.18228	1.86532
1.18321		1.71526	0.470779	1.96145	0.45401	1.2886	3.09339
0.95794		0.867834	0.532429	3.29745	1.11557	1.55011	2.6366
0.793901		0.913652	0.481527	3.07202	0.538996	1.17343	3.66895
1.07349		0.992574	0.555713	2.63655	1.48597	0.729972	2.15633
1.05446		1.80365	0.84993	2.28644	0.798929	0.820642	3.15779
1.08878		1.21467	0.541379	3.18297	0.747459	0.866179	3.4153
1.12821		1.42743	0.77948	3.44163	0.739262	1.03742	1.42538
1.33189		3.30231	0.517671	2.24536	0.566234	0.905997	2.46631
1.06616		0.743204	0.612355	2.59853	0.591575	1.13155	1.21191
1.33535		0.655983	0.433253	2.04123	0.615029	1.10239	1.91642
1.07172		1.30098	0.704572	2.48325	0.854601	4.45631	3.5192
1.38867		1.01	0.674535	3.03891	0.66177	1.48146	3.08423
1.2638		2.9441	0.556368	1.76681	0.639025	1.77945	1.84946
0.950288		2.5946	0.691717	2.22773	0.827313	0.82497	2.05848
1.10245		1.787	0.600683	1.09777	2.27097	1.16905	2.50386
0.994657		1.86858	1.07766	2.74624	1.42493	0.724562	3.19791
1.68916		1.77362	0.91343	2.73671	3.3452	1.63925	1.67841
2.02342		0.827613	0.93446	1.26295	2.00669	0.801853	1.93395
1.1502		3.46996	0.893748	2.05876	0.825055	2.35675	2.52427
1.07858		0.662148	0.744458	3.94847	1.22246	2.96925	1.40254
0.945035		0.944272	0.895554	1.43904	3.03497	0.942397	2.84905
1.31339		0.899602	0.768975	2.60104	3.03855	0.903813	2.31911
1.0454		2.04571	0.374261	2.19074	0.433567	0.943161	2.18755
0.796379		0.896422	0.909279	3.28132	0.622402	1.01037	1.45121
1.29114		0.732692	0.562251	3.47901	0.692649	1.16776	1.5403
1.15838		0.85884	1.10467	1.60768	1.29442	0.981797	3.45205
1.12927		1.02064	1.32201	3.81681	0.560109	0.863283	1.96279
1.89693		1.61479	0.888224	2.85044	1.25467	0.796785	3.40982
1.10747		2.44587	0.557441	3.25674	1.0445	0.919484	1.50551
3.31176		1.79693	0.872267	3.50256	1.17518	2.53054	3.12859
1.10167		1.6839	1.08282	2.30175	0.677144	2.40014	3.51416
1.03373		0.946065	0.569284	1.95413	0.697444	0.842395	2.53656
1.99903		0.813395	0.446807	3.02562	3.73852	2.02114	1.90074
2.01525		1.13984	0.494521	3.31916	1.00528	1.16242	3.53442
0.644026		2.2775	1.42326	3.15323	0.818331	0.991762	2.59131
1.55625		0.767079	0.467973	2.58956	1.92608	1.4442	2.68074
1.13877		1.44746	0.44713	2.91372	0.886738	0.911615	1.90642
1.04784		2.14533	0.629319	2.89979	1.49228	0.784954	1.369
0.954431		2.07667	0.417275	3.01003	0.750552	0.858871	1.82297
1.26336		0.892087	0.680886	3.73681	0.575734	0.922757	1.00426
1.10767		2.81661	3.06433	1.50332	0.641793	2.37621	1.02644
0.801396		1.01286	1.17699	2.74043	0.702178	1.85938	2.99578
1.16424		1.46605	1.67702	3.02564	1.24522	0.792109	1.88265
1.56862		1.2716	1.48653	2.32704	0.767898	1.10218	3.7667
1.09328		2.35678	1.28688	2.63276	0.587557	1.02796	1.97263
2.02173		0.570921	0.619826	2.67901	0.609937	1.32136	2.61096
1.93143		0.582024	0.85064	2.71035	0.703656	0.952014	2.52166
1.43762		0.996224	2.83039	2.70419	1.51943	1.43373	1.02106
1.52919		1.19537	2.26363	2.82611	0.766836	1.10554	4.11972
1.01616		3.35748	0.641173	2.52461	0.96983	1.53413	3.93336
1.20807		1.04815	1.45282	2.67014	0.999169	1.91433	1.91754
1.64448		1.35112	1.82921	2.65104	0.715646	2.80438	4.33715
0.838845		2.0005	0.817043	2.68818	0.910936	0.915143	2.94616
0.829823		1.22338	1.53407	2.7691	0.850971	2.81946	3.25631
0.865042		0.899168	1.52336	2.44209	1.02336	1.00564	2.30103
1.24174		1.80968	0.516674	2.52087	1.80843	1.03693	2.87367
1.02221		1.26182	0.466726	2.08586	1.45503	1.55375	3.13285
1.67171		1.19811	0.497526	3.08419	2.51748	1.0351	3.5504
0.161508		1.54874	0.604814	3.6058	0.977627	0.820885	3.23243
3.33735		0.927986	0.596681	2.24359	1.73165	1.3009	2.63641
1.20582		0.709253	1.30065	1.97642	1.64576	0.88699	1.8194
1.07984		0.699833	0.595772	2.3588	1.6248	1.52699	3.66257
1.31777		0.841683	0.842806	3.67361	0.978309	0.905612	0.984061
1.23712		0.81997	0.809417	2.76141	0.779897	1.69512	2.24304
0.975445		0.830333	0.555127	2.7508	0.800175	0.90791	3.70863
1.10162		0.956122	0.684872	3.68819	0.733929	2.73144	2.75256
0.781643		1.32268	0.650512	2.31547	0.792598	0.870991	2.50663
1.07174		0.670097	0.564189	2.57374	0.747962	1.11122	3.20069
1.18248		0.518298	1.25348	4.0348	0.624509	1.24313	2.52894
0.873207		2.77073	0.883257	3.97904	1.38384	1.87854	3.13533
0.631727		0.876649	0.737442	2.12292	0.633179	1.47644	1.97433
0.165026		0.729195	0.940673	2.97246	0.47998	2.57825	3.28695
1.35097		1.18392	0.908098	3.00935	0.668074	2.51597	2.19639
0.11714		1.8305	0.793945	2.14779	0.503235	0.840252	2.20453
1.32132		1.34279	0.78767	3.46461	0.688932	1.25732	2.73744
2.97756		1.73594	0.869973	2.89985	0.609765	0.673279	1.24943
1.24003		3.36578	0.803067	2.45341	0.582775	2.3809	2.9545
1.59528		0.948031	0.757147	2.64779	1.10934	4.09994	1.88637
1.33469		0.783887	0.628672	2.90974	1.4436	0.763693	1.77022
1.82391		1.00336	0.718396	2.86074	2.41654	0.807865	1.97111
2.95578		0.550495	0.733264	3.73034	0.795909	0.993233	2.07494
1.25751		1.36279	0.748966	3.71915	0.491578	1.54613	1.65999
1.27469		0.971269	1.02447	3.48543	0.606748	1.23885	2.94581
1.35976		1.73463	0.748556	2.35378	0.795845	0.670326	2.74709
0.874158		1.35376	0.685165	1.29291	0.883316	1.35248	3.16816
0.102435		1.63257	0.661551	4.04343	2.19362	1.49832	3.5302
1.96613		3.28392	2.91673	2.70441	3.339	0.855692	3.03815
1.13652		1.26567	2.29825	2.81113	1.73602	0.864807	1.25711
1.56443		1.53359	3.03963	3.87634	1.88893	1.05367	2.53555
2.28386		1.15675	3.10635	2.29576	0.773521	1.09988	2.96047
0.714949		0.581021	0.817028	2.81391	1.15318	0.799155	3.31944
0.963749		1.28554	0.749989	3.7278	0.681297	1.33259	2.76949
1.15721		1.04275	0.726794	2.4604	0.69206	3.15583	1.80077
0.240676		0.729529	0.721043	2.84547	0.656478	1.83946	3.62358
1.20998		1.81778	0.773153	3.17315	0.673177	1.08188	2.37261
0.996561		1.35182	0.616273	3.03636	1.17272	1.74436	2.3068
1.24854		0.961981	0.703581	2.16402	3.47301	1.23133	2.416
0.94597		1.59901	0.727969	1.9297	0.960043	1.51709	3.19981
1.05531		1.80131	0.633839	2.47331	0.935429	0.909564	2.91747
0.917025		0.784846	0.670025	2.53946	1.58133	1.2291	2.02061
0.944881		1.70921	0.77061	1.92738	0.676955	1.70309	2.7206
0.93456		1.19869	0.626303	3.3292	1.59353	1.60087	1.18611
0.944639		1.13949	0.689357	3.75369	0.58863	2.12105	2.4571
1.46137		2.8604	0.705923	2.37536	0.555	0.822849	2.35517
1.75113		1.32403	0.613045	2.16379	2.0318	1.37478	1.28216
1.84274		0.897536	0.645495	1.38889	2.34497	1.01547	1.04987
1.28933		1.66654	0.760141	1.01289	1.48524	1.3928	1.23479
1.01017		1.47741	0.987974	2.63927	0.407264	1.66308	0.950442
1.02731		1.80997	0.495628	2.24936	1.1474	0.808525	1.16423
0.967943		1.51677	0.651269	2.80144	1.0081	1.23732	1.12201
1.13398		0.621479	1.10022	2.28372	2.57931	1.48515	2.01887
1.09033		1.21679	1.28543	2.48223	1.08831	2.32689	2.34546
1.34535		1.08793	0.98361	2.73935	2.46954	0.804798	2.853
1.57994		0.970349	0.671614	2.52101	2.3936	3.23479	1.11369
1.04865		0.960155	2.30933	1.72592	2.24841	1.81461	1.71704
0.839581		1.41348	4.17988	1.81155	1.41646	1.53639	1.22826
1.18102		3.1769	2.11794	3.37868	2.06252	2.11955	2.64832
1.15361		1.74158	0.527925	2.37384	2.97112	0.842576	2.0512
3.12306		1.35727	0.263721	2.10557	2.64865	1.2624	2.4182
1.0302		1.48259	3.11329	2.56107	1.64802	3.4737	0.876488
1.00939		1.12449	0.418438	2.69246	2.1151	2.42989	3.57279
1.81878		0.979138	0.545556	2.75559	2.14963	3.35096	2.07522
1.00393		0.864153	0.636687	2.59192	2.20197	2.99687	3.55315
1.3318		0.659255	0.721527	2.8137	2.37212	2.50079	1.91262
1.51146		2.52883	0.586323	2.89755	2.22265	2.27173	4.10824
1.86863		1.30485	0.483337	2.76656	2.31931	3.56666	3.12038
1.12366		0.955413	0.696566	2.68797	0.670461	3.17157	3.08414
1.28984		1.98535	0.500655	2.78438	1.07653	3.42541	2.85386
1.52305		1.63487	1.60787	2.54151	1.07853	1.48035	3.74214
1.07315		0.693907	2.24172	2.47193	0.837717	3.17033	2.52348
0.558446		0.883051	0.379712	2.01989	1.02122	2.52385	2.88865
2.34282		0.819853	0.744512	1.90627	0.723363	2.45372	3.34066
0.794688		1.11161	0.772433	3.92406	2.72439	3.39952	2.74481
1.595		0.743754	0.420601	3.40805	0.753398	3.13147	1.25103
1.59662		0.755552	1.01818	3.41388	1.18368	2.49242	2.69044
4.00479		1.0106	0.681324	3.43634	0.611978	2.82238	1.83762
0.634076		2.29432	1.26356	2.72077	0.963929	3.37081	3.25573
0.765661		1.0395	0.527117	1.797	1.01652	3.36449	2.24415
1.81192		1.67549	0.595019	2.96798	1.01001	3.31162	2.17911
0.738675		2.9841	0.905104	2.25117	1.06121	1.54347	3.60623
0.840498		3.48121	1.05941	2.75258	2.21651	3.21023	2.32693
1.38629		2.166	0.585475	1.87408	3.39627	2.67453	2.31949
1.57352		0.669727	0.584546	3.402	0.89464	3.43857	2.9445
1.50544		2.71732	0.391061	1.82802	0.901297	1.37763	2.08733
0.925783		1.24721	2.7365	2.08464	2.20399	1.72818	2.44284
1.65568		1.32791	1.69352	2.38661	0.797286	1.70621	2.71982
1.02571		0.917919	0.988422	2.82513	0.513683	1.26762	1.548
1.49664		0.619717	1.10871	3.40596	0.74057	1.57582	2.51289
1.4693		3.09906	0.909758	2.98942	0.799006	2.09299	3.10335
1.02294		1.05708	1.71938	3.05493	0.82062	3.21972	3.37747
0.61628		2.51501	0.342612	2.96107	1.07639	2.40812	2.46124
0.505844		0.96458	0.462309	3.54647	2.76895	1.83639	3.85921
1.14215		2.45668	0.405614	3.45362	1.76085	0.867692	2.06648
2.19512		3.22342	0.442629	3.17929	1.75418	3.83458	2.16626
1.57174		0.901793	0.580685	2.48472	2.70853	1.5378	2.08344
0.814207		0.830511	0.735286	2.9749	1.11054	1.67934	1.63004
1.10271		2.95908	0.567237	2.43668	1.33749	1.85126	1.88163
1.07476		0.946816	1.08382	1.91736	0.69135	2.21301	3.17396
2.32303		1.44295	0.476491	3.90508	2.66223	0.688114	3.73727
1.37473		0.990157	0.787342	2.26881	2.13244	1.03893	3.9064
2.80107		0.982463	2.26959	2.86176	1.59371	1.47193	2.8012
0.775062		0.776051	3.5744	3.05097	2.72059	2.55977	3.48245
1.38462		1.15973	2.83382	2.84872	0.834389	1.97176	2.75033
2.32826		0.590728	2.27794	2.86593	0.994066	1.36309	3.01544
1.00884		0.875576	3.54828	3.92633	2.52377	0.976329	2.37694
0.882246		1.08035	2.93021	3.47396	1.08668	0.835605	2.86226
1.97166		0.951716	0.598163	2.94065	1.1028	0.889809	3.28777
0.853638		0.800029	2.40077	2.90121	2.57012	1.20831	3.48058
1.65446		2.06044	0.525333	2.02991	0.652064	1.31702	2.90536
1.59149		1.27163	0.49527	2.30441	0.863666	1.32191	3.44709
0.870911		1.31726	0.460721	3.42744	1.1085	2.23858	3.10785
1.15268		3.13093	0.494076	2.32286	0.800759	2.09482	3.3547
1.43702		2.40806	1.55334	2.06787	0.685595	0.870156	3.46649
0.763685		0.529226	3.76667	1.93981	0.811153	0.847882	3.24258
0.769001		0.826653	0.785516	3.61208	1.21582	0.832048	2.31473
2.10891		0.823791	0.53322	1.92044	1.00641	2.46798	3.2834
0.964569		1.68252	3.05641	3.37245	2.41521	1.9964	3.19675
1.11575		2.82873	3.95255	3.25876	1.59716	0.779719	2.06966
1.60622		1.46487	3.66724	2.26606	0.561015	1.7581	3.25757
2.02199		1.29275	3.08621	2.54579	0.697553	2.08561	3.00338
1.38767		1.35391	0.746864	2.87041	0.771112	1.25261	3.54339
3.55634		1.44012	0.831325	2.791	0.577645	1.04284	2.93356
2.05582		1.18909	0.785719	2.7017	2.3901	2.67572	2.41119
1.41975		1.13433	0.743685	2.76802	0.733036	1.10822	2.33372
[truncated: 22,298 more rows]

## Sheet: Figure 3f
Figure 3f. GST pull-down assays showing the interaction between LsNAGK and PII (DcPII) in vitro

## Sheet: Figure 4a
Figure 4a. Number of genes for the Nitrate transporter 2 (NRT2) families in Asteraceae and other terrestrial plant species.
Species	Gene Number	Groups
Artemisa annua	11	Asteraceae
Cynara cardunculus	7	Asteraceae
Chrysanthemum nankingense	15	Asteraceae
Helianthus annuus	12	Asteraceae	P value =	0.00181422	<0.01
Mikania micrantha Kunth	10	Asteraceae
Taraxacum kok-saghyz Rodin	9	Asteraceae
Lactuca sativa	12	Asteraceae
Coffea arabica	3	Others
Citrus sinensis	3	Others
Daucus carota	15	Others
Fragaria vesca	5	Others
Ginkgo biloba	2	Others
Actinidia chinensis	4	Others
Liriodendron chinense	3	Others
Mimulus guttatus	15	Others
Olea europaea	8	Others
Oryza sativa	4	Others
Picea abies	3	Others
Populus trichocarpa	7	Others
Solanum lycopersicum	4	Others
Selaginella moellendorffii	2	Others
Spirodela polyrrhiza	2	Others
Scaevola taccada	2	Others
Solanum tuberosum	8	Others
Vitis vinifera	4	Others
Arabidopsis thaliana	7	Others
Amborella trichopoda	2	Others
Brassica rapa	11	Others
Ananas comosus	3	Others

## Sheet: Figure 4b
Figure 4b. Ka/Ks value of orthologous gene pairs (Sc. taccada versus La. sativa) and paralogous gene pairs (La. sativa versus La. sativa) of clade I NRT2
Paralogous/Orthologous	Gene Pair	Ka/ks
paralogous	LSA16225-LSA16223	0.103912
paralogous	LSA25723-LSA25738	0.0145259
paralogous	LSA25723-LSA25752	0.0286418
paralogous	LSA25725-LSA25723	0.0508617
paralogous	LSA25725-LSA25738	0.0222786
paralogous	LSA25725-LSA25752	0.0171946
paralogous	LSA25737-LSA25723	0.0411368
paralogous	LSA25737-LSA25725	0.001
paralogous	LSA25737-LSA25738	0.0212567
paralogous	LSA25737-LSA25752	0.0190075
paralogous	LSA25739-LSA25723	0.0411368
paralogous	LSA25739-LSA25725	0.001
paralogous	LSA25739-LSA25738	0.0212567
paralogous	LSA25739-LSA25752	0.0190075
orthologous	Ssericea13164-LSA16223	0.0450989
orthologous	Ssericea13164-LSA16225	0.0463003
orthologous	Ssericea13164-LSA25723	0.0448326
orthologous	Ssericea13164-LSA25725	0.0427834
orthologous	Ssericea13164-LSA25737	0.0429994
orthologous	Ssericea13164-LSA25738	0.0414872
orthologous	Ssericea13164-LSA25739	0.0429994
orthologous	Ssericea13164-LSA25752	0.044271

## Sheet: Figure 4e
Figure 4e. NRT2 expression in different tissues of four representative Asteraceae species.
Gene	Species	Gene expression
		Root	Stem	Leaf	Flower
CHR00013591	C. nankingense	0.93433	0	0.00434679	0.0724074
CHR00013599	C. nankingense	3.90249	0	0.00064809	0.0113901
CHR00024085	C. nankingense	7.88589	0.0788531	0.0673333	0.255197
CHR00024090	C. nankingense	7.5416	0.002937	0.0154057	0.0326353
CHR00074939	C. nankingense	3.0779	0.00818355	0.0142594	0.0103222
CHR00082942	C. nankingense	0	0.236568	0.211459	0.174085
CHR00084212	C. nankingense	27.6375	0.0199079	0.0572275	0.104331
CHR00084213	C. nankingense	0.589384	1.17628	1.26725	0.703679
HanXRQChr01g0018781	H. annuus	13.8899	0	0.000787462	0.0135216
HanXRQChr01g0018801	H. annuus	0.00717106	0	0.000481508	0
HanXRQChr01g0018811	H. annuus	17.0549	0	0.00442658	0.0260959
HanXRQChr11g0346321	H. annuus	7.45693	0.0162029	0.0119321	0.00838
HanXRQChr11g0346331	H. annuus	3.09701	0	0.0121442	0.0151649
HanXRQChr11g0346351	H. annuus	2.46659	0	0.0223211	0.001813
HanXRQChr11g0346361	H. annuus	2.93971	0	0.0118693	0.0506675
HanXRQChr11g0346391	H. annuus	2.89139	0.145827	0.00216253	0.0061264
HanXRQChr13g0396621	H. annuus	0.24743	0	0.0159316	0
HanXRQChr13g0396641	H. annuus	0.577679	0	0.0280212	0
LSA16223	La. sativa	2.23722	0.140802	0.412591	0.101812
LSA16225	La. sativa	0.845467	0.071896	8.51991	0.276908
LSA25723	La. sativa	38.5189	0.0498988	0.0491808	0
LSA25725	La. sativa	49.3898	0.0580045	0.173343	0.00493933
LSA25737	La. sativa	16.0557	0.0226705	0.0107349	0
LSA25738	La. sativa	6.24956	0.00849525	0.0207547	0
LSA25739	La. sativa	28.4713	0.0609874	0.156314	0.00802
LSA25752	La. sativa	19.4704	0.191331	0.243308	0.006086
PWA44590.1	A. annua	2.72592	0.826535	0.00231694	0.0149723
PWA48021.1	A. annua	0.583064	0.0112267	0.0194746	0
PWA55860.1	A. annua	5.93155	0.0112267	0.455798	0
PWA90272.1	A. annua	0.0565886	0.0226625	0.996459	0.0311737
PWA93753.1	A. annua	0.0224255	0	0.00491515	0
CHR00022506	C. nankingense	0.887566	0.00720825	0.00713967	0.073341
CHR00022512	C. nankingense	0	0.00168868	0	0.0155353
CHR00022517	C. nankingense	2.74136	0.0150236	0.0134172	0.209717
CHR00027380	C. nankingense	0	0	0.00140282	0
CHR00033063	C. nankingense	0.931866	0.0527084	0.00383651	0.147442
CHR00051133	C. nankingense	0	0.00206556	0.00420847	0.0103606
HanXRQChr01g0018851	H. annuus	0.234135	0	0	0
LSA25729	La. sativa	0.295172	0	0.0274516	0
LSA25735	La. sativa	0.276045	0	0.00191285	0.387103
PWA43632.1	A. annua	0.0583642	0	0.000799384	0
PWA79757.1	A. annua	0.0599517	0	0.0446458	0
PWA98582.1	A. annua	0.380858	0.0348042	0.0444202	0.0638023
CHR00044707	C. nankingense	1.62951	12.8988	33.2763	22.554
CHR00064394	C. nankingense	1.67197	18.8933	36.4125	73.2798
HanXRQChr14g0450491	H. annuus	0.244398	3.03007	3.41651	14.4637
LSA14879	La. sativa	0	0.0071255	0.00765689	1.2654
LSA29280	La. sativa	0	0.0405188	33.4873	2.17106
PWA76632.1	A. annua	0	1.30423	3.01402	71.2048
CHR00040065	C. nankingense	0.4662	3.97253	2.57118	2.66176
CHR00069908	C. nankingense	1.73605	17.586	18.9477	11.089
HanXRQChr12g0383701	H. annuus	9.80788	4.35761	3.30422	1.98503
LSA23680	La. sativa	1.14071	0.27179	12.187	0.366318
PWA52970.1	A. annua	0.060105	0.0481266	1.76721	0.085007
PWA95590.1	A. annua	0.192336	0.132348	2.10889	0.212517

## Sheet: Figure 4j
Figure 4j. NRT3 expression in different tissues of four representative Asteraceae species.
Gene	Species	Gene expression
		Root	Stem	Leaf	Flower
LSA21425	La. sativa	26.1922	0.193674	0.725746	0.128312
LSA21464	La. sativa	26.2945	0.113764	1.04428	0.105963
LSA21465	La. sativa	0.468733	0	0.0304616	0
LSA21466	La. sativa	23.4232	0.0598776	1.19683	2.41883
LSA21820	La. sativa	6.25852	0.0205791	0.0956404	0
LSA67	La. sativa	2.80157	0.526827	20.9601	1.24069
LSA8764	La. sativa	12.2795	0.220647	0.478812	0
HanXRQChr05g0156191	H. annuus	0.289803	1.31619	0	0
HanXRQChr09g0272551	H. annuus	33.5739	2.29234	4.20645	2.63162
HanXRQChr09g0272561	H. annuus	33.5739	2.29234	4.20645	2.63162
HanXRQChr09g0272571	H. annuus	2.13304	0.785421	0.15976	0.614275
HanXRQChr09g0272591	H. annuus	12.0283	4.45217	0.699681	0.241249
HanXRQChr17g0569521	H. annuus	5.62931	0.298838	2.9838	0.421758
HanXRQChr10g0296001	H. annuus	6.82958	0	0.00784722	0.0119148
PWA61350.1	A. annua	0.953274	0.114231	0.0247068	0
PWA76843.1	A. annua	44.4861	1.2337	6.93903	1.00532
PWA83381.1	A. annua	1.54907	0.114231	0.0830409	0
PWA54311.1	A. annua	10.5486	10.6646	21.7999	2.59108
PWA63397.1	A. annua	2.3587	0.479278	5.65075	0.789669
PWA76844.1	A. annua	0.297904	0	0.00372523	0
PWA88304.1	A. annua	2.33012	0	0.0694171	0
PWA94859.1	A. annua	0.120667	0.0299489	0.00282899	0
PWA94860.1	A. annua	0.645458	0	0.0629975	0
CHR00004281	C. nankingense	4.30203	38.6336	47.8709	10.1324
CHR00006506	C. nankingense	28.6284	3.18148	6.03412	1.95531
CHR00006507	C. nankingense	1.75323	1.64616	5.09911	0.573109
CHR00006508	C. nankingense	22.9054	1.90625	10.1556	1.29251
CHR00006509	C. nankingense	1.24057	0.843611	0.111893	0.2165
CHR00017961	C. nankingense	10.737	1.02317	0.653335	0.519468
CHR00060074	C. nankingense	36.5991	0.752017	0.338786	3.12827
CHR00075317	C. nankingense	0.637761	0.317148	0.212806	1.51036

## Sheet: Figure 4f
Figure 4f. Number of genes for the Nitrate transporter 3 (NRT3) families in Asteraceae and other terrestrial plant species.
Species	Gene Number	Groups
Artemisa annua	9	Asteraceae
Cynara cardunculus	7	Asteraceae
Chrysanthemum nankingense	8	Asteraceae
Helianthus annuus	7	Asteraceae		P value =	2.97826e-05	<0.001
Mikania micrantha Kunth	3	Asteraceae
Taraxacum kok-saghyz Rodin	5	Asteraceae
Lactuca sativa	7	Asteraceae
Coffea arabica	2	Others
Citrus sinensis	2	Others
Daucus carota	7	Others
Fragaria vesca	3	Others
Ginkgo biloba	3	Others
Actinidia chinensis	1	Others
Liriodendron chinense	2	Others
Mimulus guttatus	7	Others
Olea europaea	3	Others
Oryza sativa	0	Others
Picea abies	4	Others
Populus trichocarpa	3	Others
Solanum lycopersicum	2	Others
Selaginella moellendorffii	1	Others
Spirodela polyrrhiza	0	Others
Scaevola taccada	2	Others
Solanum tuberosum	1	Others
Vitis vinifera	1	Others
Arabidopsis thaliana	2	Others
Amborella trichopoda	3	Others
Brassica rapa	4	Others
Ananas comosus	0	Others

## Sheet: Figure 4g
Figure 4g. Ka/Ks value of orthologous gene pairs (Sc. taccada versus La. sativa) and paralogous gene pairs (La. sativa versus La. sativa) of clade III NRT3
Paralogous/Orthologous	Gene Pair	Ka/ks
Paralogous	LSA21425-LSA21464	0.47663
Paralogous	LSA21425-LSA21465	0.479152
Paralogous	LSA21425-LSA21466	0.401052
Paralogous	LSA21465-LSA21464	0.427234
Paralogous	LSA21465-LSA21466	0.393081
Paralogous	LSA21466-LSA21464	0.100604
Orthologous	Ssericea17575-LSA21425	0.182183
Orthologous	Ssericea17575-LSA21464	0.186914
Orthologous	Ssericea17575-LSA21465	0.233645
Orthologous	Ssericea17575-LSA21466	0.191781
Orthologous	Ssericea17575-LSA8764	0.135723

## Sheet: Figure 5a
Figure 5a. Number of genes for ADSs, FADs, and KASs in the seven Asteraceae species and 22 other land plants.
Species	FAD#	ADS#	KAS#	Group
Lactuca sativa	14	17	26	Asteraceae
Helianthus annuus	36	26	17	Asteraceae
Cynara cardunculus	33	11	11	Asteraceae			FAD	ADS	KAS
Chrysanthemum nankingense	61	20	50	Asteraceae		P value	1.78549e-06	3.33767e-07	2.27831e-05
Artemisa annua	53	26	46	Asteraceae
Taraxacum kok-saghyz Rodin	16	14	13	Asteraceae
Mikania micrantha Kunth	29	20	18	Asteraceae
Scaevola taccada	4	10	6	Others
Daucus carota	28	1	6	Others
Actinidia chinensis	14	0	16	Others
Coffea arabica	11	1	5	Others
Mimulus guttatus	1	1	7	Others
Olea europaea	9	2	12	Others
Solanum lycopersicum	12	1	11	Others
Solanum tuberosum	20	1	7	Others
Citrus sinensis	5	1	11	Others
Vitis vinifera	7	1	6	Others
Arabidopsis thaliana	5	9	3	Others
Brassica rapa	10	21	8	Others
Fragaria vesca	6	14	5	Others
Populus trichocarpa	12	3	7	Others
Oryza sativa	3	0	5	Others
Ginkgo biloba	11	1	15	Others
Picea abies	6	1	13	Others
Selaginella moellendorffii	6	1	7	Others
Amborella trichopoda	4	0	5	Others
Liriodendron chinense	5	1	8	Others
Spirodela polyrrhiza	4	1	4	Others
Ananas comosus	3	0	5	Others

## Sheet: Supplementary Fig. 1d
Supplementary Fig. 1d. Ratio of worldwide invasive plant species (PS). The data resource is Global Invasive Species Database (http://www.iucn-gisd.org/gisd/).
Species	Kingdom	Phylum	Class	Order	Family	System
Abelmoschus moschatus	Plantae	Magnoliophyta	Magnoliopsida	Fabales	Malvaceae	Terrestrial
Abrus precatorius	Plantae	Magnoliophyta	Magnoliopsida	Fabales	Fabaceae	Terrestrial
Acacia concinna	Plantae	Magnoliophyta	Magnoliopsida	Fabales	Fabaceae	Terrestrial
Acacia confusa	Plantae	Magnoliophyta	Magnoliopsida	Fabales	Fabaceae	Terrestrial
Acacia farnesiana	Plantae	Magnoliophyta	Magnoliopsida	Fabales	Fabaceae	Terrestrial
Acacia longifolia	Plantae	Magnoliophyta	Magnoliopsida	Fabales	Fabaceae	Terrestrial
Acacia mangium	Plantae	Magnoliophyta	Magnoliopsida	Fabales	Fabaceae	Terrestrial
Acacia mearnsii	Plantae	Magnoliophyta	Magnoliopsida	Fabales	Fabaceae	Terrestrial
Acacia melanoxylon	Plantae	Magnoliophyta	Magnoliopsida	Fabales	Fabaceae	Terrestrial
Acacia nilotica	Plantae	Magnoliophyta	Magnoliopsida	Fabales	Fabaceae	Terrestrial
Acacia retinodes	Plantae	Magnoliophyta	Magnoliopsida	Fabales	Fabaceae	Terrestrial
Acacia saligna	Plantae	Magnoliophyta	Magnoliopsida	Fabales	Fabaceae	Terrestrial
Acanthaster planci	Animalia	Echinodermata	Asteroidea	Spinulosida	Acanthasteridae	Marine
Acanthocereus tetragonus	Plantae	Magnoliophyta	Magnoliopsida	Caryophyllales	Cactacea	Terrestrial
Acanthogobius flavimanus	Animalia	Chordata	Actinopterygii	Perciformes	Gobiidae	Freshwater
Acanthophora spicifera	Plantae	Rhodophyta	Florideophiceae	Ceramiales	Rhodomelaceae	Marine
Acanthus mollis	Plantae	Magnoliophyta	Magnoliopsida	Scrophulariales	Acanthaceae	Terrestrial
Acer ginnala	Plantae	Magnoliophyta	Magnoliopsida	Sapindales	Aceraceae	Terrestrial
Acer platanoides	Plantae	Magnoliophyta	Magnoliopsida	Sapindales	Aceraceae	Terrestrial
Achatina fulica	Animalia	Mollusca	Gastropoda	Stylommatophora	Achatinidae	Terrestrial
Acnemia bifida	Animalia	Arthropoda	Insecta	Diptera	Mycetophilidae	Terrestrial
Acridotheres fuscus	Animalia	Chordata	Aves	Passeriformes	Sturnidae	Terrestrial
Acridotheres tristis	Animalia	Chordata	Aves	Passeriformes	Sturnidae	Terrestrial
Acromyrmex octospinosus	Animalia	Arthropoda	Insecta	Hymenoptera	Formicidae	Terrestrial
Adelges piceae	Animalia	Arthropoda	Insecta	Homoptera	Adelgidae	Terrestrial
Adelges tsugae	Animalia	Arthropoda	Insecta	Homoptera	Adelgidae	Terrestrial
Adenanthera pavonina	Plantae	Magnoliophyta	Magnoliopsida	Fabales	Fabaceae	Terrestrial
Aedes aegypti	Animalia	Arthropoda	Insecta	Diptera	Culicidae	Terrestrial
Aedes albopictus	Animalia	Arthropoda	Insecta	Diptera	Culicidae	Terrestrial
Aegilops triuncialis	Plantae	Magnoliophyta	Liliopsida	Cyperales	Poaceae	Terrestrial
Agapanthus praecox	Plantae	Magnoliophyta	Liliopsida	Liliales	Liliaceae	Terrestrial
Agave americana	Plantae	Magnoliophyta	Liliopsida	Liliales	Agavaceae	Terrestrial
Agave sisalana	Plantae	Magnoliophyta	Liliopsida	Liliales	Agavaceae	Terrestrial
Ageratina adenophora	Plantae	Magnoliophyta	Magnoliopsida	Asterales	Asteraceae	Terrestrial
Ageratina riparia	Plantae	Magnoliophyta	Magnoliopsida	Asterales	Asteraceae	Terrestrial
Ageratum conyzoides	Plantae	Magnoliophyta	Magnoliopsida	Asterales	Asteraceae	Terrestrial
Agrilus planipennis	Animalia	Arthropoda	Insecta	Coleoptera	Buprestidae	Terrestrial
Agrostis capillaris	Plantae	Magnoliophyta	Liliopsida	Cyperales	Poaceae	Terrestrial
Agrostis gigantea	Plantae	Magnoliophyta	Liliopsida	Cyperales	Poaceae	Terrestrial
Ailanthus altissima	Plantae	Magnoliophyta	Magnoliopsida	Sapindales	Simaroubaceae	Terrestrial
Akebia quinata	Plantae	Magnoliophyta	Magnoliopsida	Ranunculales	Lardizabalaceae	Terrestrial
Albizia julibrissin	Plantae	Magnoliophyta	Magnoliopsida	Fabales	Fabaceae	Terrestrial
Albizia lebbeck	Plantae	Magnoliophyta	Magnoliopsida	Fabales	Fabaceae	Terrestrial
Alectoris chukar	Animalia	Chordata	Aves	Galliformes	Phasianidae	Terrestrial
Aleurites moluccana	Plantae	Magnoliophyta	Magnoliopsida	Euphorbiales	Euphorbiaceae	Terrestrial
Alexandrium minutum	Plantae	Pyrrophycophyta	Dinophyceae	Gonyaulacales	Goniodomataceae	Marine
Alitta succinea	Animalia	Annelida	Polychaeta	Aciculata	Nereididae	Marine
Alliaria petiolata	Plantae	Magnoliophyta	Magnoliopsida	Capparales	Brassicaceae	Terrestrial
Alnus glutinosa	Plantae	Magnoliophyta	Magnoliopsida	Fagales	Betulaceae	Terrestrial
Alosa pseudoharengus	Animalia	Chordata	Actinopterygii	Clupeiformes	Clupeidae	Freshwater
Alpinia zerumbet	Plantae	Magnoliophyta	Liliopsida	Zingiberales	Zingiberaceae	Terrestrial
Alternanthera philoxeroides	Plantae	Magnoliophyta	Magnoliopsida	Caryophyllales	Amaranthaceae	Terrestrial
Alternanthera sessilis	Plantae	Magnoliophyta	Magnoliopsida	Caryophyllales	Amaranthaceae	Terrestrial
Ambrosia artemisiifolia	Plantae	Magnoliophyta	Magnoliopsida	Asterales	Asteraceae	Terrestrial
Ameiurus nebulosus	Animalia	Chordata	Actinopterygii	Siluriformes	Ictaluridae	Terrestrial
Ammophila arenaria	Plantae	Magnoliophyta	Liliopsida	Cyperales	Poaceae	Terrestrial
Ammotragus lervia	Animalia	Chordata	Mammalia	Artiodactyla	Bovidae	Terrestrial
Ampelopsis brevipedunculata	Plantae	Magnoliophyta	Magnoliopsida	Rhamnales	Vitaceae	Terrestrial
Anas platyrhynchos	Animalia	Chordata	Aves	Anseriformes	Anatidae	Freshwater_terrestrial
Andropogon virginicus	Plantae	Magnoliophyta	Liliopsida	Cyperales	Poaceae	Terrestrial
Angiopteris evecta	Plantae	Pteridophyta	Filicopsida	Marattiales	Marattiaceae	Terrestrial
Annona glabra	Plantae	Magnoliophyta	Magnoliopsida	Magnoliales	Annonaceae	Terrestrial
Annona squamosa	Plantae	Magnoliophyta	Magnoliopsida	Magnoliales	Annonaceae	Terrestrial
Anolis aeneus	Animalia	Chordata	Reptilia	Squamata	Polychrotidae	Terrestrial
Anolis carolinensis	Animalia	Chordata	Reptilia		Polychrotidae	Terrestrial
Anolis cristatellus	Animalia	Chordata	Reptilia		Polychrotidae	Terrestrial
Anolis distichus	Animalia	Chordata	Reptilia		Polychrotidae	Terrestrial
Anolis equestris	Animalia	Chordata	Reptilia		Polychrotidae	Terrestrial
Anolis extremus	Animalia	Chordata	Reptilia		Polychrotidae	Terrestrial
Anolis garmani	Animalia	Chordata	Reptilia		Polychrotidae	Terrestrial
Anolis leachii	Animalia	Chordata	Reptilia		Polychrotidae	Terrestrial
Anolis lineatus	Animalia	Chordata	Reptilia		Polychrotidae	Terrestrial
Anolis maynardi	Animalia	Chordata	Reptilia		Polychrotidae	Terrestrial
Anolis porcatus	Animalia	Chordata	Reptilia		Polychrotidae	Terrestrial
Anolis richardii	Animalia	Chordata	Reptilia		Polychrotidae	Terrestrial
Anolis trinitatis	Animalia	Chordata	Reptilia		Polychrotidae	Terrestrial
Anolis wattsi	Animalia	Chordata	Reptilia		Polychrotidae	Terrestrial
Anopheles quadrimaculatus	Animalia	Arthropoda	Insecta	Diptera	Culicidae	Terrestrial
Anoplolepis gracilipes	Animalia	Arthropoda	Insecta	Hymenoptera	Formicidae	Terrestrial
Anoplophora chinensis	Animalia	Arthropoda	Insecta	Coleoptera	Cerambycidae	Terrestrial
Anoplophora glabripennis	Animalia	Arthropoda	Insecta	Coleoptera	Cerambycidae	Terrestrial
Anredera cordifolia	Plantae	Magnoliophyta	Magnoliopsida	Caryophyllales	Basellaceae	Terrestrial
Anser anser	Animalia	Chordata	Aves	Anseriformes	Anatidae	Freshwater_terrestrial
Anthonomus grandis	Animalia	Arthropoda	Insecta	Coleoptera	Curculionidae	Terrestrial
Antidesma bunias	Plantae	Magnoliophyta	Magnoliopsida	Euphorbiales	Euphorbiaceae	Terrestrial
Antigonon leptopus	Plantae	Magnoliophyta	Liliopsida	Liliales	Pontederiaceae	Terrestrial
Aphanomyces astaci	Fungi	Myxomycota	Phycomycota	Saprolegniales	Saprolegniaceae	Freshwater
Apis mellifera scutellata	Animalia	Arthropoda	Insecta	Hymenoptera	Apiidae	Terrestrial
Archontophoenix cunninghamiana	Plantae	Magnoliophyta	Liliopsida	Arecales	Arecaceae	Terrestrial
Ardisia acuminata	Plantae	Magnoliophyta	Magnoliopsida	Primulales	Myrsinaceae	Terrestrial
Ardisia crenata	Plantae	Magnoliophyta	Magnoliopsida	Primulales	Myrsinaceae	Terrestrial
Ardisia elliptica	Plantae	Magnoliophyta	Magnoliopsida	Primulales	Myrsinaceae	Terrestrial
Arundo donax	Plantae	Magnoliophyta	Liliopsida	Cyperales	Poaceae	Terrestrial
Ascidiella aspersa	Animalia	Chordata	Ascidiacea	Enterogona	Ascidiidae	Marine
Asparagus densiflorus	Plantae	Magnoliophyta	Liliopsida	Liliales	Liliaceae	Terrestrial
Asparagus officinalis	Plantae	Magnoliophyta	Liliopsida	Liliales	Liliaceae	Terrestrial
Asterias amurensis	Animalia	Echinodermata	Asteroidea	Forcipulatida	Asteriidae	Marine
Asystasia gangetica	Plantae	Magnoliophyta	Magnoliopsida	Scrophulariales	Acanthaceae	Terrestrial
Aulacaspis yasumatsui	Animalia	Arthropoda	Insecta	Hemiptera	Diaspididae	Terrestrial
Austroeupatorium inulifolium	Plantae	Magnoliophyta	Magnoliopsida	Asterales	Eupatorieae	Terrestrial
Avian Influenza Virus	Virus				Orthomyxovirdae	Terrestrial
Axis axis	Animalia	Chordata	Mammalia	Artiodactyla	Cervidae	Terrestrial
Azolla pinnata	Plantae	Pteridophyta	Filicopsida	Hydropteridales	Azollaceae	Terrestrial
Bacopa monnieri	Plantae	Magnoliophyta	Magnoliopsida	Scrophulariales	Scrophulariaceae	Terrestrial
Bactrocera tryoni	Animalia	Arthropoda	Insecta	Diptera	Tephritidae	Terrestrial
Bagaza Virus (BAGV)	Virus				Flaviviridae	Terrestrial
Bambusa vulgaris	Plantae	Magnoliophyta	Liliopsida	Cyperales	Poaceae	Terrestrial
Banana bunchy top virus (BBTV)	Virus				Circoviridae	Terrestrial
Batillaria attramentaria	Animalia	Mollusca	Gastropoda	Neotaenioglossa	Batillariidae	Marine
Batrachochytrium dendrobatidis	Fungi	Chytridiomycota	Chytridiomycetes	Chytridiales		Undefined
Beak and feather disease virus (BFDV)	Virus				Circoviridae	Terrestrial
Begonia cucullata	Plantae	Magnoliophyta	Magnoliopsida	Violales	Begoniaceae	Terrestrial
Bellis perennis	Plantae	Magnoliophyta	Magnoliopsida	Asterales	Asteraceae	Terrestrial
Bemisia tabaci	Animalia	Arthropoda	Insecta	Homoptera	Aleyrodidae	Terrestrial
Berberis buxifolia	Plantae	Magnoliophyta	Magnoliopsida	Ranunculales	Berberidaceae	Terrestrial
Berberis darwinii	Plantae	Magnoliophyta	Magnoliopsida	Ranunculales	Berberidaceae	Terrestrial
Berberis thunbergii	Plantae	Magnoliophyta	Magnoliopsida	Ranunculales	Berberidaceae	Terrestrial
Bidens pilosa	Plantae	Magnoliophyta	Magnoliopsida	Asterales	Asteraceae	Terrestrial
Boa constrictor imperator	Animalia	Chordata	Reptilia	Squamata	Boidae	Terrestrial
Boehmeria penduliflora	Plantae	Magnoliophyta	Magnoliopsida	Urticales	Urticaceae	Terrestrial
Boiga irregularis	Animalia	Chordata	Reptilia	Squamata	Colubridae	Terrestrial
Boonea bisuturalis	Animalia	Mollusca	Gastropoda	Heterostropha	Pyrmidellidae	Marine
Bos taurus	Animalia	Chordata	Mammalia	Artiodactyla	Bovidae	Terrestrial
Bothriochloa pertusa	Plantae	Magnoliophyta	Liliopsida	Cyperales	Poaceae	Terrestrial
Branta canadensis	Animalia	Chordata	Aves	Anseriformes	Anatidae	Freshwater_terrestrial
Brassica elongata	Plantae	Magnoliophyta	Magnoliopsida	Capparales	Brassicaceae	Terrestrial
Brassica tournefortii	Plantae	Magnoliophyta	Magnoliopsida	Capparales	Brassicaceae	Terrestrial
Bromus inermis	Plantae	Magnoliophyta	Liliopsida	Cyperales	Poaceae	Terrestrial
Bromus rubens	Plantae	Magnoliophyta	Liliopsida	Cyperales	Poaceae	Terrestrial
Bromus tectorum	Plantae	Magnoliophyta	Liliopsida	Cyperales	Poaceae	Terrestrial
Brontispa longissima	Animalia	Arthropoda	Insecta	Coleoptera	Chrysomelidae	Terrestrial
Bubalus bubalis	Animalia	Chordata	Mammalia	Artiodactyla	Bovidae	Terrestrial
Bubo virginianus	Animalia	Chordata	Aves	Strigiformes	Strigidae	Terrestrial
Bubulcus ibis	Animalia	Chordata	Aves	Ciconiiformes	Ardeidae	Terrestrial
Buddleja davidii	Plantae	Magnoliophyta	Magnoliopsida	Scrophulariales	Buddlejaceae	Terrestrial
Buddleja madagascariensis	Plantae	Magnoliophyta	Magnoliopsida	Scrophulariales	Buddlejaceae	Terrestrial
Bugula neritina	Animalia	Ectoprocta	Gymnolaemata	Cheilostomata	Bugulidae	Marine
Bursaphelenchus xylophilus	Animalia	Nemata	Secernentea	Aphelenchida	Aphelenchidae	Terrestrial
Butomus umbellatus	Plantae	Magnoliophyta	Liliopsida	Alismatales	Butomaceae	Terrestrial
Bythotrephes longimanus	Animalia	Arthropoda	Branchiopoda	Diplostraca	Cercopagidae	Freshwater
Cabomba caroliniana	Plantae	Magnoliophyta	Magnoliopsida	Nymphaeales	Cabombaceae	Terrestrial
Cactoblastis cactorum	Animalia	Arthropoda	Insecta	Lepidoptera	Pyralidae	Terrestrial
Caesalpinia decapetala	Plantae	Magnoliophyta	Magnoliopsida	Fabales	Fabaceae	Terrestrial
Caiman crocodilus	Animalia	Chordata	Reptilia	Crocodilia	Alligatoridae	Freshwater_terrestrial
Calliphora vicina	Animalia	Arthropoda	Insecta	Diptera	Calliphoridae	Terrestrial
Callithrix geoffroyi	Animalia	Chordata	Mammalia	Primates	Callitrichidae	Terrestrial
Callithrix jacchus	Animalia	Chordata	Mammalia	Primates	Callitrichidae	Terrestrial
Callithrix penicillata	Animalia	Chordata	Mammalia	Primates	Callitrichidae	Terrestrial
Calluna vulgaris	Plantae	Magnoliophyta	Magnoliopsida	Ericales	Ericaceae	Terrestrial
Camelina sativa	Plantae	Magnoliophyta	Magnoliopsida	Capparales	Brassicaceae	Terrestrial
Camelus dromedarius	Animalia	Chordata	Mammalia	Artiodactyla	Camelidae	Terrestrial
Candidatus Liberibacter africanus	Bacteria	Proteobacteria	Alphaproteobacteria	Rhizobiales	Rhizobiaceae	Terrestrial
Candidatus Liberibacter americanus	Bacteria	Proteobacteria	Alphaproteobacteria	Rhizobiales	Rhizobiaceae	Terrestrial
Candidatus Liberibacter asiaticus	Bacteria	Proteobacteria	Alphaproteobacteria	Rhizobiales	Rhizobiaceae	Terrestrial
Canis latrans	Animalia	Chordata	Mammalia	Carnivora	Canidae	Terrestrial
Canis lupus	Animalia	Chordata	Mammalia	Carnivora	Canidae	Terrestrial
Canna indica	Plantae	Magnoliophyta	Liliopsida	Zingiberales	Cannaceae	Terrestrial
Capra hircus	Animalia	Chordata	Mammalia	Artiodactyla	Bovidae	Terrestrial
Carassius auratus	Animalia	Chordata	Actinopterygii	Cypriniformes	Cyprinidae	Freshwater
Carcinus maenas	Animalia	Arthropoda	Malacostraca	Decapoda	Portunidae	Marine_terrestrial
Cardamine flexuosa	Plantae	Magnoliophyta	Magnoliopsida	Capparales	Brassicaceae	Terrestrial
Cardamine glacialis	Plantae	Magnoliophyta	Magnoliopsida	Capparales	Brassicaceae	Terrestrial
Cardiospermum grandiflorum	Plantae	Magnoliophyta	Magnoliopsida	Sapindales	Sapindaceae	Terrestrial
Carduus nutans	Plantae	Magnoliophyta	Magnoliopsida	Asterales	Asteraceae	Terrestrial
Carijoa riisei	Animalia	Cnidaria	Anthozoa	Alcyonacea	Clavulariidae	Marine
Carpobrotus edulis	Plantae	Magnoliophyta	Magnoliopsida	Caryophyllales	Aizoaceae	Terrestrial
Carpodacus mexicanus	Animalia	Chordata	Aves	Passeriformes	Fringillidae	Terrestrial
Castilla elastica	Plantae	Magnoliophyta	Magnoliopsida	Urticales	Moraceae	Terrestrial
Castor canadensis	Animalia	Chordata	Mammalia	Rodentia	Castoridae	Freshwater_terrestrial
Casuarina equisetifolia	Plantae	Magnoliophyta	Magnoliopsida	Casuarinales	Casuarinaceae	Terrestrial
Caulerpa taxifolia	Plantae	Chlorophyta	Chlorophyceae	Caulerpales	Caulerpaceae	Marine
Caulerpa webbiana	Plantae	Chlorophyta	Chlorophyceae	Caulerpales	Caulerpaceae	Marine
Cavia porcellus	Animalia	Chordata	Mammalia	Rodentia	Caviidae	Terrestrial
Cecropia peltata	Plantae	Magnoliophyta	Magnoliopsida	Urticales	Cecropiaceae	Terrestrial
Cecropia schreberiana	Plantae	Magnoliophyta	Magnoliopsida	Urticales	Cecropiaceae	Terrestrial
Cedrela odorata	Plantae	Magnoliophyta	Magnoliopsida	Sapindales	Meliaceae	Terrestrial
Celastrus orbiculatus	Plantae	Magnoliophyta	Magnoliopsida	Celastrales	Celastraceae	Terrestrial
Cenchrus ciliaris	Plantae	Magnoliophyta	Liliopsida	Cyperales	Poaceae	Terrestrial
Cenchrus clandestinus	Plantae	Magnoliophyta	Liliopsida	Cyperales	Poaceae	Terrestrial
Cenchrus echinatus	Plantae	Magnoliophyta	Liliopsida	Cyperales	Poaceae	Terrestrial
Cenchrus macrourus	Plantae	Magnoliophyta	Liliopsida	Cyperales	Poaceae	Terrestrial
Cenchrus polystachios	Plantae	Magnoliophyta	Liliopsida	Cyperales	Poaceae	Terrestrial
Cenchrus setaceus	Plantae	Magnoliophyta	Liliopsida	Cyperales	Poaceae	Terrestrial
Centaurea biebersteinii	Plantae	Magnoliophyta	Magnoliopsida	Asterales	Asteraceae	Terrestrial
Centaurea diffusa	Plantae	Magnoliophyta	Magnoliopsida	Asterales	Asteraceae	Terrestrial
Centaurea melitensis	Plantae	Magnoliophyta	Magnoliopsida	Asterales	Asteraceae	Terrestrial
Centaurea solstitialis	Plantae	Magnoliophyta	Magnoliopsida	Asterales	Asteraceae	Terrestrial
Cerastium fontanum	Plantae	Magnoliophyta	Magnoliopsida	Caryophyllales	Caryophyllaceae	Terrestrial
Ceratitis capitata	Animalia	Arthropoda	Insecta	Diptera	Tephritidae	Terrestrial
Ceratocystis platani	Fungi	Ascomycota	Sordariomycetes	Microascales	Ceratocystidaceae	Terrestrial
Ceratophyllum demersum	Plantae	Magnoliophyta	Magnoliopsida	Nymphaeales	Ceratophyllaceae	Terrestrial
Ceratostoma inornatum	Animalia	Mollusca	Gastropoda	Neogastropoda	Muricidae	Marine
Cercopagis pengoi	Animalia	Arthropoda	Branchiopoda	Diplostraca	Cercopagidae	Brackish
Cercopithecus mona	Animalia	Chordata	Mammalia	Primates	Cercopithecidae	Terrestrial
Cervus elaphus	Animalia	Chordata	Mammalia	Artiodactyla	Cervidae	Terrestrial
Cervus nippon	Animalia	Chordata	Mammalia	Artiodactyla	Cervidae	Terrestrial
Cervus timorensis russa	Animalia	Chordata	Mammalia	Artiodactyla	Cervidae	Terrestrial
Cestrum nocturnum	Plantae	Magnoliophyta	Magnoliopsida	Solanales	Solanaceae	Terrestrial
Cestrum parqui	Plantae	Magnoliophyta	Magnoliopsida	Solanales	Solanaceae	Terrestrial
Chamaeleo jacksonii	Animalia	Chordata	Reptilia	Squamata	Chamaeleonidae	Terrestrial
Channa argus	Animalia	Chordata	Actinopterygii	Perciformes	Channidae	Freshwater
Channa marulius	Animalia	Chordata	Actinopterygii	Perciformes	Channidae	Freshwater
Charybdis hellerii	Animalia	Arthropoda	Malacostraca	Decapoda	Portunidae	Marine_terrestrial
Charybdis japonica	Animalia	Arthropoda	Malacostraca	Decapoda	Portunidae	Marine_terrestrial
Chromolaena odorata	Plantae	Magnoliophyta	Magnoliopsida	Asterales	Asteraceae	Terrestrial
Chronic Wasting Disease (CWD)	Virus					Terrestrial
Chrysanthemoides monilifera	Plantae	Magnoliophyta	Magnoliopsida	Asterales	Asteraceae	Terrestrial
Chrysobalanus icaco	Plantae	Magnoliophyta	Magnoliopsida	Rosales	Chrysobalanaceae	Terrestrial
Chthamalus proteus	Animalia	Arthropoda	Maxillopoda	Sessilia	Chthamalidae	Terrestrial
Cichla ocellaris	Animalia	Chordata	Actinopterygii	Perciformes	Cichlidae	Freshwater
Cichlasoma urophthalmus	Animalia	Chordata	Actinopterygii	Perciformes	Cichlidae	Freshwater
Cinara cupressi	Animalia	Arthropoda	Insecta	Homoptera	Aphididae	Terrestrial
Cinchona pubescens	Plantae	Magnoliophyta	Magnoliopsida	Rubiales	Rubiaceae	Terrestrial
Cinnamomum camphora	Plantae	Magnoliophyta	Magnoliopsida	Laurales	Lauraceae	Terrestrial
Cinnamomum verum	Plantae	Magnoliophyta	Magnoliopsida	Laurales	Lauraceae	Terrestrial
Ciona intestinalis	Animalia	Chordata	Ascidiacea	Enterogona	Cionidae	Marine
Cipangopaludina chinensis	Animalia	Mollusca	Gastropoda	Architaenioglossa	Viviparidae	Freshwater
Circus approximans	Animalia	Chordata	Aves	Ciconiiformes	Accipitridae	Terrestrial
Cirsium arvense	Plantae	Magnoliophyta	Magnoliopsida	Asterales	Asteraceae	Terrestrial
Cirsium vulgare	Plantae	Magnoliophyta	Magnoliopsida	Asterales	Asteraceae	Terrestrial
Citharexylum spinosum	Plantae	Magnoliophyta	Magnoliopsida	Lamiales	Verbenaceae	Terrestrial
Civettictis civetta	Animalia	Chordata	Mammalia	Carnivora	Viverridae	Terrestrial
Clarias batrachus	Animalia	Chordata	Actinopterygii	Siluriformes	Clariidae	Freshwater
Clarias gariepinus	Animalia	Chordata	Actinopterygii	Siluriformes	Clariidae
Clematis terniflora	Plantae	Magnoliophyta	Magnoliopsida	Ranunculales	Ranunculaceae	Terrestrial
Clematis vitalba	Plantae	Magnoliophyta	Magnoliopsida	Ranunculales	Ranunculaceae	Terrestrial
Clidemia hirta	Plantae	Magnoliophyta	Magnoliopsida	Myrtales	Melastomataceae	Terrestrial
Coccinia grandis	Plantae	Magnoliophyta	Magnoliopsida	Violales	Cucurbitaceae	Terrestrial
Codium fragile ssp. tomentosoides	Plantae	Chlorophyta	Chlorophyceae	Bryopsidales	Codiaceae	Marine
Colubrina asiatica	Plantae	Magnoliophyta	Magnoliopsida	Rhamnales	Rhamnaceae	Terrestrial
Columba livia	Animalia	Chordata	Aves	Columbiformes	Columbidae	Terrestrial
Commelina benghalensis	Plantae	Magnoliophyta	Liliopsida	Commelinales	Commelinaceae	Terrestrial
Conyza floribunda	Plantae	Magnoliophyta	Magnoliopsida	Asterales	Asteraceae	Terrestrial
Coptotermes formosanus	Animalia	Arthropoda	Insecta	Isoptera	Rhinotermitidae	Terrestrial
Corbicula fluminea	Animalia	Mollusca	Bivalvia	Veneroida	Corbiculidae	Freshwater
Coronilla varia	Plantae	Magnoliophyta	Magnoliopsida	Fabales	Fabaceae	Terrestrial
Cortaderia jubata	Plantae	Magnoliophyta	Liliopsida	Cyperales	Poaceae	Terrestrial
Cortaderia selloana	Plantae	Magnoliophyta	Liliopsida	Cyperales	Poaceae	Terrestrial
Corvus splendens	Animalia	Chordata	Aves	Passeriformes	Corvidae	Terrestrial
Cotinus coggygria	Plantae	Magnoliophyta	Magnoliopsida	Sapindales	Anacardiaceae	Terrestrial
Crassostrea gigas	Animalia	Mollusca	Bivalvia	Ostreoida	Ostreidae	Marine
Crassula helmsii	Plantae	Magnoliophyta	Magnoliopsida	Rosales	Crassulaceae	Terrestrial
Crepidula fornicata	Animalia	Mollusca	Gastropoda	Neotaenioglossa	Calyptraeidae	Marine
Cricetomys gambianus	Animalia	Chordata	Mammalia	Rodentia	Muridae	Terrestrial
Crocidura suaveolens	Animalia	Chordata	Mammalia	Insectivora	Soricidae	Terrestrial
Cronartium ribicola	Fungi	Basidiomycota	Teliomycetes	Uredinales	Cronartiaceae	Terrestrial
Cryphonectria parasitica	Fungi	Ascomycota	Sordariomycetes	Diaporthales	Valsaceae	Terrestrial
Cryptococcus fagisuga	Animalia	Arthropoda	Insecta	Hemiptera	Eriococcidae	Terrestrial
Cryptostegia grandiflora	Plantae	Magnoliophyta	Magnoliopsida	Gentianales	Asclepiadaceae	Terrestrial
Cryptostegia madagascariensis	Plantae	Magnoliophyta	Magnoliopsida	Gentianales	Asclepiadaceae	Terrestrial
Ctenopharyngodon idella	Animalia	Chordata	Actinopterygii	Cypriniformes	Cyprinidae	Freshwater
Ctenosaura similis	Animalia	Chordata	Reptilia	Squamata	Iguanidae	Terrestrial
Cupaniopsis anacardioides	Plantae	Magnoliophyta	Magnoliopsida	Sapindales	Sapindaceae	Terrestrial
Cuphea ignea	Plantae	Magnoliophyta	Magnoliopsida	Myrtales	Lythraceae	Terrestrial
Cyathea cooperi	Plantae	Pteridophyta	Filicopsida	Polypodiales	Cyatheaceae	Terrestrial
Cygnus olor	Animalia	Chordata	Aves	Anseriformes	Anatidae	Freshwater_terrestrial
Cylindroiulus latestriatus	Animalia	Arthropoda	Diplopoda	Julida	Julidae	Terrestrial
Cynanchum rossicum	Plantae	Magnoliophyta	Magnoliopsida	Gentianales	Asclepiadaceae	Terrestrial
Cynara cardunculus	Plantae	Magnoliophyta	Magnoliopsida	Asterales	Asteraceae	Terrestrial
Cynictis penicillata	Animalia	Chordata	Mammalia	Carnivora	Herpestidae	Terrestrial
Cynodon dactylon	Plantae	Magnoliophyta	Liliopsida	Cyperales	Poaceae	Terrestrial
Cynoglossum officinale	Plantae	Magnoliophyta	Magnoliopsida	Lamiales	Boraginaceae	Terrestrial
Cyperus rotundus	Plantae	Magnoliophyta	Liliopsida	Cyperales	Cyperaceae	Terrestrial
Cyprinella lutrensis	Animalia	Chordata	Actinopterygii	Cypriniformes	Cyprinidae	Freshwater
Cyprinus carpio	Animalia	Chordata	Actinopterygii	Cypriniformes	Cyprinidae	Freshwater
Cytisus scoparius	Plantae	Magnoliophyta	Magnoliopsida	Fabales	Fabaceae	Terrestrial
Cytisus striatus	Plantae	Magnoliophyta	Magnoliopsida	Fabales	Fabaceae	Terrestrial
Dactylis glomerata	Plantae	Magnoliophyta	Liliopsida	Cyperales	Poaceae	Terrestrial
Dalbergia sissoo	Plantae	Magnoliophyta	Magnoliopsida	Fabales	Fabaceae	Terrestrial
Daphnia lumholtzi	Animalia	Arthropoda	Branchiopoda	Diplostraca		Terrestrial
Delairea odorata	Plantae	Magnoliophyta	Magnoliopsida	Asterales	Asteraceae	Terrestrial
Dendrobaena octaedra	Animalia	Annelida	Clitellata	Haplotaxida	Lumbricidae	Terrestrial
Dendroctonus valens	Animalia	Arthropoda	Insecta	Coleoptera	Curculionidae	Terrestrial
Dendrodrilus rubidus	Animalia	Annelida	Clitellata	Haplotaxida	Lumbricidae	Terrestrial
Dendrolimus sibiricus	Animalia	Arthropoda	Insecta	Lepidoptera	Lasiocampidae	Terrestrial
Deroceras panormitanum	Animalia	Mollusca	Gastropoda	Stylommatophora	Spiraxidae	Terrestrial
Diaphorina citri	Animalia	Arthropoda	Insecta	Hemiptera	Psyllidae	Terrestrial
Dichrostachys cinerea	Plantae	Magnoliophyta	Magnoliopsida	Fabales	Fabaceae	Terrestrial
Didemnum spp.	Animalia	Chordata	Ascidiacea	Enterogona	Didemnidae	Marine
Didymosphenia geminata	Plantae	Bacillariophyta	Bacillariophyceae	Cymbellales	Gomphonemataceae	Freshwater
Dioscorea bulbifera	Plantae	Magnoliophyta	Liliopsida	Liliales	Dioscoreaceae	Terrestrial
Dioscorea oppositifolia	Plantae	Magnoliophyta	Liliopsida	Liliales	Dioscoreaceae	Terrestrial
Dipogon lignosus	Plantae	Magnoliophyta	Magnoliopsida	Fabales	Fabaceae	Terrestrial
Discula destructiva	Fungi	Ascomycota	Sordariomycetes	Diaporthales	Gnomoniaceae	Terrestrial
Dreissena bugensis	Animalia	Mollusca	Bivalvia	Veneroida	Dreissenidae	Freshwater
Dreissena polymorpha	Animalia	Mollusca	Bivalvia	Veneroida	Dreissenidae	Marine
Duchesnea indica	Plantae	Magnoliophyta	Magnoliopsida	Rosales	Rosaceae	Terrestrial
Dysdera crocata	Animalia	Arthropoda	Arachnida	Araneae	Dysderidae	Terrestrial
Dyssodia tenuiloba	Plantae	Magnoliophyta	Magnoliopsida	Asterales	Asteraceae	Terrestrial
Egeria densa	Plantae	Magnoliophyta	Liliopsida	Hydrocharitales	Hydrocharitaceae	Terrestrial
Eichhornia crassipes	Plantae	Magnoliophyta	Liliopsida	Liliales	Pontederiaceae	Terrestrial
Elaeagnus angustifolia	Plantae	Magnoliophyta	Magnoliopsida	Rhamnales	Elaeagnaceae	Terrestrial
Elaeagnus pungens	Plantae	Magnoliophyta	Magnoliopsida	Rhamnales	Elaeagnaceae	Terrestrial
Elaeagnus umbellata	Plantae	Magnoliophyta	Magnoliopsida	Rhamnales	Elaeagnaceae	Terrestrial
Elaeis guineensis	Plantae	Magnoliophyta	Liliopsida	Arecales	Arecaceae	Terrestrial
Elaphe guttata	Animalia	Chordata	Reptilia	Squamata	Colubridae	Terrestrial
Elephantopus mollis	Plantae	Magnoliophyta	Magnoliopsida	Asterales	Asteraceae	Terrestrial
Elettaria cardamomum	Plantae	Magnoliophyta	Liliopsida	Zingiberales	Zingiberaceae	Terrestrial
Eleutherodactylus coqui	Animalia	Chordata	Amphibia	Anura	Leptodactylidae	Freshwater_terrestrial
Eleutherodactylus johnstonei	Animalia	Chordata	Amphibia	Anura	Leptodactylidae	Freshwater_terrestrial
Eleutherodactylus planirostris	Animalia	Chordata	Amphibia	Anura	Leptodactylidae	Freshwater_terrestrial
Elminius modestus	Animalia	Arthropoda	Maxillopoda	Sessilia	Balanidae	Marine_terrestrial
Elodea canadensis	Plantae	Magnoliophyta	Liliopsida	Hydrocharitales	Hydrocharitaceae	Terrestrial
Epipremnum pinnatum	Plantae	Magnoliophyta	Liliopsida	Arales	Araceae	Terrestrial
Equus asinus	Animalia	Chordata	Mammalia	Perissodactyla	Equidae	Terrestrial
Equus caballus	Animalia	Chordata	Mammalia	Perissodactyla	Equidae	Terrestrial
Erigeron karvinskianus	Plantae	Magnoliophyta	Magnoliopsida	Asterales	Asteraceae	Terrestrial
Erinaceus europaeus	Animalia	Chordata	Mammalia	Lipotyphla	Erinaceidae	Terrestrial
Eriobotrya japonica	Plantae	Magnoliophyta	Magnoliopsida	Rosales	Rosaceae	Terrestrial
Eriocheir sinensis	Animalia	Arthropoda	Malacostraca	Decapoda	Grapsidae	Freshwater
Erodium cicutarium	Plantae	Magnoliophyta	Magnoliopsida	Geraniales	Geraniaceae	Terrestrial
Erythrocebus patas	Animalia	Chordata	Mammalia	Primates	Cercopithecidae	Terrestrial
Esox lucius	Animalia	Chordata	Actinopterygii	Esociformes	Esocidae	Freshwater
Estrilda astrild	Animalia	Chordata	Aves	Passeriformes	Estrildidae	Terrestrial
Eugenia uniflora	Plantae	Magnoliophyta	Magnoliopsida	Myrtales	Myrtaceae	Terrestrial
Euglandina rosea	Animalia	Mollusca	Gastropoda	Stylommatophora	Spiraxidae	Terrestrial
Euonymus alata	Plantae	Magnoliophyta	Magnoliopsida	Celastrales	Celastraceae	Terrestrial
Euonymus fortunei	Plantae	Magnoliophyta	Magnoliopsida	Celastrales	Celastraceae	Terrestrial
Eupatorium cannabinum	Plantae	Magnoliophyta	Magnoliopsida	Asterales	Asteraceae	Terrestrial
Euphorbia esula	Plantae	Magnoliophyta	Magnoliopsida	Euphorbiales	Euphorbiaceae	Terrestrial
Euryops multifidus	Plantae	Magnoliophyta	Magnoliopsida	Asterales	Asteraceae	Terrestrial
Falcataria moluccana	Plantae	Magnoliophyta	Magnoliopsida	Fabales	Fabaceae	Terrestrial
Felis catus	Animalia	Chordata	Mammalia	Carnivora	Felidae	Terrestrial
Ficopomatus enigmaticus	Animalia	Annelida	Polychaeta	Canalipalpata	Serpulidae	Marine
Ficus microcarpus	Plantae	Magnoliophyta	Magnoliopsida	Urticales	Moraceae	Terrestrial
Ficus rubiginosa	Plantae	Magnoliophyta	Magnoliopsida	Urticales	Moraceae	Terrestrial
Flacourtia indica	Plantae	Magnoliophyta	Magnoliopsida	Violales	Flacourtiaceae	Terrestrial
Flemingia strobilifera	Plantae	Magnoliophyta	Magnoliopsida	Fabales	Fabaceae	Terrestrial
Foot-and-mouth disease virus (FMDV)	Virus				Picornaviridae	Terrestrial
Fragaria vesca	Plantae	Magnoliophyta	Magnoliopsida	Rosales	Rosaceae	Terrestrial
Frangula alnus	Plantae	Magnoliophyta	Magnoliopsida	Rhamnales	Rhamnaceae	Terrestrial
Fraxinus floribunda	Plantae	Magnoliophyta	Magnoliopsida	Scrophulariales	Oleaceae	Terrestrial
Fuchsia boliviana	Plantae	Magnoliophyta	Magnoliopsida	Myrtales	Onagraceae	Terrestrial
Fuchsia magellanica	Plantae	Magnoliophyta	Magnoliopsida	Myrtales	Onagraceae	Terrestrial
Funtumia elastica	Plantae	Magnoliophyta	Magnoliopsida	Gentianales	Apocynaceae	Terrestrial
Furcraea foetida	Plantae	Magnoliophyta	Liliopsida	Liliales	Agavaceae	Terrestrial
Gallus gallus	Animalia	Chordata	Aves	Galliformes	Phasianidae	Terrestrial
Gallus varius	Animalia	Chordata	Aves	Galliformes	Phasianidae	Terrestrial
Gambusia affinis	Animalia	Chordata	Actinopterygii	Cyprinodontiformes	Poeciliidae	Freshwater
Gambusia holbrooki	Animalia	Chordata	Actinopterygii	Cyprinodontiformes	Poeciliidae	Freshwater
Gastrophryne carolinensis	Animalia	Chordata	Amphibia	Anura	Microhylidae	Freshwater_terrestrial
Gemma gemma	Animalia	Mollusca	Bivalvia	Veneroida	Veneridae	Marine
Genetta genetta	Animalia	Chordata	Mammalia	Carnivora	Viverridae	Terrestrial
Genista monspessulana	Plantae	Magnoliophyta	Magnoliopsida	Fabales	Fabaceae	Terrestrial
Geukensia demissa	Animalia	Mollusca	Bivalvia	Mytiloida	Mytilidae	Marine
Glyceria maxima	Plantae	Magnoliophyta	Liliopsida	Cyperales	Poaceae	Terrestrial
Glyptoperichthys gibbiceps	Animalia	Chordata	Actinopterygii	Siluriformes	Loricariidae	Freshwater
Gonipterus scutellatus	Animalia	Arthropoda	Insecta	Coleoptera	Curculionidae	Terrestrial
Gracilaria gracilis	Plantae	Rhodophycota	Rhodophyceae	Gigartinales	Gracilariaceae	Marine
Gracilaria salicornia	Plantae	Rhodophycota	Rhodophyceae	Gigartinales	Gracilariaceae	Marine
Gracilaria vermiculophylla	Plantae	Rhodophycota	Rhodophyceae	Gigartinales	Gracilariaceae	Marine
Grevillea robusta	Plantae	Magnoliophyta	Magnoliopsida	Proteales	Proteaceae	Terrestrial
Gunnera manicata	Plantae	Magnoliophyta	Magnoliopsida	Haloragales	Gunneraceae	Terrestrial
Gunnera tinctoria	Plantae	Magnoliophyta	Magnoliopsida	Haloragales	Gunneraceae	Terrestrial
Gymnocephalus cernuus	Animalia	Chordata	Actinopterygii	Perciformes	Percidae	Freshwater
Gymnocoronis spilanthoides	Plantae	Magnoliophyta	Magnoliopsida	Asterales	Asteraceae	Terrestrial
Gymnodinium catenatum	Plantae	Pyrrophycophyta	Dinophyceae	Gymnodiniales	Gymnodiniaceae	Marine
Gymnorhina tibicen	Animalia	Chordata	Aves	Passeriformes	Cracticidae	Terrestrial
Haematoxylum campechianum	Plantae	Magnoliophyta	Magnoliopsida	Fabales	Fabaceae	Terrestrial
Halophila stipulacea	Plantae	Magnoliophyta	Liliopsida	Hydrocharitales	Hydrocharitaceae	Terrestrial
Harmonia axyridis	Animalia	Arthropoda	Insecta	Coleoptera	Coccinellidae	Terrestrial
Hedera helix	Plantae	Phaeophycophyta	Phaeophyceae	Laminariales	Alariaceae	Terrestrial
Hedychium coccineum	Plantae	Magnoliophyta	Liliopsida	Zingiberales	Zingiberaceae	Terrestrial
Hedychium coronarium	Plantae	Magnoliophyta	Liliopsida	Zingiberales	Zingiberaceae	Terrestrial
Hedychium flavescens	Plantae	Magnoliophyta	Liliopsida	Zingiberales	Zingiberaceae	Terrestrial
Hedychium gardnerianum	Plantae	Magnoliophyta	Liliopsida	Zingiberales	Zingiberaceae	Terrestrial
Heliotropium curassavicum	Plantae	Magnoliophyta	Magnoliopsida	Lamiales	Boraginaceae	Terrestrial
Helix aspersa	Animalia	Mollusca	Gastropoda	Stylommatophora	Helicidae	Terrestrial
Hemiberlesia pitysophila	Animalia	Arthropoda	Insecta	Homoptera	Diaspidae	Terrestrial
Hemidactylus frenatus	Animalia	Chordata	Reptilia	Squamata	Gekkonidae	Terrestrial
Hemidactylus mabouia	Animalia	Chordata	Reptilia	Squamata	Gekkonidae	Terrestrial
Hemigrapsus sanguineus	Animalia	Arthropoda	Malacostraca	Decapoda	Varunidae	Marine_terrestrial
Hemitragus jemlahicus	Animalia	Chordata	Mammalia	Artiodactyla	Bovidae	Terrestrial
Heracleum mantegazzianum	Plantae	Magnoliophyta	Magnoliopsida	Apiales	Apiaceae	Freshwater
Herpestes javanicus	Animalia	Chordata	Mammalia	Carnivora	Herpestidae	Terrestrial
Herpestes pulverulentus	Animalia	Chordata	Mammalia	Carnivora	Herpestidae	Terrestrial
Heteropogon contortus	Plantae	Magnoliophyta	Liliopsida	Cyperales	Poaceae	Terrestrial
Hieracium aurantiacum	Plantae	Magnoliophyta	Magnoliopsida	Asterales	Asteraceae	Terrestrial
Hieracium floribundum	Plantae	Magnoliophyta	Magnoliopsida	Asterales	Asteraceae	Terrestrial
Hieracium pilosella	Plantae	Magnoliophyta	Magnoliopsida	Asterales	Asteraceae	Terrestrial
Hiptage benghalensis	Plantae	Magnoliophyta	Magnoliopsida	Polygalales	Malpighiaceae	Terrestrial
Holcus lanatus	Plantae	Magnoliophyta	Liliopsida	Cyperales	Poaceae	Terrestrial
Homalodisca vitripennis	Animalia	Arthropoda	Insecta	Hemiptera	Cicdellidae	Terrestrial
Hoplochelus marginalis	Animalia	Arthropoda	Insecta	Coleoptera	Melolonthidae	Terrestrial
Houttuynia cordata	Plantae	Magnoliophyta	Magnoliopsida	Piperales	Saururaceae	Terrestrial
Hydrilla verticillata	Plantae	Magnoliophyta	Liliopsida	Hydrocharitales	Hydrocharitaceae	Terrestrial
Hydrocharis morsus-ranae	Plantae	Magnoliophyta	Liliopsida	Hydrocharitales	Hydrocharitaceae	Terrestrial
Hygrophila polysperma	Plantae	Magnoliophyta	Magnoliopsida	Scrophulariales	Acanthaceae	Terrestrial
Hylastes ater	Animalia	Arthropoda	Insecta	Coleoptera	Curculionidae	Terrestrial
Hypericum perforatum	Plantae	Magnoliophyta	Magnoliopsida	Theales	Clusiaceae	Terrestrial
Hyphantria cunea	Animalia	Arthropoda	Insecta	Lepidoptera	Arctiidae	Terrestrial
Hypnea musciformis	Plantae	Rhodophycota	Rhodophyceae	Gigartinales	Hypneaceae	Marine
Hypochaeris radicata	Plantae	Magnoliophyta	Magnoliopsida	Asterales	Asteraceae	Terrestrial
Hypogastura purpurescens	Animalia	Arthropoda	Insecta	Collembola	Hypogastura	Terrestrial
Hypogastura viatica	Animalia	Arthropoda	Insecta	Collembola	Hypogastura	Terrestrial
Hypophthalmichthys molitrix	Animalia	Chordata	Actinopterygii	Cypriniformes	Cyprinidae	Freshwater
Hypophthalmichthys nobilis	Animalia	Chordata	Actinopterygii	Cypriniformes	Cyprinidae	Freshwater
Icerya purchasi	Animalia	Arthropoda	Insecta	Hemiptera	Margarodidae	Terrestrial
Iguana iguana	Animalia	Chordata	Reptilia	Squamata	Iguanidae	Terrestrial
Ilyanassa obsoleta	Animalia	Mollusca	Gastropoda	Neogastropoda	Nassariidae	Marine
Impatiens glandulifera	Plantae	Magnoliophyta	Magnoliopsida	Geraniales	Balsaminaceae	Terrestrial
Impatiens walleriana	Plantae	Magnoliophyta	Magnoliopsida	Geraniales	Balsaminaceae	Terrestrial
Imperata cylindrica	Plantae	Magnoliophyta	Liliopsida	Cyperales	Poaceae	Terrestrial
Ipomoea aquatica	Plantae	Magnoliophyta	Magnoliopsida	Solanales	Convolvulaceae	Terrestrial
Ipomoea cairica	Plantae	Magnoliophyta	Magnoliopsida	Solanales	Convolvulaceae	Terrestrial
Ips typographus	Animalia	Arthropoda	Insecta	Coleoptera	Scolytidae	Terrestrial
Iris pseudacorus	Plantae	Magnoliophyta	Liliopsida	Liliales	Iridaceae	Terrestrial
Ischaemum polystachyum	Plantae	Magnoliophyta	Liliopsida	Cyperales	Poaceae	Terrestrial
Ischaemum timorense	Plantae	Magnoliophyta	Liliopsida	Cyperales	Poaceae	Terrestrial
Jatropha gossypiifolia	Plantae	Magnoliophyta	Magnoliopsida	Euphorbiales	Euphorbiaceae	Terrestrial
Juncus tenuis	Plantae	Magnoliophyta	Liliopsida	Juncales	Juncaceae	Terrestrial
Juniperus bermudiana	Plantae	Coniferophyta	Coniferopsida	Coniferales	Cupressaceae	Terrestrial
Kalanchoe pinnata	Plantae	Magnoliophyta	Magnoliopsida	Rosales	Crassulaceae	Terrestrial
Kappaphycus spp.	Plantae	Rhodophyta	Florideophiceae	Gigartinales	Solieriaceae	Marine
Kunzea ericoides	Plantae	Magnoliophyta	Magnoliopsida	Myrtales	Myrtaceae	Terrestrial
Lachnellula willkommii	Fungi	Ascomycota	Leotiomycetes	Helotiales	Hyaloscyphaceae	Terrestrial
Lagarosiphon major	Plantae	Magnoliophyta	Liliopsida	Hydrocharitales	Hydrocharitaceae	Freshwater
Lama guanicoe	Animalia	Chordata	Mammalia	Artiodactyla	Camelidae	Terrestrial
Landoltia punctata	Plantae	Magnoliophyta	Liliopsida	Arales	Lemnaceae	Terrestrial
Lantana camara	Plantae	Magnoliophyta	Magnoliopsida	Lamiales	Verbenaceae	Terrestrial
Lasius neglectus	Animalia	Arthropoda	Insecta	Hymenoptera	Formicidae	Terrestrial
Lates niloticus	Animalia	Chordata	Actinopterygii	Perciformes	Centropomidae	Freshwater
Launaea intybacea	Plantae	Magnoliophyta	Magnoliopsida	Asterales	Asteraceae	Terrestrial
Leiothrix lutea	Animalia	Chordata	Aves	Passeriformes	Sylviidae	Terrestrial
Lepidium latifolium	Plantae	Magnoliophyta	Magnoliopsida	Capparales	Brassicaceae	Terrestrial
Lepidium virginicum	Plantae	Magnoliophyta	Magnoliopsida	Capparales	Brassicaceae	Terrestrial
Lepus americanus	Animalia	Chordata	Mammalia	Lagomorpha	Leporidae	Terrestrial
Lepus europaeus	Animalia	Chordata	Mammalia	Lagomorpha	Leporidae	Terrestrial
Lespedeza cuneata	Plantae	Magnoliophyta	Magnoliopsida	Fabales	Fabaceae	Terrestrial
Leucaena leucocephala	Plantae	Magnoliophyta	Magnoliopsida	Fabales	Fabaceae	Terrestrial
Leuciscus idus	Animalia	Chordata	Actinopterygii	Cypriniformes	Cyprinidae	Freshwater
Ligustrum lucidum	Plantae	Magnoliophyta	Magnoliopsida	Scrophulariales	Oleaceae	Terrestrial
Ligustrum robustum	Plantae	Magnoliophyta	Magnoliopsida	Scrophulariales	Oleaceae	Terrestrial
Ligustrum sinense	Plantae	Magnoliophyta	Magnoliopsida	Scrophulariales	Oleaceae	Terrestrial
Ligustrum vulgare	Plantae	Magnoliophyta	Magnoliopsida	Scrophulariales	Oleaceae	Terrestrial
Limnocharis flava	Plantae	Magnoliophyta	Liliopsida	Alismatales	Limnocharitaceae	Terrestrial
Limnoperna fortunei	Animalia	Mollusca	Bivalvia	Mytiloida	Mytilidae	Freshwater
Limnophila sessiliflora	Plantae	Magnoliophyta	Magnoliopsida	Scrophulariales	Scrophulariaceae	Terrestrial
Linaria vulgaris	Plantae	Magnoliophyta	Magnoliopsida	Scrophulariales	Scrophulariaceae	Terrestrial
Linepithema humile	Animalia	Arthropoda	Insecta	Hymenoptera	Formicidae	Terrestrial
Linyphia triangularis	Animalia	Arthropoda	Arachnida	Araneae	Linyphiidae	Terrestrial
Lithobates catesbeianus	Animalia	Chordata	Amphibia	Anura	Ranidae	Freshwater_terrestrial
Litoria aurea	Animalia	Chordata	Amphibia	Anura	Hylidae	Freshwater_terrestrial
Litsea glutinosa	Plantae	Magnoliophyta	Magnoliopsida	Laurales	Lauraceae	Terrestrial
Littorina littorea	Animalia	Mollusca	Gastropoda	Neotaenioglossa	Littorinidae	Marine
Livistona chinensis	Plantae	Magnoliophyta	Liliopsida	Arecales	Arecaceae	Terrestrial
Lonicera japonica	Plantae	Magnoliophyta	Magnoliopsida	Dipsacales	Caprifoliaceae	Terrestrial
Lonicera maackii	Plantae	Magnoliophyta	Magnoliopsida	Dipsacales	Caprifoliaceae	Terrestrial
Lotus corniculatus	Plantae	Magnoliophyta	Magnoliopsida	Fabales	Fabaceae	Terrestrial
Ludwigia peruviana	Plantae	Magnoliophyta	Magnoliopsida	Myrtales	Onagraceae	Terrestrial
Lumbricus rubellus	Animalia	Annelida	Clitellata	Haplotaxida	Lumbricidae	Terrestrial
Lumbricus terrestris	Animalia	Annelida	Clitellata	Haplotaxida	Lumbricidae	Terrestrial
Lutjanus kasmira	Animalia	Chordata	Actinopterygii	Perciformes	Lutjanidae	Marine
Luzula campestris	Plantae	Magnoliophyta	Liliopsida	Juncales	Juncaceae	Terrestrial
Lycalopex griseus	Animalia	Chordata	Mammalia	Carnivora	Canidae	Terrestrial
Lygodium japonicum	Plantae	Pteridophyta	Filicopsida	Polypodiales	Lygodiaceae	Terrestrial
Lygodium microphyllum	Plantae	Pteridophyta	Filicopsida	Polypodiales	Lygodiaceae	Terrestrial
Lymantria dispar	Animalia	Arthropoda	Insecta	Lepidoptera	Lymantriidae	Terrestrial
Lythrum salicaria	Plantae	Magnoliophyta	Magnoliopsida	Myrtales	Lythraceae	Terrestrial
Macaca fascicularis	Animalia	Chordata	Mammalia	Primates	Cercopithecidae	Terrestrial
Macaca mulatta	Animalia	Chordata	Mammalia	Primates	Cercopithecidae	Terrestrial
Macfadyena unguis-cati	Plantae	Magnoliophyta	Magnoliopsida	Scrophulariales	Bignoniaceae	Terrestrial
Maconellicoccus hirsutus	Animalia	Arthropoda	Insecta	Hemiptera	Pseudococcidae	Terrestrial
Martes melampus	Animalia	Chordata	Mammalia	Carnivora	Mustelidae	Terrestrial
Melaleuca quinquenervia	Plantae	Magnoliophyta	Magnoliopsida	Myrtales	Myrtaceae	Terrestrial
Melastoma candidum	Plantae	Magnoliophyta	Magnoliopsida	Myrtales	Melastomataceae	Terrestrial
Melia azedarach	Plantae	Magnoliophyta	Magnoliopsida	Sapindales	Meliaceae	Terrestrial
Melilotus alba	Plantae	Magnoliophyta	Magnoliopsida	Fabales	Fabaceae	Terrestrial
Melinis minutiflora	Plantae	Magnoliophyta	Liliopsida	Cyperales	Poaceae	Terrestrial
Merremia peltata	Plantae	Magnoliophyta	Magnoliopsida	Solanales	Convolvulaceae	Terrestrial
Merremia tuberosa	Plantae	Magnoliophyta	Magnoliopsida	Solanales	Convolvulaceae	Terrestrial
Miconia calvescens	Plantae	Magnoliophyta	Magnoliopsida	Myrtales	Melastomataceae	Terrestrial
Micropterus salmoides	Animalia	Chordata	Actinopterygii	Perciformes	Centrarchidae	Freshwater
Microstegium vimineum	Plantae	Magnoliophyta	Liliopsida	Cyperales	Poaceae	Terrestrial
Mikania micrantha	Plantae	Magnoliophyta	Magnoliopsida	Asterales	Asteraceae	Terrestrial
Mimosa diplotricha	Plantae	Magnoliophyta	Magnoliopsida	Fabales	Fabaceae	Terrestrial
Mimosa pigra	Plantae	Magnoliophyta	Magnoliopsida	Fabales	Fabaceae	Terrestrial
Mimosa pudica	Plantae	Magnoliophyta	Magnoliopsida	Fabales	Fabaceae	Terrestrial
Miscanthus sinensis	Plantae	Magnoliophyta	Liliopsida	Cyperales	Poaceae	Terrestrial
Misgurnus anguillicaudatus	Animalia	Chordata	Actinopterygii	Cypriniformes	Cobitidae	Freshwater
Mnemiopsis leidyi	Animalia	Ctenophora	Tentaculata	Lobata	Mnemiidae	Marine
Molothrus ater	Animalia	Chordata	Aves	Passeriformes	Icteridae	Terrestrial
Molothrus bonariensis	Animalia	Chordata	Aves	Passeriformes	Icteridae	Terrestrial
Monomorium destructor	Animalia	Arthropoda	Insecta	Hymenoptera	Formicidae	Terrestrial
Monomorium floricola	Animalia	Arthropoda	Insecta	Hymenoptera	Formicidae	Terrestrial
Monomorium pharaonis	Animalia	Arthropoda	Insecta	Hymenoptera	Formicidae	Terrestrial
Monopterus albus	Animalia	Chordata	Actinopterygii	Synbranchiformes	Synbranchidae	Freshwater
Montia fontana	Plantae	Magnoliophyta	Magnoliopsida	Caryophyllales	Portulacaceae	Terrestrial
Morella faya	Plantae	Magnoliophyta	Magnoliopsida	Myricales	Myricaceae	Terrestrial
Morone americana	Animalia	Chordata	Actinopterygii	Perciformes	Moronidae	Brackish
Morus alba	Plantae	Magnoliophyta	Magnoliopsida	Urticales	Moraceae	Terrestrial
Musculista senhousia	Animalia	Mollusca	Bivalvia	Mytiloida	Mytilidae	Marine
Mus musculus	Animalia	Chordata	Mammalia	Rodentia	Muridae	Terrestrial
Mustela erminea	Animalia	Chordata	Mammalia	Carnivora	Mustelidae	Terrestrial
Mustela furo	Animalia	Chordata	Mammalia	Carnivora	Mustelidae	Terrestrial
Mustela nivalis	Animalia	Chordata	Mammalia	Carnivora	Mustelidae	Terrestrial
Mya arenaria	Animalia	Mollusca	Bivalvia	Myoida	Myidae	Marine
Mycale grandis	Animalia	Porifera	Demospongiae	Poecilosclerida	Mycalidae	Marine
Myiopsitta monachus	Animalia	Chordata	Aves	Psittaciformes	Psittacidae	Terrestrial
Myocastor coypus	Animalia	Chordata	Mammalia	Rodentia	Myocastoridae	Freshwater_terrestrial
Myriophyllum aquaticum	Plantae	Magnoliophyta	Magnoliopsida	Haloragales	Haloragaceae	Terrestrial
Myriophyllum heterophyllum	Plantae	Magnoliophyta	Magnoliopsida	Haloragales	Haloragaceae	Terrestrial
Myriophyllum spicatum	Plantae	Magnoliophyta	Magnoliopsida	Haloragales	Haloragaceae	Terrestrial
Myrmica rubra	Animalia	Arthropoda	Insecta	Hymenoptera	Formicidae	Terrestrial
Mytilopsis leucophaeata	Animalia	Mollusca	Bivalvia	Veneroida	Dreissenidae	Brackish
Mytilopsis sallei	Animalia	Mollusca	Bivalvia	Veneroida	Dreissenidae	Marine
Mytilus galloprovincialis	Animalia	Mollusca	Bivalvia	Mytiloida	Mytilidae	Marine
Myxobolus cerebralis	Animalia	Myxozoa	Myxosporea	Bivalvulida	Myxobolidae	Freshwater
Najas minor	Plantae	Magnoliophyta	Liliopsida	Najadales	Najadaceae	Terrestrial
Nassella neesiana	Plantae	Magnoliophyta	Liliopsida	Cyperales	Poaceae	Terrestrial
Nassella tenuissima	Plantae	Magnoliophyta	Liliopsida	Cyperales	Poaceae	Terrestrial
Nasua nasua	Animalia	Chordata	Mammalia	Carnivora	Procyonidae	Terrestrial
Natrix maura	Animalia	Chordata	Reptilia	Squamata	Colubridae	Freshwater_terrestrial
Neogobius melanostomus	Animalia	Chordata	Actinopterygii	Perciformes	Gobiidae	Freshwater
Neonectria faginata	Fungi	Ascomycota	Sordariomycetes	Hypocreales	Nectriaceae	Terrestrial
Neovison vison	Animalia	Chordata	Mammalia	Carnivora	Mustelidae	Terrestrial
Nephrolepis cordifolia	Plantae	Pteridophyta	Filicopsida	Polypodiales	Dryopteridaceae	Terrestrial
Newcastle disease virus (NDV)	Virus					Terrestrial
Neyraudia reynaudiana	Plantae	Magnoliophyta	Liliopsida	Cyperales	Poaceae	Terrestrial
Nicotiana glauca	Plantae	Magnoliophyta	Magnoliopsida	Solanales	Solanaceae	Terrestrial
Norops grahami	Animalia	Chordata	Reptilia	Squamata	Polychrotidae	Terrestrial
Norops sagrei	Animalia	Chordata	Reptilia	Squamata	Polychrotidae	Terrestrial
Nylanderia (=Paratrechina) pubens	Animalia	Arthropoda	Insecta	Hymenoptera	Formicidae	Terrestrial
Nymphaea odorata	Plantae	Magnoliophyta	Magnoliopsida	Nymphaeales	Nymphaeaceae	Terrestrial
Nymphoides peltata	Plantae	Magnoliophyta	Magnoliopsida	Solanales	Menyanthaceae	Terrestrial
Nypa fruticans	Plantae	Magnoliophyta	Magnoliopsida	Asterales	Asteraceae	Terrestrial
Ochlerotatus japonicus japonicus	Animalia	Arthropoda	Insecta	Diptera	Culicidae	Terrestrial
Ocimum gratissimum	Plantae	Magnoliophyta	Magnoliopsida	Lamiales	Lamiaceae	Terrestrial
Odocoileus virginianus	Animalia	Chordata	Mammalia	Artiodactyla	Cervidae	Terrestrial
Oeceoclades maculata	Plantae	Magnoliophyta	Liliopsida	Orchidales	Orchidaceae	Terrestrial
Olea europaea	Plantae	Magnoliophyta	Magnoliopsida	Scrophulariales	Oleaceae	Terrestrial
Oncorhynchus mykiss	Animalia	Chordata	Actinopterygii	Salmoniformes	Salmonidae	Freshwater
Onopordum acanthium	Plantae	Magnoliophyta	Magnoliopsida	Asterales	Asteraceae	Terrestrial
Oopterus soledadinus	Animalia	Arthropoda	Insecta	Coleoptera	Carabidae	Terrestrial
Ophiostoma ulmi sensu lato	Fungi	Ascomycota	Ascomycetes	Ophiostomatales	Ophiostomataceae	Terrestrial
Oplismenus undulatifolius	Plantae	Magnoliophyta	Liliopsida	Cyperales	Poaceae	Terrestrial
Opuntia cochenillifera	Plantae	Magnoliophyta	Magnoliopsida	Caryophyllales	Cactacea	Terrestrial
Opuntia ficus-indica	Plantae	Magnoliophyta	Magnoliopsida	Caryophyllales	Cactacea	Terrestrial
Opuntia monacantha	Plantae	Magnoliophyta	Magnoliopsida	Caryophyllales	Cactacea	Terrestrial
Opuntia stricta	Plantae	Magnoliophyta	Magnoliopsida	Caryophyllales	Cactacea	Terrestrial
Oracella acuta	Animalia	Arthropoda	Insecta	Hemiptera	Pseudococcidae	Terrestrial
Orconectes rusticus	Animalia	Arthropoda	Malacostraca	Decapoda	Cambaridae	Freshwater
Orconectes virilis	Animalia	Arthropoda	Malacostraca	Decapoda	Cambaridae	Freshwater
Oreochromis	Animalia	Chordata	Actinopterygii	Perciformes	Cichlidae	Freshwater
Oreochromis aureus	Animalia	Chordata	Actinopterygii	Perciformes	Cichlidae	Freshwater
Oreochromis mossambicus	Animalia	Chordata	Actinopterygii	Perciformes	Cichlidae	Freshwater
Oreochromis niloticus	Animalia	Chordata	Actinopterygii	Perciformes	Cichlidae	Freshwater
Orthezia insignis	Animalia	Arthropoda	Insecta	Hemiptera	Ortheziidae	Terrestrial
Orthotomicus erosus	Animalia	Arthropoda	Insecta	Coleoptera	Scolytidae	Terrestrial
Oryctes rhinoceros	Animalia	Arthropoda	Insecta	Coleoptera	Scarabaeidae	Terrestrial
Oryctolagus cuniculus	Animalia	Chordata	Mammalia	Lagomorpha	Leporidae	Terrestrial
Osteopilus septentrionalis	Animalia	Chordata	Amphibia	Anura	Hylidae	Freshwater_terrestrial
Ostrea edulis	Animalia	Mollusca	Bivalvia	Ostreoida	Ostreidae	Marine
Ovis ammon	Animalia	Chordata	Mammalia	Artiodactyla	Bovidae	Terrestrial
Ovis aries	Animalia	Chordata	Mammalia	Artiodactyla	Bovidae	Terrestrial
Oxalis corniculata	Plantae	Magnoliophyta	Magnoliopsida	Geraniales	Oxalidaceae	Terrestrial
Oxalis latifolia	Plantae	Magnoliophyta	Magnoliopsida	Geraniales	Oxalidaceae	Terrestrial
Oxalis pes-caprae	Plantae	Magnoliophyta	Magnoliopsida	Geraniales	Oxalidaceae	Terrestrial
Oxycaryum cubense	Plantae	Magnoliophyta	Liliopsida	Cyperales	Cyperaceae	Terrestrial
Oxyura jamaicensis	Animalia	Chordata	Aves	Anseriformes	Anatidae	Freshwater_terrestrial
Pachycondyla chinensis	Animalia	Arthropoda	Insecta	Hymenoptera	Formicidae	Terrestrial
Pacifastacus leniusculus	Animalia	Arthropoda	Malacostraca	Decapoda	Astacidae	Freshwater
Paederia foetida	Plantae	Magnoliophyta	Magnoliopsida	Rubiales	Rubiaceae	Terrestrial
Panicum repens	Plantae	Magnoliophyta	Liliopsida	Cyperales	Poaceae	Terrestrial
Paratachardina pseudolobata	Animalia	Arthropoda	Insecta	Hemiptera	Kerriidae	Terrestrial
Paratrechina longicornis	Animalia	Arthropoda	Insecta	Hymenoptera	Formicidae	Terrestrial
Parthenium hysterophorus	Plantae	Magnoliophyta	Magnoliopsida	Asterales	Asteraceae	Terrestrial
Paspalum scrobiculatum	Plantae	Magnoliophyta	Liliopsida	Cyperales	Poaceae	Terrestrial
Paspalum urvillei	Plantae	Magnoliophyta	Liliopsida	Cyperales	Poaceae	Terrestrial
Paspalum vaginatum	Plantae	Magnoliophyta	Liliopsida	Cyperales	Poaceae	Terrestrial
Passer domesticus	Animalia	Chordata	Aves	Passeriformes	Passeridae	Terrestrial
Passiflora edulis	Plantae	Magnoliophyta	Magnoliopsida	Violales	Passifloraceae	Terrestrial
Passiflora foetida	Plantae	Magnoliophyta	Magnoliopsida	Violales	Passifloraceae	Terrestrial
Passiflora maliformis	Plantae	Magnoliophyta	Magnoliopsida	Violales	Passifloraceae	Terrestrial
Passiflora suberosa	Plantae	Magnoliophyta	Magnoliopsida	Violales	Passifloraceae	Terrestrial
Passiflora tarminiana	Plantae	Magnoliophyta	Magnoliopsida	Violales	Passifloraceae	Terrestrial
Pasteurella multocida	Bacteria	Proteobacteria	Gammaproteobacteria	Pasteurellales	Pasteurellaceae	Terrestrial
Paulownia tomentosa	Plantae	Magnoliophyta	Magnoliopsida	Scrophulariales	Scrophulariaceae	Terrestrial
Perca fluviatilis	Animalia	Chordata	Actinopterygii	Perciformes	Percidae	Freshwater
Perna perna	Animalia	Mollusca	Bivalvia	Mytiloida	Mytilidae	Marine
Perna viridis	Animalia	Mollusca	Bivalvia	Mytiloida	Mytilidae	Marine
Peromyscus fraterculus	Animalia	Chordata	Mammalia	Rodentia	Muridae	Terrestrial
Peromyscus maniculatus	Animalia	Chordata	Mammalia	Rodentia	Muridae	Terrestrial
Persicaria perfoliata	Plantae	Magnoliophyta	Magnoliopsida	Polygonales	Polygonaceae	Terrestrial
Petrogale inornata	Animalia	Chordata	Mammalia	Diprotodontia	Macropodidae	Terrestrial
Petromyzon marinus	Animalia	Chordata	Cephalaspidomorphi	Petromyzontiformes	Petromyzontidae	Terrestrial_freshwater_marine
Phalanger orientalis	Animalia	Chordata	Mammalia	Diprotodontia	Phalangeridae	Terrestrial
Phalaris arundinacea	Plantae	Magnoliophyta	Liliopsida	Cyperales	Poaceae	Terrestrial
Phalloceros caudimaculatus	Animalia	Chordata	Actinopterygii	Cyprinodontiformes	Poeciliidae	Freshwater
Pheidole megacephala	Animalia	Arthropoda	Insecta	Hymenoptera	Formicidae	Terrestrial
Phellinus noxius	Fungi	Eumycota	Hymenomycetidae	Aphyllophorales	Hymenochaetaceae	Terrestrial
Philornis downsi	Animalia	Arthropoda	Insecta	Diptera	Muscidae	Terrestrial
Phoenix canariensis	Plantae	Magnoliophyta	Liliopsida	Arecales	Arecaceae	Terrestrial
Phormium tenax	Plantae	Magnoliophyta	Liliopsida	Liliales	Agavaceae	Terrestrial
Phoxinus phoxinus	Animalia	Chordata	Actinopterygii	Cypriniformes	Cyprinidae	Freshwater
Phragmites australis	Plantae	Magnoliophyta	Liliopsida	Cyperales	Poaceae	Terrestrial
Phyllorhiza punctata	Animalia	Cnidaria	Scyphozoa	Rhizostomeae	Mastigiidae	Marine
Phyllostachys flexuosa	Plantae	Magnoliophyta	Liliopsida	Cyperales	Poaceae	Terrestrial
Phymatosorus scolopendria	Plantae	Pteridophyta	Filicopsida	Polypodiales	Polypodiaceae	Terrestrial
Physalis peruviana	Plantae	Magnoliophyta	Magnoliopsida	Solanales	Solanaceae	Terrestrial
Phytophthora cinnamomi	Fungi	Oomycota	Oomycetes	Phythiales	Phytiaceae	Terrestrial
Phytophthora lateralis	Fungi	Oomycota	Oomycetes	Phythiales	Phytiaceae	Terrestrial
Phytophthora pinifolia	Fungi	Oomycota	Oomycetes	Phythiales	Phytiaceae	Terrestrial
Phytophthora ramorum	Fungi	Oomycota	Oomycetes	Phythiales	Phytiaceae	Terrestrial
Phytophthora taxon Agathis (PTA)	Fungi	Oomycota	Oomycetes	Phythiales	Phytiaceae	Terrestrial
Pimenta dioica	Plantae	Magnoliophyta	Magnoliopsida	Myrtales	Myrtaceae	Terrestrial
Pinus	Plantae	Coniferophyta	Pinopsida	Pinales	Pinaceae	Terrestrial
Pinus caribaea	Plantae	Coniferophyta	Pinopsida	Pinales	Pinaceae	Terrestrial
Pinus pinaster	Plantae	Coniferophyta	Pinopsida	Pinales	Pinaceae	Terrestrial
Piper aduncum	Plantae	Magnoliophyta	Magnoliopsida	Piperales	Piperaceae	Terrestrial
Pistia stratiotes	Plantae	Magnoliophyta	Liliopsida	Arales	Araceae	Terrestrial
Pitangus sulphuratus	Animalia	Chordata	Aves	Passeriformes	Tyrannidae	Terrestrial
Pittosporum tenuifolium	Plantae	Magnoliophyta	Magnoliopsida	Rosales	Pittosporaceae	Terrestrial
Pittosporum undulatum	Plantae	Magnoliophyta	Magnoliopsida	Rosales	Pittosporaceae	Terrestrial
Pittosporum viridiflorum	Plantae	Magnoliophyta	Magnoliopsida	Rosales	Pittosporaceae	Terrestrial
Plasmodium relictum	Protista	Apicomplexa	Aconoidasida	Haemosporida	Plasmodiidae	Terrestrial
Platydemus manokwari	Animalia	Platyhelminthes	Turbellaria	Tricladida	Geoplanidae	Terrestrial
Pluchea carolinensis	Plantae	Magnoliophyta	Magnoliopsida	Asterales	Asteraceae	Terrestrial
Pluchea indica	Plantae	Magnoliophyta	Magnoliopsida	Asterales	Asteraceae	Terrestrial
Poa annua	Plantae	Magnoliophyta	Liliopsida	Cyperales	Poaceae	Terrestrial
Poa pratensis	Plantae	Magnoliophyta	Liliopsida	Cyperales	Poaceae	Terrestrial
Podarcis sicula	Animalia	Chordata	Reptilia	Squamata	Lacertidae	Terrestrial
Poecilia reticulata	Animalia	Chordata	Actinopterygii	Cyprinodontiformes	Poeciliidae	Freshwater
Polistes chinensis antennalis	Animalia	Arthropoda	Insecta	Hymenoptera	Vespidae	Terrestrial
Polygala paniculata	Plantae	Magnoliophyta	Magnoliopsida	Polygalales	Polygalaceae	Terrestrial
Polygonum cuspidatum	Plantae	Magnoliophyta	Magnoliopsida	Polygonales	Polygonaceae	Terrestrial
Polysiphonia brodiei	Plantae	Rhodophyta	Rhodophyceae	Ceramiales	Rhodomelaceae	Marine
Pomacea canaliculata	Animalia	Mollusca	Gastropoda	Architaenioglossa	Ampullariidae	Freshwater
Pomacea insularum	Animalia	Mollusca	Gastropoda	Architaenioglossa	Ampullariidae	Freshwater
Populus alba	Plantae	Magnoliophyta	Magnoliopsida	Salicales	Salicaceae	Terrestrial
Porcellio scaber	Animalia	Arthropoda	Malacostraca	Isopoda	Porcellionidae	Terrestrial
Porphyrio porphyrio	Animalia	Chordata	Aves	Gruiformes	Rallidae	Freshwater_terrestrial
Potamocorbula amurensis	Animalia	Mollusca	Bivalvia	Myoida	Corbulidae	Marine
Potamogeton crispus	Plantae	Magnoliophyta	Liliopsida	Najadales	Potamogetonaceae	Terrestrial
Potamogeton perfoliatus	Plantae	Magnoliophyta	Liliopsida	Najadales	Potamogetonaceae	Terrestrial
Potamopyrgus antipodarum	Animalia	Mollusca	Gastropoda	Neotaenioglossa	Hydrobiidae	Freshwater
Procambarus clarkii	Animalia	Arthropoda	Malacostraca	Decapoda	Cambaridae	Freshwater
Procyon lotor	Animalia	Chordata	Mammalia	Carnivora	Procyonidae	Terrestrial
Prosopis	Plantae	Magnoliophyta	Magnoliopsida	Fabales	Fabaceae	Terrestrial
Prosopis glandulosa	Plantae	Magnoliophyta	Magnoliopsida	Fabales	Fabaceae	Terrestrial
Prosopis juliflora	Plantae	Magnoliophyta	Magnoliopsida	Fabales	Fabaceae	Terrestrial
Prunus campanulata	Plantae	Magnoliophyta	Magnoliopsida	Rosales	Rosaceae	Terrestrial
Pseudodiaptomus inopinus	Animalia	Arthropoda	Maxillopoda	Calanoida	Pseudodiaptomidae	Freshwater
Psidium cattleianum	Plantae	Magnoliophyta	Magnoliopsida	Myrtales	Myrtaceae	Terrestrial
Psidium guajava	Plantae	Magnoliophyta	Magnoliopsida	Myrtales	Myrtaceae	Terrestrial
Psittacula krameri	Animalia	Chordata	Aves	Psittaciformes	Psittacidae	Terrestrial
Psoralea pinnata	Plantae	Magnoliophyta	Magnoliopsida	Fabales	Fabaceae	Terrestrial
Pteris cretica	Plantae	Pteridophyta	Filicopsida	Polypodiales	Pteridaceae	Terrestrial
Pterois volitans	Animalia	Chordata	Actinopterygii	Scorpaeniformes	Scorpaenidae	Marine
Pterygoplichthys anisitsi	Animalia	Chordata	Actinopterygii	Siluriformes	Loricariidae	Freshwater
Pterygoplichthys disjunctivus	Animalia	Chordata	Actinopterygii	Siluriformes	Loricariidae	Freshwater
Pterygoplichthys multiradiatus	Animalia	Chordata	Actinopterygii	Siluriformes	Loricariidae	Freshwater
Pterygoplichthys pardalis	Animalia	Chordata	Actinopterygii	Siluriformes	Loricariidae	Freshwater
Pterygoplichthys spp.	Animalia	Chordata	Actinopterygii	Siluriformes	Loricariidae	Freshwater
Puccinia psidii	Fungi	Basidiomycota	Teliomycetes	Uredinales	Pucciniaceae	Terrestrial
Pueraria montana var. lobata	Plantae	Magnoliophyta	Magnoliopsida	Fabales	Fabaceae	Terrestrial
Pycnonotus cafer	Animalia	Chordata	Aves	Passeriformes	Pycnonotidae	Terrestrial
Pycnonotus jocosus	Animalia	Chordata	Aves	Passeriformes	Pycnonotidae	Terrestrial
Pylodictis olivaris	Animalia	Chordata	Actinopterygii	Siluriformes	Ictaluridae	Terrestrial
Pyrus calleryana	Plantae	Magnoliophyta	Magnoliopsida	Rosales	Rosaceae	Terrestrial
Python bivittatus	Animalia	Chordata	Reptilia	Squamata	Pythonidae	Terrestrial
Quadrastichus erythrinae	Animalia	Arthropoda	Insecta	Hymenoptera	Eulophidae	Terrestrial
Radumeris tasmaniensis	Animalia	Arthropoda	Insecta	Hymenoptera	Scoliidae	Terrestrial
Raffaelea lauricola	Fungi	Ascomycota	Sordariomycetes	Ophiostomatales	Ophiostomataceae	Terrestrial
Ramphotyphlops braminus	Animalia	Chordata	Reptilia	Squamata	Typhlopidae	Terrestrial
Rangia cuneata	Animalia	Mollusca	Bivalvia	Veneroida	Mactridae	Marine
Rangifer tarandus	Animalia	Chordata	Mammalia	Artiodactyla	Cervidae	Terrestrial
Ranunculus ficaria	Plantae	Magnoliophyta	Magnoliopsida	Ranunculales	Ranunculaceae	Terrestrial
Raoiella indica	Animalia	Arthropoda	Arachnida	Acariformes	Tenuipalpidae	Terrestrial
Rapana venosa	Animalia	Mollusca	Gastropoda	Neogastropoda	Muricidae	Marine
Rattus exulans	Animalia	Chordata	Mammalia	Rodentia	Muridae	Terrestrial
Rattus norvegicus	Animalia	Chordata	Mammalia	Rodentia	Muridae	Terrestrial
Rattus rattus	Animalia	Chordata	Mammalia	Rodentia	Muridae	Terrestrial
Rhamnus alaternus	Plantae	Magnoliophyta	Magnoliopsida	Rhamnales	Rhamnaceae	Terrestrial
Rhamnus cathartica	Plantae	Magnoliophyta	Magnoliopsida	Rhamnales	Rhamnaceae	Terrestrial
Rhinella marina	Animalia	Chordata	Amphibia	Anura	Bufonidae	Freshwater_terrestrial
Rhithropanopeus harrisii	Animalia	Arthropoda	Malacostraca	Decapoda	Panopeidae	Brackish
Rhizophora mangle	Plantae	Magnoliophyta	Magnoliopsida	Rhizophorales	Rhizophoraceae	Terrestrial
Rhododendron ponticum	Plantae	Magnoliophyta	Magnoliopsida	Ericales	Ericaceae	Terrestrial
Rhodomyrtus tomentosa	Plantae	Magnoliophyta	Magnoliopsida	Myrtales	Myrtaceae	Terrestrial
Rhus longipes	Plantae	Magnoliophyta	Magnoliopsida	Sapindales	Anacardiaceae	Terrestrial
Ricinus communis	Plantae	Magnoliophyta	Magnoliopsida	Euphorbiales	Euphorbiaceae	Terrestrial
Robinia pseudoacacia	Plantae	Magnoliophyta	Magnoliopsida	Fabales	Fabaceae	Terrestrial
Rosa bracteata	Plantae	Magnoliophyta	Magnoliopsida	Rosales	Rosaceae	Terrestrial
Rosa multiflora	Plantae	Magnoliophyta	Magnoliopsida	Rosales	Rosaceae	Terrestrial
Rottboellia cochinchinensis	Plantae	Magnoliophyta	Liliopsida	Cyperales	Poaceae	Terrestrial
Rubus alceifolius	Plantae	Magnoliophyta	Magnoliopsida	Rosales	Rosaceae	Terrestrial
Rubus discolor	Plantae	Magnoliophyta	Magnoliopsida	Rosales	Rosaceae	Terrestrial
Rubus ellipticus	Plantae	Magnoliophyta	Magnoliopsida	Rosales	Rosaceae	Terrestrial
Rubus moluccanus	Plantae	Magnoliophyta	Magnoliopsida	Rosales	Rosaceae	Terrestrial
Rubus niveus	Plantae	Magnoliophyta	Magnoliopsida	Rosales	Rosaceae	Terrestrial
Rubus pinnatus	Plantae	Magnoliophyta	Magnoliopsida	Rosales	Rosaceae	Terrestrial
Rubus rosifolius	Plantae	Magnoliophyta	Magnoliopsida	Rosales	Rosaceae	Terrestrial
Ruellia brevifolia	Plantae	Magnoliophyta	Magnoliopsida	Scrophulariales	Acanthaceae	Terrestrial
Rumex acetosella	Plantae	Magnoliophyta	Magnoliopsida	Polygonales	Polygonaceae	Terrestrial
Rumex crispus	Plantae	Magnoliophyta	Magnoliopsida	Polygonales	Polygonaceae	Terrestrial
Rumex obtusifolius	Plantae	Magnoliophyta	Magnoliopsida	Polygonales	Polygonaceae	Terrestrial
Rupicapra rupicapra	Animalia	Chordata	Mammalia	Artiodactyla	Bovidae	Terrestrial
Rusa unicolor	Animalia	Chordata	Mammalia	Artiodactyla	Cervidae	Terrestrial
Rutilus rutilus	Animalia	Chordata	Actinopterygii	Cypriniformes	Cyprinidae	Freshwater
Sabella spallanzanii	Animalia	Annelida	Polychaeta	Canalipalpata	Sabellidae	Marine
Sacciolepis indica	Plantae	Magnoliophyta	Liliopsida	Cyperales	Poaceae	Terrestrial
Sagina procumbens	Plantae	Magnoliophyta	Magnoliopsida	Caryophyllales	Caryophyllaceae	Terrestrial
Sagittaria platyphylla	Plantae	Magnoliophyta	Liliopsida	Alismatales	Alismataceae	Terrestrial
Sagittaria sagittifolia	Plantae	Magnoliophyta	Liliopsida	Alismatales	Alismataceae	Terrestrial
Salix babylonica	Plantae	Magnoliophyta	Magnoliopsida	Malpighiales	Salicaceae	Terrestrial
Salix cinerea	Plantae	Magnoliophyta	Magnoliopsida	Malpighiales	Salicaceae	Terrestrial
Salix humboldtiana	Plantae	Magnoliophyta	Magnoliopsida	Malpighiales	Salicaceae	Terrestrial
Salmo salar	Animalia	Chordata	Actinopterygii	Salmoniformes	Salmonidae	Marine
Salmo trutta	Animalia	Chordata	Actinopterygii	Salmoniformes	Salmonidae	Freshwater
Salsola tragus	Plantae	Magnoliophyta	Magnoliopsida	Caryophyllales	Chenopodiaceae	Terrestrial
Salvelinus fontinalis	Animalia	Chordata	Actinopterygii	Salmoniformes	Salmonidae	Terrestrial
Salvelinus namaycush	Animalia	Chordata	Actinopterygii	Salmoniformes	Salmonidae	Terrestrial
Salvinia minima	Plantae	Pteridophyta	Filicopsida	Hydropteridales	Salviniaceae	Terrestrial
Salvinia molesta	Plantae	Pteridophyta	Filicopsida	Hydropteridales	Salviniaceae	Terrestrial
Samanea saman	Plantae	Magnoliophyta	Magnoliopsida	Fabales	Fabaceae	Terrestrial
Sansevieria hyacinthoides	Plantae	Magnoliophyta	Liliopsida	Liliales	Liliaceae	Terrestrial
Sansevieria trifasciata	Plantae	Magnoliophyta	Liliopsida	Liliales	Liliaceae	Terrestrial
Sargassum fluitans	Plantae	Phaeophycophyta	Phaeophyceae	Fucales	Sargassaceae	Marine
Sargassum muticum	Plantae	Phaeophycophyta	Phaeophyceae	Fucales	Sargassaceae	Marine
Sarotherodon occidentalis	Animalia	Chordata	Actinopterygii	Perciformes	Cichlidae	Freshwater
Scaevola sericea	Plantae	Magnoliophyta	Magnoliopsida	Campanulales	Goodeniaceae	Terrestrial
Scardinius erythrophthalmus	Animalia	Chordata	Actinopterygii	Cypriniformes	Cyprinidae	Freshwater
Schefflera actinophylla	Plantae	Magnoliophyta	Magnoliopsida	Apiales	Araliaceae	Terrestrial
Schinus terebinthifolius	Plantae	Magnoliophyta	Magnoliopsida	Sapindales	Anacardiaceae	Terrestrial
Schismus barbatus	Plantae	Magnoliophyta	Liliopsida	Cyperales	Poaceae	Terrestrial
Schizoporella errata	Animalia	Ectoprocta	Gymnolaemata	Cheilostomata	Schizoporellidae	Marine
Schizoporella unicornis	Animalia	Ectoprocta	Gymnolaemata	Cheilostomata	Schizoporellidae	Marine
Scinax ruber	Animalia	Chordata	Amphibia	Anura	Hylidae	Freshwater_terrestrial
Scinax x-signatus	Animalia	Chordata	Amphibia	Anura	Hylidae	Freshwater_terrestrial
Sciurus carolinensis	Animalia	Chordata	Mammalia	Rodentia	Sciuridae	Terrestrial
Scolopendra morsitans	Animalia	Arthropoda	Chilopoda	Scolopendromorpha	Scolopendridae	Terrestrial
Scyphophorus acupunctatus	Animalia	Arthropoda	Insecta	Coleoptera	Curculionidae	Terrestrial
Sechium edule	Plantae	Magnoliophyta	Magnoliopsida	Violales	Cucurbitaceae	Terrestrial
Senecio angulatus	Plantae	Magnoliophyta	Magnoliopsida	Asterales	Asteraceae	Terrestrial
Senecio inaequidens	Plantae	Magnoliophyta	Magnoliopsida	Asterales	Asteraceae	Terrestrial
Senecio jacobaea	Plantae	Magnoliophyta	Magnoliopsida	Asterales	Asteraceae	Terrestrial
Senecio squalidus	Plantae	Magnoliophyta	Magnoliopsida	Asterales	Asteraceae	Terrestrial
Senecio viscosus	Plantae	Magnoliophyta	Magnoliopsida	Asterales	Asteraceae	Terrestrial
Senecio vulgaris	Plantae	Magnoliophyta	Magnoliopsida	Asterales	Asteraceae	Terrestrial
Senegalia catechu	Plantae	Magnoliophyta	Magnoliopsida	Fabales	Fabaceae	Undefined
Sesbania punicea	Plantae	Magnoliophyta	Magnoliopsida	Fabales	Fabaceae	Terrestrial
Setaria verticillata	Plantae	Magnoliophyta	Liliopsida	Cyperales	Poaceae	Terrestrial
Sirex noctilio	Animalia	Arthropoda	Insecta	Hymenoptera	Siricidae	Terrestrial
Sirococcus clavigignenti-juglandacearum	Fungi	Ascomycota	Sordariomycetes	Diaporthales		Terrestrial
Solanum mauritianum	Plantae	Magnoliophyta	Magnoliopsida	Solanales	Solanaceae	Terrestrial
Solanum seaforthianum	Plantae	Magnoliophyta	Magnoliopsida	Solanales	Solanaceae	Terrestrial
Solanum sisymbriifolium	Plantae	Magnoliophyta	Magnoliopsida	Solanales	Solanaceae	Terrestrial
Solanum tampicense	Plantae	Magnoliophyta	Magnoliopsida	Solanales	Solanaceae	Terrestrial
Solanum torvum	Plantae	Magnoliophyta	Magnoliopsida	Solanales	Solanaceae	Terrestrial
Solanum viarum	Plantae	Magnoliophyta	Magnoliopsida	Solanales	Solanaceae	Terrestrial
Solenopsis geminata	Animalia	Arthropoda	Insecta	Hymenoptera	Formicidae	Terrestrial
Solenopsis invicta	Animalia	Arthropoda	Insecta	Hymenoptera	Formicidae	Terrestrial
Solenopsis papuana	Animalia	Arthropoda	Insecta	Hymenoptera	Formicidae	Terrestrial
Solenopsis richteri	Animalia	Arthropoda	Insecta	Hymenoptera	Formicidae	Terrestrial
Sonchus asper	Plantae	Magnoliophyta	Magnoliopsida	Asterales	Asteraceae	Terrestrial
Sonchus oleraceus	Plantae	Magnoliophyta	Magnoliopsida	Asterales	Asteraceae	Terrestrial
Sorghum halepense	Plantae	Magnoliophyta	Liliopsida	Cyperales	Poaceae	Terrestrial
Spartina alterniflora	Plantae	Magnoliophyta	Liliopsida	Cyperales	Poaceae	Terrestrial
Spartina anglica	Plantae	Magnoliophyta	Liliopsida	Cyperales	Poaceae	Terrestrial
Spartina densiflora	Plantae	Magnoliophyta	Liliopsida	Cyperales	Poaceae	Terrestrial
Sparus aurata	Animalia	Chordata	Actinopterygii	Perciformes	Sparidae	Marine_freshwater_brackish
Spathodea campanulata	Plantae	Magnoliophyta	Magnoliopsida	Scrophulariales	Bignoniaceae	Terrestrial
Spermacoce verticillata	Plantae	Magnoliophyta	Magnoliopsida	Rubiales	Rubiaceae	Terrestrial
Sphaeroma quoianum (=S. quoyanum)	Animalia	Arthropoda	Malacostraca	Isopoda	Sphaeromatidae	Terrestrial
Sphagneticola trilobata	Plantae	Magnoliophyta	Magnoliopsida	Asterales	Asteraceae	Terrestrial
Spiraea japonica	Plantae	Magnoliophyta	Magnoliopsida	Rosales	Rosaceae	Terrestrial
Sporobolus africanus	Plantae	Magnoliophyta	Liliopsida	Cyperales	Poaceae	Terrestrial
Stellaria alsine	Plantae	Magnoliophyta	Magnoliopsida	Caryophyllales	Caryophyllaceae	Terrestrial
Stellaria media	Plantae	Magnoliophyta	Magnoliopsida	Caryophyllales	Caryophyllaceae	Terrestrial
Streptopelia decaocto	Animalia	Chordata	Aves	Columbiformes	Columbidae	Terrestrial
Striga asiatica	Plantae	Magnoliophyta	Magnoliopsida	Scrophulariales	Scrophulariaceae	Terrestrial
Strobilanthes hamiltonianus	Plantae	Magnoliophyta	Magnoliopsida	Scrophulariales	Acanthaceae	Terrestrial
Sturnus vulgaris	Animalia	Chordata	Aves	Passeriformes	Sturnidae	Terrestrial
Styela clava	Animalia	Chordata	Ascidiacea	Pleurogona	Styelidae	Marine
Styela plicata	Animalia	Chordata	Ascidiacea	Pleurogona	Styelidae	Marine
Suncus murinus	Animalia	Chordata	Mammalia	Insectivora	Soricidae	Terrestrial
Sus scrofa	Animalia	Chordata	Mammalia	Artiodactyla	Suidae	Terrestrial
Syngonium podophyllum	Plantae	Magnoliophyta	Liliopsida	Arales	Araceae	Terrestrial
Syzygium cumini	Plantae	Magnoliophyta	Magnoliopsida	Myrtales	Myrtaceae	Terrestrial
Syzygium jambos	Plantae	Magnoliophyta	Magnoliopsida	Myrtales	Myrtaceae	Terrestrial
Tabebuia heterophylla	Plantae	Magnoliophyta	Magnoliopsida	Scrophulariales	Bignoniaceae	Terrestrial
Tamarix aphylla	Plantae	Magnoliophyta	Magnoliopsida	Violales	Tamaricaceae	Terrestrial
Tamarix parviflora	Plantae	Magnoliophyta	Magnoliopsida	Violales	Tamaricaceae	Terrestrial
Tamarix ramosissima	Plantae	Magnoliophyta	Magnoliopsida	Violales	Tamaricaceae	Terrestrial
Tamias sibiricus	Animalia	Chordata	Mammalia	Rodentia	Sciuridae	Terrestrial
Tapinoma melanocephalum	Animalia	Arthropoda	Insecta	Hymenoptera	Formicidae	Terrestrial
Taraxacum officinale	Plantae	Magnoliophyta	Magnoliopsida	Asterales	Asteraceae	Terrestrial
Technomyrmex albipes	Animalia	Arthropoda	Insecta	Hymenoptera	Formicidae	Terrestrial
Tecoma capensis	Plantae	Magnoliophyta	Magnoliopsida	Scrophulariales	Bignoniaceae	Terrestrial
Tecoma stans	Plantae	Magnoliophyta	Magnoliopsida	Scrophulariales	Bignoniaceae	Terrestrial
Tenrec ecaudatus	Animalia	Chordata	Mammalia	Afrosoricida	Tenrecidae	Terrestrial
Terminalia catappa	Plantae	Magnoliophyta	Magnoliopsida	Myrtales	Combretaceae	Terrestrial
Tetropium fuscum	Animalia	Arthropoda	Insecta	Coleoptera	Cerambycidae	Terrestrial
Thevetia peruviana	Plantae	Magnoliophyta	Magnoliopsida	Gentianales	Apocynaceae	Terrestrial
Thunbergia grandiflora	Plantae	Magnoliophyta	Magnoliopsida	Scrophulariales	Acanthaceae	Terrestrial
Tibouchina urvilleana	Plantae	Magnoliophyta	Magnoliopsida	Myrtales	Melastomataceae	Terrestrial
Tilapia mariae	Animalia	Chordata	Actinopterygii	Perciformes	Cichlidae	Marine_freshwater_brackish
Tilapia zillii	Animalia	Chordata	Actinopterygii	Perciformes	Cichlidae	Freshwater
Tinca tinca	Animalia	Chordata	Actinopterygii	Cypriniformes	Cyprinidae	Freshwater
Tithonia diversifolia	Plantae	Magnoliophyta	Magnoliopsida	Asterales	Asteraceae	Terrestrial
Tomicus piniperda	Animalia	Arthropoda	Insecta	Coleoptera	Scolytidae	Terrestrial
Toumeyella parvicornis	Animalia	Arthropoda	Insecta	Hemiptera	Coccidae	Terrestrial
Trachemys scripta elegans	Animalia	Chordata	Reptilia	Testudines	Emydidae	Freshwater_terrestrial
Trachycarpus fortunei	Plantae	Magnoliophyta	Liliopsida	Arecales	Arecaceae	Terrestrial
Tradescantia fluminensis	Plantae	Magnoliophyta	Liliopsida	Commelinales	Commelinaceae	Terrestrial
Tradescantia spathacea	Plantae	Magnoliophyta	Liliopsida	Commelinales	Commelinaceae	Terrestrial
Trapa natans	Plantae	Magnoliophyta	Magnoliopsida	Myrtales	Trapaceae	Terrestrial
Trechisibus antarcticus	Animalia	Arthropoda	Insecta	Coleoptera	Carabidae	Terrestrial
Triadica sebifera	Plantae	Magnoliophyta	Magnoliopsida	Euphorbiales	Euphorbiaceae	Terrestrial
Trichosurus vulpecula	Animalia	Chordata	Mammalia	Marsupialia	Phalangeridae	Terrestrial
Tridentiger trigonocephalus	Animalia	Chordata	Actinopterygii	Perciformes	Gobiidae	Marine_freshwater_brackish
Trididemnum solidum	Animalia	Chordata	Ascidiacea	Enterogona	Didemnidae	Marine
Trifolium dubium	Plantae	Magnoliophyta	Magnoliopsida	Fabales	Fabaceae	Terrestrial
Trifolium repens	Plantae	Magnoliophyta	Magnoliopsida	Fabales	Fabaceae	Terrestrial
Triphasia trifolia	Plantae	Magnoliophyta	Magnoliopsida	Sapindales	Rutaceae	Terrestrial
Trogoderma granarium	Animalia	Arthropoda	Insecta	Coleoptera	Dermestidae	Terrestrial
Tubastraea coccinea	Animalia	Cnidaria	Anthozoa	Scleractinia	Dendrophylliidae	Marine
Tussilago farfara	Plantae	Magnoliophyta	Magnoliopsida	Asterales	Asteraceae	Terrestrial
Typha latifolia	Plantae	Magnoliophyta	Liliopsida	Typhales	Typhaceae	Terrestrial
Ulex europaeus	Plantae	Magnoliophyta	Magnoliopsida	Fabales	Fabaceae	Terrestrial
Undaria pinnatifida	Plantae	Phaeophycophyta	Phaeophyceae	Laminariales	Alariaceae	Marine
Uredo rangelii	Fungi	Basidiomycota	Pucciniomycetes	Uredinales	Pucciniaceae	Terrestrial
Urochloa maxima	Plantae	Magnoliophyta	Liliopsida	Cyperales	Poaceae	Terrestrial
Urochloa mutica	Plantae	Magnoliophyta	Liliopsida	Cyperales	Poaceae	Terrestrial
Urosalpinx cinerea	Animalia	Mollusca	Gastropoda	Neogastropoda	Muricidae	Marine
Utricularia gibba	Plantae	Magnoliophyta	Magnoliopsida	Scrophulariales	Lentibulariaceae	Terrestrial
Vachellia drepanolobium	Plantae	Magnoliophyta	Magnoliopsida	Fabales	Fabaceae	Terrestrial
Vallisneria nana	Plantae	Magnoliophyta	Liliopsida	Hydrocharitales	Hydrocharitaceae	Terrestrial
Vallisneria spiralis	Plantae	Magnoliophyta	Liliopsida	Hydrocharitales	Hydrocharitaceae	Terrestrial
Varanus indicus	Animalia	Chordata	Reptilia	Squamata	Varanidae	Terrestrial
Varanus niloticus	Animalia	Chordata	Reptilia	Squamata	Varanidae	Freshwater_terrestrial
Varroa destructor	Animalia	Arthropoda	Arachnida	Parasitiformes	Varroidae	Terrestrial
Verbascum thapsus	Plantae	Magnoliophyta	Magnoliopsida	Scrophulariales	Scrophulariaceae	Terrestrial
Verbena brasiliensis	Plantae	Magnoliophyta	Magnoliopsida	Lamiales	Verbenaceae	Terrestrial
Verbena rigida	Plantae	Magnoliophyta	Magnoliopsida	Lamiales	Verbenaceae	Terrestrial
Veronica serpyllifolia ssp. serpyllifolia	Plantae	Magnoliophyta	Magnoliopsida	Icacinales	Plantaginaceae	Terrestrial
Vespa velutina nigrithorax	Animalia	Arthropoda	Insecta	Hymenoptera	Vespidae	Terrestrial
Vespula germanica	Animalia	Arthropoda	Insecta	Hymenoptera	Vespidae	Terrestrial
Vespula pensylvanica	Animalia	Arthropoda	Insecta	Hymenoptera	Vespidae	Terrestrial
Vespula vulgaris	Animalia	Arthropoda	Insecta	Hymenoptera	Vespidae	Terrestrial
Vibrio cholerae	Bacteria	Proteobacteria	Gammaproteobacteria	Vibrionales	Vibrionaceae	Freshwater_terrestrial
Vinca major	Plantae	Magnoliophyta	Magnoliopsida	Gentianales	Apocynaceae	Terrestrial
Vitex rotundifolia	Plantae	Magnoliophyta	Magnoliopsida	Lamiales	Verbenaceae	Terrestrial
Viverricula indica	Animalia	Chordata	Mammalia	Carnivora	Viverridae	Terrestrial
Vulpes chama	Animalia	Chordata	Mammalia	Carnivora	Canidae	Terrestrial
Vulpes vulpes	Animalia	Chordata	Mammalia	Carnivora	Canidae	Terrestrial
Vulpia bromoides	Plantae	Magnoliophyta	Liliopsida	Cyperales	Poaceae	Terrestrial
Wasmannia auropunctata	Animalia	Arthropoda	Insecta	Hymenoptera	Formicidae	Terrestrial
Waterhousea floribunda	Plantae	Magnoliophyta	Magnoliopsida	Myrtales	Myrtaceae	Terrestrial
Watersipora subtorquata	Animalia	Ectoprocta	Gymnolaemata	Cheilostomata	Watersiporidae	Marine
West Nile virus	Virus				Flaviviridae	Terrestrial
Wisteria floribunda	Plantae	Magnoliophyta	Magnoliopsida	Fabales	Fabaceae	Terrestrial
Wisteria sinensis	Plantae	Magnoliophyta	Magnoliopsida	Fabales	Fabaceae	Terrestrial
Xanthium spinosum	Plantae	Magnoliophyta	Magnoliopsida	Asterales	Asteraceae	Terrestrial
Xanthomonas axonopodis pv.citri	Bacteria	Proteobacteria	Gammaproteobacteria	Xanthomonadales	Xanthomonadaceae	Undefined
Xenopus laevis	Animalia	Chordata	Amphibia	Anura	Pipidae	Brackish
Xiphophorus hellerii	Animalia	Chordata	Actinopterygii	Cyprinodontiformes	Poeciliidae	Freshwater
Xyleborus glabratus	Animalia	Arthropoda	Insecta	Coleoptera	Curculionidae	Terrestrial
Xylella fastidiosa	Bacteria	Proteobacteria	Gammaproteobacteria	Xanthomonadales	Xanthomonadaceae	Terrestrial
Xylosandrus compactus	Animalia	Arthropoda	Insecta	Coleoptera	Scolytidae	Terrestrial
Xylosandrus mutilatus	Animalia	Arthropoda	Insecta	Coleoptera	Scolytidae	Terrestrial
Yersinia pestis	Bacteria	Proteobacteria	Gammaproteobacteria	Enterobacteriales	Enterobacteriaceae	Terrestrial
Zantedeschia aethiopica	Plantae	Magnoliophyta	Liliopsida	Arales	Araceae	Terrestrial
Zizania latifolia	Plantae	Magnoliophyta	Liliopsida	Cyperales	Poaceae	Terrestrial
Ziziphus mauritiana	Plantae	Magnoliophyta	Magnoliopsida	Rhamnales	Rhamnaceae	Terrestrial
Zostera japonica	Plantae	Magnoliophyta	Liliopsida	Najadales	Zosteraceae	Terrestrial
Zostera marina	Plantae	Magnoliophyta	Liliopsida	Najadales	Zosteraceae	Terrestrial
Zosterops japonicus	Animalia	Chordata	Aves	Passeriformes	Zosteropidae	Terrestrial

[truncated: 38 more sheets: Supplementary Fig. 9, Supplementary Fig.14, Supplementary Fig. 17b, Supplementary Fig. 17d, Supplementary Fig. 21a, Supplementary Fig. 21b, Supplementary Fig. 21c, Supplementary Fig. 21d, Supplementary Fig. 22a, Supplementary Fig. 22b, Supplementary Fig. 22c, Supplementary Fig. 22d, Supplementary Fig. 22f, Supplementary Fig. 22k, Supplementary Fig. 23, Supplementary Fig. 24a, Supplementary Fig. 24b, Supplementary Fig. 24c, Supplementary Fig. 24d, Supplementary Fig. 24e …]
